# Supplementary material for: A Gene-Phenotype Network Based on Genetic Variability for Drought Responses Reveals Key Physiological Processes in Controlled and Natural Environments
Source: PLoS One. 2012 Oct 8;7(10):e45249. doi: 10.1371/journal.pone.0045249 (PMC3466295; doi:10.1371/journal.pone.0045249)
Supplement: Table S1 — Phenotypic data of each sunflower plant in FDS and FIS in greenhouse experiment. (XLS) [file pone.0045249.s006.xls]

## Sheet: Phenotyping
Tri0	Date_m	D_C	Genotype	Repetition	Condition	N° pot	NbL	1/3 Sup		N° feuille	RWC	MSF	Pi100_2	AO_2	RWCs_RWCt	MSFs_MSFt	CID	FTSWp	FTSWp_mod	Ep	ESETp	H_plante	D_collet	Genotype	Area_Plant	Sfi	SF7_N	Photo_B	Cond	Ci	A_ST	COND_ST	Ci_St	Photo_H	Cond	Ci	A_mT	COND_mT	Ci_mt	A_ST	COND_ST	Ci_St
37	2009-06-29	D	Tekny	1	i	1	17	11.3333		8	85.6683	31.2102	-0.794588				23.5834	0.844	0.9	6.332		49.14	1.26	Tekny	1456.43	175.514
2	2009-06-29	D	2603	1	s	2	17	11.3333		7	82.4427	29.9363	-0.892084	0.11212	0.947912	0.921569	22.5096	0.2	0.256	6.266	1.09526	36.46	1.7	SF109	1447.4	179.05
7	2009-06-29	D	Inedi	1	i	3	19	12.6667		10	89.5145	26.1146	-0.784839				23.1519	0.788	0.844	5.98		42.24	1.38	Inedi	1943.68	103.054		35.6	1.96	303				37.4	1.46	287
44	2009-06-29	D	XRQ	1	s	4	17	11.3333		11	77.8214	32.1656	-0.85796	0.0463104	0.90171	1.24691	23.8641	0.268	0.324	6.464	1.20935	22.36	1.08	SF193	1263.19	171.484		32.8	1.8	307	1.03253	1.25874	1.01264	35	1.46	293				1.10178	1.02098	0.966465
4	2009-06-29	D	2603	2	s	5	15	10		7	82.23	33.758	-1.05539	0.246176	0.912294	1.16484	21.8468	0.136	0.192	3.436	0.671225	28.0479	0.728247	SF109	1402.71	139.64
27	2009-06-29	D	SF028	2	i	6	15	10		8	78.9075	30.2548	-1.04076				23.3633	0.924	0.98	5.763		47.9468	1.16944	SF028	728.05	75.722
15	2009-06-29	D	Melody	2	i	7	15	10		8	84.5463	34.7134	-0.974955				23.2188	0.864	0.92	6.69		47.3921	1.09031	Melody	1248.32	157.194
22	2009-06-29	D	PSC8	2	s	8	17	11.3333		9	81.5807	32.1656	-0.896959	0.138931	0.932234	1.03061	23.3348	0.348	0.404	5.511	1.06226	27.4337	0.939759	SF326	1030.49	67.7726		36.4	1.52	293	0.99635	1.02242	1.01854	37.3	1.45	289				1.02099	0.975336	1.00463
36	2009-06-29	D	SF107	3	s	9	13	8.66667		5	85.5576	27.707	-0.75559	0.0121869	1.02602	0.935484	23.7222	0.572	0.628	3.758	0.734271	28.705	0.60846	SF107	495.065	79.29
12	2009-06-29	D	Inedi	3	s	10	17	11.3333		10	76.8513	37.8981	-1.15776	0.319298	0.902445	1.52564	23.2168	0.008	0.064	0.248	0.0381891	33.16	1.08	Inedi	2673.13	150.287		18.6	0.18	193	0.496441	0.10998	0.662093	19.5	0.195	198				0.520463	0.119145	0.679245
18	2009-06-29	D	Melody	3	s	11	13	8.66667		8	82.586	34.7134	-1.01883	0.0853086	0.9543	1.25287	23.2636	0.244	0.3	4.522	1.00556	42.48	1.04	Melody	955.248	150.278
35	2009-06-29	D	SF107	3	i	12	15	10		8	83.3881	29.6178	-0.743403				23.5216	0.892	0.948	5.118		32.14	0.92	SF107	981.565	150.204
55	2009-06-29	C	Inedi	4	i	13	19	12.6667		10	89.2008	27.3885	-0.872585				23.5786	0.772	0.828	6.782		36.14	1.36	Inedi	2570.69	194.818		33.4	1.24	293				34	1.23	291
92	2009-07-01	C	XRQ	4	s	14	17	11.3333		11	69.3961	34.3949	-1.10657	0.258363	0.824399	1.13684	23.5137	-0.04	0.016	1.704	0.188809	26.46	1.08	SF193	1126.57	97.4043		10.4	0.107	217	0.341263	0.0681529	0.702265	9.99	0.0824	179				0.32781	0.0524841	0.579288
85	2009-06-30	C	Tekny	4	i	15	19	12.6667		10	83.8922	33.758	-0.850648				22.9311	0.776	0.832	5.842		54.84	1.36	Tekny	2594.36	160.65
67	2009-07-02	C	PSC8	4	i	16	21	14		11	93.7946	30.8917	-0.740966				24.019	0.856	0.912	3.597		35.76	1.14	SF326	2794.6	186.953
75	2009-07-03	C	SF028	5	i	17	21	14		11	85.7843	30.2548	-0.862835				23.6966	0.78	0.836	5.11		35.44	1	SF028	1821.36	108.156
57	2009-06-29	C	Inedi	5	i	18	19	12.6667		10	90.0197	29.2994	-0.904271					0.756	0.812	6.29		43.04	1.42	Inedi	1884.83	126.744		32.5	1.41	301				32.7	1.3	298
70	2009-07-01	C	PSC8	5	s	19	19	12.6667		10	77.6327	38.2166	-1.01152	0.268113	0.880146	1.14286	22.9354	-0.036	0.02	1.912	0.331369	31.88	1.1	SF326	1617.48	141.332		21.5	0.244	215	0.638456	0.188417	0.733163	17.8	0.162	185				0.528582	0.125097	0.630861
88	2009-06-30	C	Tekny	5	s	20	15	10		8	82.409	34.3949	-1.19919	0.170617	0.918887	0.9	23.0215	-0.008	0.048	4.139	0.647123	41.38	1.08	Tekny	1276.79	124.788
60	2009-06-29	C	Inedi	6	s	21	19	12.6667		10	77.371	32.4841	-1.08707	0.0463104	0.832663	1.12088	22.608	-0.016	0.04	0.136	0.0214274	32.76	1.08	Inedi	1478.54	138.85		12.5	0.109	187	0.373506	0.0848249	0.633898	11.2	0.0995	193				0.334661	0.0774319	0.654237
65	2009-07-01	C	Melody	6	i	22	17	11.3333		10	89.686	35.9873	-0.904271				23.5924	0.696	0.752	5.537		55.58	1.26	Melody	1933.21	266.968
84	2009-07-02	C	SF107	6	s	23	17	11.3333		9	78.3753	32.4841	-0.940832	0.141368	0.852629	1	23.8505	-0.008	0.048	0.742	0.166033	33.12	0.9	SF107	1219.26	104.126
77	2009-07-02	C	SF028	6	i	24	21	14		10	90.7833	29.9363	-0.875022				24.2573	0.852	0.908	4.426		39.18	1.04	SF028	2014.27	214.712
72	2009-07-01	C	PSC8	6	s	27	19	12.6667		9	82.0318	37.2611	-1.07489	0.294924	0.898097	1.23158	23.8894	-0.028	0.028	1.994	0.376368	29.46	1.16	SF326	2072.73	136.995		13.3	0.121	191	0.394952	0.0934363	0.651321	20	0.207	203				0.593912	0.159846	0.692242
54	2009-06-30	C	2603	6	s	28	17	11.3333		8	79.3431	29.9363	-1.05783	0.197428	0.867822	0.989474	22.5656	0.024	0.08	3.204	0.708379	37.62	1.18	SF109	1335.87	156.776
83	2009-07-02	C	SF107	6	i	29	21	14		9	91.9219	32.4841	-0.799463				24.232	0.824	0.88	4.469		48.32	0.96	SF107	3203.91	418.174
96	2009-07-01	C	XRQ	6	s	30	19	12.6667		10	77.1542	34.7134	-0.865273	0.0804338	0.880403	1.1978	23.7828	-0.008	0.048	3.862	0.529912	21.44	0.98	SF193	1365.35	86.0395		12.5	0.0987	168	0.410172	0.0628662	0.543689	17.9	0.165	187				0.587367	0.105096	0.605178
64	2009-06-30	C	Melody	5	s	31	15	10		8	79.4895	42.0382	-1.18945	0.27055	0.91204	1.30693	22.6954	-0.016	0.04	2.548	0.46051	47.52	1.08	Melody	1318.04	159.873
51	2009-07-01	C	2603	5	i	32	17	11.3333		7	89.0597	31.5287	-0.8214				22.9594	0.788	0.844	4.706		41.66	1.2	SF109	1896.21	194.21
93	2009-07-05	C	XRQ	5	i	33	19	12.6667		14	81.4078	30.2548	-0.706842				24.5984	0.708	0.764	4.83		33.66	1.34	SF193	4078.85	352.11
87	2009-06-30	C	Tekny	5	i	34	17	11.3333		8	89.6834	38.2166	-1.02858				23.6819	0.772	0.828	6.396		47.34	1.2	Tekny	2300.13	186.262
50	2009-06-30	C	2603	4	s	35	17	11.3333		8	74.1696	35.3503	-1.0042	0.199866	0.830171	1.18085	21.9321	-0.032	0.024	2.434	0.380908	40.1	1.26	SF109	1676.85	146.232
79	2009-07-02	C	SF107	4	i	36	19	12.6667		12	87.6115	28.0255	-0.728779				24.336	0.844	0.9	3.45		51.14	1.18	SF107	2378.26	96.17
61	2009-07-02	C	Melody	4	i	37	17	11.3333		8	91.744	29.6178	-0.899396				23.4807	0.832	0.888	4.491		59.36	1.36	Melody	1263.23	109.93
73	2009-07-01	C	SF028	4	i	38	17	11.3333		8	87.8963	30.5732	-0.799463				23.9815	0.824	0.88	6.929		34.1	1.02	SF028	1855.72	206.688
48	2009-06-29	D	XRQ	3	s	39	15	10		9	82.2495	29.9363	-0.953018	0.292486	0.97363	1.22078	23.5446	0.3	0.356	3.721	0.581497	20.48	0.98	SF193	372.715	76.1091		36.3	1.94	302	1.14271	1.35664	0.996152	36.7	2.12	303				1.1553	1.48252	0.99945
42	2009-06-29	D	Tekny	3	s	40	15	10		8	82.0807	37.2611	-1.24794	0.446042	0.907333	1.32955	22.9336	0	0.056	3.618	0.705676	48.82	1.14	Tekny	1886.31	159.679
5	2009-06-29	D	2603	3	i	41	17	11.3333		7	88.847	28.9809	-0.75559				22.9803	0.864	0.92	4.377		42.3	1.14	SF109	1719.87	179.92
30	2009-06-29	D	SF028	3	s	42	15	10		8	80.5178	29.6178	-0.843336	0.148681	1.1365	1.20779	24.405	0.34	0.396	4.709	0.92261	36.94	0.98	SF028	717.8	49.6499
40	2009-06-29	D	Tekny	2	s	43	15	10		8	75.1001	35.3503	-1.34056	0.465541	0.872902	1.27586	23.3158	0	0.056	0.13	0.0272537	46.32	1.2	Tekny	1565.35	160.634
45	2009-06-29	D	XRQ	2	i	44	17	11.3333		10	84.656	28.9809	-0.794588				24.0466	0.828	0.884	5.466		28.02	1.16	SF193	2575.46	130.263		32	1.18	295				32.5	1.45	302
10	2009-06-29	D	Inedi	2	s	45	17	11.3333		10	75.2352	36.6242	-1.40881	0.623971	0.846258	1.29213	22.8274	-0.048	0.008	0.044	0.00897593	37.26	1.16	Inedi	1477.68	68.1704		7.95	0.0597	164	0.212189	0.0364766	0.562607	4.98	0.0418	191				0.132918	0.0255397	0.655232
34	2009-06-29	D	SF107	2	s	46	15	10		8	82.4911	26.1146	-0.850648	0.0682468	0.955055	0.88172	23.9277	0.352	0.408	4.607	0.957398	32.54	0.72	SF107	1247.84	189.366
26	2009-06-29	D	SF028	1	s	47	17	11.3333		8	80.1471	23.8854	-0.904271	-0.153555	0.938135	0.914634	24.33	0.404	0.46	6.666	1.13715	28.34	0.92	SF028	1115.1	112.046
14	2009-06-29	D	Melody	1	s	48	15	10		8	83.2399	31.8471	-0.984705	0.00731216	0.962127	1.17647	23.3946	0.2	0.256	5.843	1.20873	46.72	0.94	Melody	1475.32	171.194
20	2009-06-29	D	PSC8	1	s	49	17	11.3333		8	83.0374	30.2548	-0.933519	0.21449	0.955556	1.07955	23.5011	0.28	0.336	5.355	0.999067	29.18	1.18	SF326	1381.8	148.709
19	2009-06-29	D	PSC8	1	i	50	17	11.3333		8	86.8996	28.0255	-0.719029				23.851	0.884	0.94	5.36		29.64	1.08	SF326	1369.39	130.969		35	1.72	291
1	2009-06-29	D	2603	1	i	51	19	12.6667		8	86.9729	32.4841	-0.779964				22.8121	0.852	0.908	5.721		51.04	1.26	SF109	2057.52	272.233
13	2009-06-29	D	Melody	1	i	52	15	10		8	86.5166	27.0701	-0.977392				23.973	0.88	0.936	4.834		54.04	1.16	Melody	1748.36	138.593
31	2009-06-29	D	SF107	1	i	53	15	10		8	81.1243	23.5669	-0.760465				24.0283	0.908	0.964	4.221		31.78	0.7	SF107	868.105	105.039
8	2009-06-29	D	Inedi	1	s	54	17	11.3333		11	76.6249	30.5732	-1.05051	0.265675	0.856006	1.17073	23.8704	0.016	0.072	0.39	0.0652174	35.44	1.08	Inedi	2055.42	130.954
21	2009-06-29	D	PSC8	2	i	55	13	8.66667		7	87.5111	31.2102	-0.758028				23.5883	0.904	0.96	5.188		27.88	1.08	SF326	922.826	7.59		37.3	1.48	290				37.3	1.26	282
16	2009-06-29	D	Melody	2	s	56	15	10		8	85.5284	29.2994	-0.884772	-0.0901833	1.01162	0.844037	23.2262	0.244	0.3	5.058	0.756054	54.24	1.14	Melody	1285.85	162.231
46	2009-06-29	D	XRQ	2	s	57	13	8.66667		8	80.6291	27.3885	-0.865273	0.0706842	0.952432	0.945055	24.2823	0.528	0.584	3.397	0.62	17.32	0.86	SF193	732.659	131.622		31.4	1.3	301	0.988458	0.909091	0.992853	31.1	1.5	307				0.979014	1.04895	1.01264
33	2009-06-29	D	SF107	2	i	58	17	11.3333		8	86.3731	29.6178	-0.782401				23.4936	0.876	0.932	4.812		38.76	1.06	SF107	1676.05	234.188
11	2009-06-29	D	Inedi	3	i	59	17	11.3333		10	85.1589	24.8408	-0.838461				23.5345	0.82	0.876	6.494		34.28	1.2	Inedi	2033.45	120.762		39	1.41	282				40	2.06	294	37.4667	1.63667	291.5
29	2009-06-29	D	SF028	3	i	60	15	10		10	70.8474	24.5223	-0.694655				24.3749	0.9	0.956	5.104		39.42	0.9	SF028	680.406	77.9541
41	2009-06-29	D	Tekny	3	i	61	17	11.3333		8	90.4637	28.0255	-0.8019				24.092	0.832	0.888	5.127		56.4	1.04	Tekny	2120.48	464.653
24	2009-06-29	D	PSC8	3	s	62	17	11.3333		12	84.1359	32.1656	-0.753153	0.0584973	1.0481	1.21687	23.7472	0.316	0.372	4.916	0.794056	31.34	1	SF326	936.415			34.5	1.31	292				36.7	1.43	290				1.00456	0.961883	1.00811
86	2009-06-30	C	Tekny	4	s	63	17	11.3333		8	81.462	35.3503	-0.97983	0.129182	0.971032	1.04717	23.3842	-0.008	0.048	4.113	0.70404	54.98	1.08	Tekny	1503.62	129.204
56	2009-06-29	C	Inedi	4	s	64	17	11.3333		10	83.229	30.8917	-0.884772	0.0121869	0.933052	1.12791	23.8358	-0.004	0.052	2.142	0.315836	41.22	1.02	Inedi	669.737	51.1768		30.1	1.03	296	0.899402	0.801556	1.00339	30.8	0.837	282				0.920319	0.651362	0.955932
74	2009-07-01	C	SF028	4	s	65	17	11.3333		8	84.7025	33.121	-0.943269	0.143806	0.963664	1.08333	23.6703	-0.008	0.048	4.754	0.686102	36.36	0.96	SF028	1357.69	127.965
49	2009-06-30	C	2603	4	i	66	19	12.6667		8	89.3425	29.9363	-0.804338				23.3457	0.776	0.832	6.39		50.86	1.6	SF109	2675.72	199.088
58	2009-06-29	C	Inedi	5	s	67	19	12.6667		10	75.4821	32.4841	-0.994454	0.0901833	0.838507	1.1087	23.3311	-0.044	0.012	1.484	0.23593	41.3	1.22	Inedi	830.237	91.2275		10.8	0.0967	195	0.322709	0.0752529	0.661017	19	0.2	208				0.567729	0.155642	0.705085
52	2009-07-01	C	2603	5	s	68	17	11.3333		8	84.3744	31.5287	-1.02127	0.199866	0.947392	1	23.034	-0.032	0.024	0.96	0.203995	44.1	1.2	SF109	1489.88	100.856
63	2009-06-30	C	Melody	5	i	69	17	11.3333		8	87.1557	32.1656	-0.918895				23.829	0.804	0.86	5.533		56.84	1.1	Melody	1786.63	153.661
82	2009-07-02	C	SF107	5	s	70	19	12.6667		10	79.2668	28.0255	-0.962768	0.243739	0.890612	1.17333	24.5974	0.032	0.088	0.265	0.0817901	41.72	0.92	SF107	1819.3	68.611
78	2009-07-02	C	SF028	6	s	71	17	11.3333		8	83.3398	32.8025	-0.855523	-0.0194991	0.918008	1.09574	24.3892	0.016	0.072	1.295	0.292589	32.54	0.8	SF028	1633	145.76
90	2009-06-30	C	Tekny	6	s	72	17	11.3333		8	83.5858	34.7134	-0.962768	0.0243739	0.936135	1.05825	23.2862	-0.012	0.044	3.328	0.701666	49.42	1.2	Tekny	1780.97	175.964
71	2009-07-01	C	PSC8	6	i	73	17	11.3333		10	91.3395	30.2548	-0.779964				24.3722	0.792	0.848	5.298		31.92	1.02	SF326	1959.57	176.718		31.8	1.2	297				36.6	1.32	285	33.675	1.295	293.25
95	2009-07-01	C	XRQ	6	i	74	19	12.6667		9	87.635	28.9809	-0.784839				24.5367	0.804	0.86	7.288		20.4	1	SF193	1823.26	104.197		30.4	1.39	305				31.7	1.55	306	30.475	1.57	309
89	2009-06-30	C	Tekny	6	i	77	17	11.3333		9	89.2882	32.8025	-0.938394				24.7553	0.78	0.836	4.743		54.78	1.28	Tekny	2676.81	211.449
53	2009-06-30	C	2603	6	i	78	17	11.3333		8	91.4278	30.2548	-0.860398				23.0843	0.884	0.94	4.523		40.36	1.02	SF109	1603.86	92.0156
66	2009-07-01	C	Melody	6	s	79	17	11.3333		8	83.658	35.0318	-1.13339	0.229114	0.932787	0.973451	23.6238	-0.02	0.036	3.728	0.673289	57.22	1.08	Melody	1447.22	222.39
59	2009-06-29	C	Inedi	6	i	80	19	12.6667		11	92.9199	28.9809	-1.04076				24.7026	0.796	0.852	6.347		44.62	1.2	Inedi	684.586	130.439		33.2	1.23	295				35	1.3	292	33.4667	1.285	295
69	2009-07-01	C	PSC8	5	i	81	17	11.3333		11	88.2043	33.4395	-0.743403				24.4928	0.812	0.868	5.77		36.04	1.2	SF326	1985.15	112.137		33.2	1.48	300				33.1	1.18	291
94	2009-07-05	C	XRQ	5	s	82	19	12.6667		14	75.0682		-0.860398	0.153555	0.921683		25.5193	-0.02	0.036	0.289	0.0598344	28.5	1	SF193	1161.75	88.12
81	2009-07-02	C	SF107	5	i	83	19	12.6667		10	89.0026	23.8854	-0.719029				24.523	0.864	0.92	3.24		45.5	1.06	SF107	2345.91	180.893
76	2009-07-03	C	SF028	5	s	84	17	11.3333		8	77.3116	33.758	-1.08464	0.221802	0.901233	1.11579	23.8377	-0.024	0.032	3.409	0.667123	43.52	0.96	SF028	1473.76	115.882
68	2009-07-02	C	PSC8	4	s	85	19	12.6667		11	82.5315	33.758	-1.05051	0.309548	0.879918	1.09278	24.6912	-0.04	0.016	1.134	0.315263	37.8	1.06	SF326	1294.28	137.761
62	2009-07-02	C	Melody	4	s	86	17	11.3333		8	79.6754	32.4841	-1.06026	0.160868	0.868454	1.09677	24.1725	-0.056	-2.70617e-16	0.331	0.073703	64.1	1.1	Melody	2173.76	234.998
80	2009-07-02	C	SF107	4	s	87	17	11.3333		9	84.804	26.7516	-0.855523	0.126744	0.967955	0.954545	24.7028	0.02	0.076	1.145	0.331884	45.58	0.94	SF107	1314.21	143.758
91	2009-07-01	C	XRQ	4	i	88	17	11.3333		11	84.1778	30.2548	-0.848211				24.8557	0.78	0.836	9.025		25.5	1.08	SF193	1754.49	72.1809		28.2	1.49	314				31.6	1.85	311
6	2009-06-29	D	2603	3	s	89	17	11.3333		8	87.043	31.5287	-1.03101	0.275425	0.979695	1.08791	22.648	0.244	0.3	4.513	1.03107	51.86	1.04	SF109	517.095	81.6588
23	2009-06-29	D	PSC8	3	i	90	15	10		8	80.275	26.4331	-0.694655				23.8558	0.944	1	6.191		23.96	1.02	SF326	637.048	87.8709			1.11	298				30.9	1.08	294	36.5333	1.48667	287.667
47	2009-06-29	D	XRQ	3	i	91	15	10		8	84.4772	24.5223	-0.660532				24.6221	0.924	0.98	6.399		20.72	0.78	SF193	1234.32	179.213		32.1	1.27	298				29.4	1.56	313	31.7667	1.43	303.167
17	2009-06-29	D	Melody	3	i	92	15	10		8	86.541	27.707	-0.933519				23.6895	0.876	0.932	4.497		58.74	1.04	Melody	1072.53	85.4043
39	2009-06-29	D	Tekny	2	i	93	15	10		8	86.035	27.707	-0.875022				23.886	0.888	0.944	4.77		56.16	1.02	Tekny	887.171	121.708
9	2009-06-29	D	Inedi	2	i	94	17	11.3333		11	88.9033	28.3439	-0.784839				23.6964	0.84	0.896	4.902		40.8	1.2	Inedi	2564.93	102.652		36.3	1.41	290				36.5	1.52	293
28	2009-06-29	D	SF028	2	s	95	15	10		8	81.8663	24.8408	-0.879897	-0.160868	1.0375	0.821053	24.19	0.556	0.612	2.989	0.518653	30.64	0.92	SF028	710.982	97.1733
3	2009-06-29	D	2603	2	i	96	17	11.3333		8	90.1354	28.9809	-0.809213				22.9253	0.884	0.94	5.119		48.4	1.16	SF109	1772.74	180.874
25	2009-06-29	D	SF028	1	i	97	15	10		8	85.4323	26.1146	-1.05783				24.7624	0.92	0.976	5.862		34.6	0.92	SF028	1351.63	137.996
43	2009-06-29	D	XRQ	1	i	98	15	10		9	86.3043	25.7962	-0.81165				25.3074	0.904	0.96	5.345		24.32	1.02	SF193	1572.68	64.9282		32.5	1.44	302				32.1	1.68	309
38	2009-06-29	D	Tekny	1	s	99	17	11.3333		9	84.4673	28.9809	-0.994454	0.199866	0.98598	0.928571	24.2582	0.188	0.244	6.113	0.965414	56.72	1.24	Tekny	1350.67	331.081
32	2009-06-29	D	SF107	1	s	100	15	10		7	82.5896	23.8854	-0.762902	0.00243739	1.01806	1.01351	24.3146	0.556	0.612	5.179	1.22696	38.94	0.9	SF107	1083.4	107.76

## Sheet: Phenotyping_detail
Tri0	Tri_PN	Tri1	N_ordre	Date_m	Code		N° trou	D_C	Genotype	Repetition	Condition	N° pot	N° feuille	Mf	Mt	Mt'	Ms'	RWC	Ms limbe	Ms disque	MSF	Osmol_1	Pi100_1	Osmol_2	Pi100_2	AO_2	Osmol_3	Pi100_3	AO_3	RWCs_RWCt	MSFs_MSFt	Weight (mg)	Well ID	delta13C	CID	FTSW23/06/2009	F23/06/2009	F24/06/2009	F25/06/2009	F26/06/2009	F27/06/2009	F28/06/2009	F29/06/2009	F30/06/2009	F01/07/2009	F02/07/2009	F03/07/2009	F04/07/2009	F05/07/2009
37		1	1	2009-06-29	A	1	51	D	Tekny	1	i	1	8	9.754	11.197	7.857	0.7918	85.6683	0.782	0.0098	31.2102	326	-0.794588	326	-0.794588		296	-0.721467				2.1	A1	-30.8557	23.5834	1	0.916	0.876	0.88	0.848	0.8	0.752	0.844
2		2	2	2009-06-29	A	2	52	D	2603	1	s	2	7	7.525	8.936	6.402	0.6444	82.4427	0.635	0.0094	29.9363	343	-0.836024	366	-0.892084	0.11212	271	-0.660532	0.0389982	0.947912	0.921569	2.2	A2	-29.838	22.5096	1	0.936	0.836	0.744	0.628	0.48	0.308	0.2
7	1	3	3	2009-06-29	A	3	53	D	Inedi	1	i	3	10	11.766	12.999	9.888	0.9432	89.5145	0.935	0.0082	26.1146	322	-0.784839	322	-0.784839		297	-0.723904				2.1	A3	-30.447	23.1519	1	0.908	0.852	0.852	0.816	0.74	0.692	0.788
44	14	4	4	2009-06-29	A	4	54	D	XRQ	1	s	4	11	5.17	6.448	4.731	0.5031	77.8214	0.493	0.0101	32.1656	352	-0.85796	352	-0.85796	0.0463104	262	-0.638596	-0.0706842	0.90171	1.24691	2.2	A4	-31.1214	23.8641	1	0.94	0.848	0.76	0.656	0.52	0.364	0.268
4		17	5	2009-06-29	A	17	47	D	2603	2	s	5	7	6.146	7.291	5.072	0.5896	82.23	0.579	0.0106	33.758	433	-1.05539	433	-1.05539	0.246176	347	-0.845773	0.160868	0.912294	1.16484	2.9	B5	-29.2087	21.8468	1	0.932	0.824	0.72	0.592	0.424	0.24	0.136
27		18	6	2009-06-29	A	18	48	D	SF028	2	i	6	8	3.881	4.784	3.287	0.3455	78.9075	0.336	0.0095	30.2548	427	-1.04076	427	-1.04076		306	-0.745841				2.5	B6	-30.6473	23.3633	1	0.96	0.932	0.936	0.924	0.904	0.88	0.924
15		19	7	2009-06-29	A	19	49	D	Melody	2	i	7	8	7.545	8.752	5.948	0.6399	84.5463	0.629	0.0109	34.7134	400	-0.974955	400	-0.974955		323	-0.787276				2.7	B7	-30.5104	23.2188	1	0.94	0.908	0.9	0.884	0.844	0.804	0.864
22	10	20	8	2009-06-29	A	20	50	D	PSC8	2	s	8	9	3.927	4.706	3.071	0.3111	81.5807	0.301	0.0101	32.1656	368	-0.896959	368	-0.896959	0.138931	295	-0.719029	0.0219365	0.932234	1.03061	2.4	B8	-30.6203	23.3348	1	0.948	0.872	0.796	0.704	0.584	0.444	0.348
36		33	9	2009-06-29	A	33	23	D	SF107	3	s	9	5	3.196	3.674	2.488	0.2467	85.5576	0.238	0.0087	27.707	310	-0.75559	310	-0.75559	0.0121869	277	-0.675156	0.00731216	1.02602	0.935484	2.1	C9	-30.9871	23.7222	1	0.964	0.912	0.856	0.796	0.72	0.636	0.572
12	6	34	10	2009-06-29	A	34	24	D	Inedi	3	s	10	10	6.429	8.096	5.772	0.6379	76.8513	0.626	0.0119	37.8981	475	-1.15776	475	-1.15776	0.319298	400	-0.974955	0.389982	0.902445	1.52564	2.4	C10	-30.5085	23.2168	1	0.916	0.776	0.628	0.46	0.232	0.072	0.008
18		35	11	2009-06-29	A	35	25	D	Melody	3	s	11	8	5.25	6.214	4.342	0.4739	82.586	0.463	0.0109	34.7134	418	-1.01883	418	-1.01883	0.0853086	354	-0.862835	0.16818	0.9543	1.25287	2.7	C11	-30.5528	23.2636	1	0.944	0.852	0.764	0.664	0.52	0.348	0.244
35		36	12	2009-06-29	A	36	26	D	SF107	3	i	12	8	5.071	5.952	4.004	0.4363	83.3881	0.427	0.0093	29.6178	305	-0.743403	305	-0.743403		274	-0.667844				2.9	C12	-30.7972	23.5216	1	0.952	0.92	0.924	0.912	0.88	0.86	0.892
55	19	54	54	2009-06-29	A	54	19	C	Inedi	4	i	13	10	10.809	11.97	8.793	0.8956	89.2008	0.887	0.0086	27.3885	358	-0.872585	358	-0.872585		302	-0.736091				2.2	E6	-30.8512	23.5786	1	0.912	0.856	0.86	0.828	0.768	0.712	0.772
92	34	67	67	2009-07-01	C	1	1	C	XRQ	4	s	14	11	5.354	7.324	5.11	0.6188	69.3961	0.608	0.0108	34.3949	397	-0.967643	454	-1.10657	0.258363	369	-0.899396	0.194991	0.824399	1.13684	2.3	F7	-30.7897	23.5137	1	0.936	0.832	0.724	0.604	0.44	0.26	0.152	0.036	-0.04
85		66	66	2009-06-30	B	12	18	C	Tekny	4	i	15	10	9.613	11.206	7.854	0.9226	83.8922	0.912	0.0106	33.758	349	-0.850648	349	-0.850648		316	-0.770214				2.9	F6	-30.2377	22.9311	1	0.912	0.852	0.86	0.828	0.768	0.716	0.808	0.776
67	25	84	84	2009-07-02	D	4	5	C	PSC8	4	i	16	11	9.186	9.728	7.212	0.7367	93.7946	0.727	0.0097	30.8917	276	-0.672719	304	-0.740966		270	-0.658095				2.9	G12	-31.268	24.019	1	0.944	0.912	0.912	0.896	0.856	0.832	0.876	0.832	0.768	0.856
75		94	94	2009-07-03	E	2	2	C	SF028	5	i	17	11	7.104	8.14	6.06	0.6345	85.7843	0.625	0.0095	30.2548	354	-0.862835	354	-0.862835		303	-0.738528				2.2	H10	-30.9629	23.6966	1	0.94	0.908	0.904	0.892	0.86	0.836	0.888	0.844	0.784	0.872	0.78
57	20	50	50	2009-06-29	A	50	8	C	Inedi	5	i	18	10	11.986	13.171	9.421	0.9282	90.0197	0.919	0.0092	29.2994	371	-0.904271	371	-0.904271		317	-0.772652				2.7	E2	-26.5399		1	0.912	0.852	0.836	0.812	0.744	0.676	0.756
70	29	69	69	2009-07-01	C	3	3	C	PSC8	5	s	19	10	4.994	6.226	4.596	0.53	77.6327	0.518	0.012	38.2166	415	-1.01152	415	-1.01152	0.268113	335	-0.816525	0.146243	0.880146	1.14286	2.8	F9	-30.2418	22.9354	1	0.944	0.856	0.76	0.66	0.52	0.356	0.24	0.068	-0.036
88		59	59	2009-06-30	B	5	9	C	Tekny	5	s	20	8	6.685	7.917	5.606	0.6468	82.409	0.636	0.0108	34.3949	492	-1.19919	492	-1.19919	0.170617	402	-0.97983	0.173055	0.918887	0.9	2.6	E11	-30.3234	23.0215	1	0.928	0.82	0.712	0.6	0.436	0.244	0.128	-0.008
60	24	51	51	2009-06-29	A	51	12	C	Inedi	6	s	21	10	6.649	8.319	5.937	0.6702	77.371	0.66	0.0102	32.4841	446	-1.08707	446	-1.08707	0.0463104	394	-0.960331	0.226677	0.832663	1.12088	2.5	E3	-29.9313	22.608	1	0.912	0.776	0.64	0.476	0.252	0.068	-0.016
65		74	74	2009-07-01	C	8	10	C	Melody	6	i	22	10	8.182	9.005	6.439	0.7333	89.686	0.722	0.0113	35.9873	371	-0.904271	371	-0.904271		305	-0.743403				2.6	G2	-30.8642	23.5924	1	0.924	0.876	0.88	0.852	0.8	0.752	0.828	0.764	0.696
84		85	85	2009-07-02	D	5	6	C	SF107	6	s	23	9	5.184	6.416	4.545	0.5092	78.3753	0.499	0.0102	32.4841	386	-0.940832	386	-0.940832	0.141368	312	-0.760465	0.104808	0.852629	1	2.9	H1	-31.1085	23.8505	1	0.948	0.868	0.788	0.696	0.572	0.432	0.336	0.176	0.06	-0.008
77		90	90	2009-07-02	D	10	13	C	SF028	6	i	24	10	8.328	9.078	6.885	0.7134	90.7833	0.704	0.0094	29.9363	359	-0.875022	359	-0.875022		299	-0.728779				2.5	H6	-31.4934	24.2573	1	0.936	0.904	0.896	0.888	0.844	0.816	0.868	0.82	0.78	0.852
72	30	75	75	2009-07-01	C	9	11	C	PSC8	6	s	27	9	6.001	7.136	5.084	0.5837	82.0318	0.572	0.0117	37.2611	441	-1.07489	441	-1.07489	0.294924	341	-0.831149	0.175492	0.898097	1.23158	2.3	G3	-31.1454	23.8894	1	0.944	0.856	0.768	0.664	0.524	0.36	0.248	0.084	-0.028
54		61	61	2009-06-30	B	7	11	C	2603	6	s	28	8	6.841	8.372	5.835	0.6694	79.3431	0.66	0.0094	29.9363	434	-1.05783	434	-1.05783	0.197428	326	-0.794588	0.0536225	0.867822	0.989474	2.3	F1	-29.8911	22.5656	1	0.928	0.82	0.712	0.584	0.416	0.232	0.132	0.024
83		86	86	2009-07-02	D	6	7	C	SF107	6	i	29	9	10.747	11.589	8.263	0.8312	91.9219	0.821	0.0102	32.4841	328	-0.799463	328	-0.799463		269	-0.655657				2.5	H2	-31.4694	24.232	1	0.936	0.896	0.896	0.876	0.84	0.808	0.864	0.816	0.744	0.824
96	36	77	77	2009-07-01	C	11	14	C	XRQ	6	s	30	10	5.975	7.491	5.605	0.6399	77.1542	0.629	0.0109	34.7134	321	-0.782401	355	-0.865273	0.0804338	340	-0.828712	0.11212	0.880403	1.1978	2.8	G5	-31.0445	23.7828	1	0.936	0.844	0.748	0.64	0.5	0.332	0.22	0.084	-0.008
64		57	57	2009-06-30	B	3	6	C	Melody	5	s	31	8	7.178	8.758	6.371	0.7672	79.4895	0.754	0.0132	42.0382	525	-1.27963	488	-1.18945	0.27055	433	-1.05539	0.38267	0.91204	1.30693	2.4	E9	-30.0142	22.6954	1	0.932	0.824	0.712	0.588	0.416	0.216	0.104	-0.016
51		72	72	2009-07-01	C	6	7	C	2603	5	i	32	7	9.509	10.551	7.399	0.7199	89.0597	0.71	0.0099	31.5287	465	-1.13339	337	-0.8214		306	-0.745841				2.6	F12	-30.2645	22.9594	1	0.948	0.912	0.912	0.9	0.868	0.836	0.884	0.832	0.788
93	32	96	96	2009-07-05	F	2	2	C	XRQ	5	i	33	14	10.16	12.339	9.358	0.4695	81.4078	0.46	0.0095	30.2548	371	-0.904271	290	-0.706842		332	-0.809213				2.8	H12	-31.8158	24.5984	1	0.944	0.908	0.908	0.908	0.856	0.836	0.872	0.824	0.764	0.836	0.74	0.76	0.708
87		60	60	2009-06-30	B	6	10	C	Tekny	5	i	34	8	11.678	12.866	9.536	1.001	89.6834	0.989	0.012	38.2166	422	-1.02858	422	-1.02858		331	-0.806775				2.6	E12	-30.949	23.6819	1	0.924	0.868	0.88	0.892	0.796	0.744	0.824	0.772
50		55	55	2009-06-30	B	1	3	C	2603	4	s	35	8	7.353	9.526	6.58	0.7691	74.1696	0.758	0.0111	35.3503	412	-1.0042	412	-1.0042	0.199866	364	-0.887209	0.187679	0.830171	1.18085	2.3	E7	-29.2897	21.9321	1	0.92	0.8	0.68	0.544	0.36	0.168	0.072	-0.032
79		88	88	2009-07-02	D	8	10	C	SF107	4	i	36	12	8.519	9.581	6.762	0.7118	87.6115	0.703	0.0088	28.0255	299	-0.728779	299	-0.728779		250	-0.609347				2.5	H4	-31.5678	24.336	1	0.936	0.896	0.9	0.888	0.852	0.828	0.872	0.82	0.768	0.844
61		82	82	2009-07-02	D	2	2	C	Melody	4	i	37	8	11.864	12.818	9.717	0.9573	91.744	0.948	0.0093	29.6178	394	-0.960331	369	-0.899396		300	-0.731216				2.6	G10	-30.7585	23.4807	1	0.94	0.896	0.904	0.888	0.844	0.804	0.86	0.804	0.74	0.832
73		80	80	2009-07-01	C	14	18	C	SF028	4	i	38	8	6.069	6.806	5.113	0.5386	87.8963	0.529	0.0096	30.5732	480	-1.16995	328	-0.799463		302	-0.736091				2.8	G8	-31.2325	23.9815	1	0.948	0.92	0.924	0.912	0.884	0.864	0.904	0.864	0.824
48	18	37	13	2009-06-29	A	37	27	D	XRQ	3	s	39	9	5.815	6.923	4.864	0.4784	82.2495	0.469	0.0094	29.9363	391	-0.953018	391	-0.953018	0.292486	322	-0.784839	0.138931	0.97363	1.22078	2.5	D1	-30.819	23.5446	1	0.948	0.864	0.78	0.688	0.556	0.404	0.3
42		38	14	2009-06-29	A	38	28	D	Tekny	3	s	40	8	7.567	9.003	6.504	0.7147	82.0807	0.703	0.0117	37.2611	512	-1.24794	512	-1.24794	0.446042	353	-0.860398	0.209615	0.907333	1.32955	2.4	D2	-30.2401	22.9336	1	0.92	0.792	0.668	0.532	0.34	0.12	0
5		39	15	2009-06-29	A	39	29	D	2603	3	i	41	7	7.737	8.606	6.384	0.6041	88.847	0.595	0.0091	28.9809	310	-0.75559	310	-0.75559		276	-0.672719				2.2	D3	-30.2844	22.9803	1	0.94	0.9	0.904	0.884	0.848	0.816	0.864
30		40	16	2009-06-29	A	40	30	D	SF028	3	s	42	8	4.3	5.213	3.695	0.3733	80.5178	0.364	0.0093	29.6178	381	-0.928645	346	-0.843336	0.148681	284	-0.692218	0.124307	1.1365	1.20779	2.5	D4	-31.633	24.405	1	0.948	0.868	0.784	0.692	0.576	0.44	0.34
40		21	17	2009-06-29	A	21	31	D	Tekny	2	s	43	8	7.814	10.006	7.039	0.8461	75.1001	0.835	0.0111	35.3503	550	-1.34056	550	-1.34056	0.465541	213	-0.519164	-0.114557	0.872902	1.27586	2.8	B9	-30.6023	23.3158	1	0.908	0.768	0.624	0.468	0.26	0.076	0
45	15	22	18	2009-06-29	A	22	32	D	XRQ	2	i	44	10	9.466	10.986	8.018	0.7881	84.656	0.779	0.0091	28.9809	326	-0.794588	326	-0.794588		325	-0.792151				2.3	B10	-31.2941	24.0466	1	0.928	0.88	0.88	0.856	0.82	0.764	0.828
10	4	23	19	2009-06-29	A	23	33	D	Inedi	2	s	45	10	7.114	9.086	6.638	0.8205	75.2352	0.809	0.0115	36.6242	578	-1.40881	578	-1.40881	0.623971	359	-0.875022	0.253488	0.846258	1.29213	2.9	B11	-30.1394	22.8274	1	0.908	0.764	0.612	0.432	0.2	0.052	-0.048
34		24	20	2009-06-29	A	24	34	D	SF107	2	s	46	8	4.828	5.722	3.578	0.3852	82.4911	0.377	0.0082	26.1146	371	-0.904271	349	-0.850648	0.0682468	294	-0.716592	0.0658095	0.955055	0.88172	2.8	B12	-31.1816	23.9277	1	0.948	0.868	0.796	0.704	0.588	0.448	0.352
26		5	21	2009-06-29	A	5	55	D	SF028	1	s	47	8	4.088	4.977	3.625	0.3635	80.1471	0.356	0.0075	23.8854	371	-0.904271	371	-0.904271	-0.153555	289	-0.704405	-0.134056	0.938135	0.914634	2.5	A5	-31.5621	24.33	1	0.952	0.876	0.804	0.724	0.616	0.488	0.404
14		6	22	2009-06-29	A	6	56	D	Melody	1	s	48	8	6.527	7.679	5.224	0.548	83.2399	0.538	0.01	31.8471	404	-0.984705	404	-0.984705	0.00731216	322	-0.784839	0.119432	0.962127	1.17647	2.5	A6	-30.6769	23.3946	1	0.932	0.84	0.748	0.636	0.484	0.308	0.2
20	8	7	23	2009-06-29	A	7	57	D	PSC8	1	s	49	8	5.289	6.24	4.447	0.4515	83.0374	0.442	0.0095	30.2548	383	-0.933519	383	-0.933519	0.21449	271	-0.660532	0.031686	0.955556	1.07955	2.5	A7	-30.7778	23.5011	1	0.94	0.852	0.768	0.668	0.532	0.38	0.28
19	7	8	24	2009-06-29	A	8	58	D	PSC8	1	i	50	8	5.609	6.362	4.37	0.4218	86.8996	0.413	0.0088	28.0255	295	-0.719029	295	-0.719029		258	-0.628846				2.6	A8	-31.109	23.851	1	0.944	0.908	0.916	0.896	0.848	0.84	0.884
1		9	25	2009-06-29	A	9	59	D	2603	1	i	51	8	9.394	10.641	7.948	0.7982	86.9729	0.788	0.0102	32.4841	320	-0.779964	320	-0.779964		255	-0.621534				2.4	A9	-30.1249	22.8121	1	0.924	0.888	0.888	0.868	0.824	0.804	0.852
13		10	26	2009-06-29	A	10	60	D	Melody	1	i	52	8	7.874	8.96	6.208	0.6275	86.5166	0.619	0.0085	27.0701	401	-0.977392	401	-0.977392		273	-0.665407				2.7	A10	-31.2245	23.973	1	0.944	0.908	0.908	0.892	0.856	0.824	0.88
31		11	27	2009-06-29	A	11	41	D	SF107	1	i	53	8	4.548	5.468	3.695	0.4014	81.1243	0.394	0.0074	23.5669	312	-0.760465	312	-0.760465		240	-0.584973				2.2	A11	-31.2768	24.0283	1	0.96	0.932	0.936	0.92	0.9	0.884	0.908
8	2	12	28	2009-06-29	A	12	42	D	Inedi	1	s	54	11	6.92	8.712	6.345	0.7616	76.6249	0.752	0.0096	30.5732	431	-1.05051	431	-1.05051	0.265675	334	-0.814087	0.0901833	0.856006	1.17073	2.2	A12	-31.1274	23.8704	1	0.92	0.796	0.664	0.504	0.296	0.108	0.016
21	9	25	29	2009-06-29	A	25	35	D	PSC8	2	i	55	7	5.749	6.481	4.766	0.4558	87.5111	0.446	0.0098	31.2102	311	-0.758028	311	-0.758028		286	-0.697093				2.5	C1	-30.8604	23.5883	1	0.956	0.928	0.924	0.912	0.888	0.864	0.904
16		26	30	2009-06-29	A	26	36	D	Melody	2	s	56	8	7.055	8.105	5.851	0.6132	85.5284	0.604	0.0092	29.2994	318	-0.775089	363	-0.884772	-0.0901833	297	-0.723904	-0.0633721	1.01162	0.844037	2.2	C2	-30.5174	23.2262	1	0.944	0.86	0.764	0.656	0.52	0.356	0.244
46	16	27	31	2009-06-29	A	27	37	D	XRQ	2	s	57	8	4.096	4.961	3.51	0.3506	80.6291	0.342	0.0086	27.3885	355	-0.865273	355	-0.865273	0.0706842	285	-0.694655	-0.0974955	0.952432	0.945055	2.3	C3	-31.517	24.2823	1	0.964	0.916	0.852	0.784	0.7	0.6	0.528
33		28	32	2009-06-29	A	28	38	D	SF107	2	i	58	8	6.909	7.877	5.503	0.5403	86.3731	0.531	0.0093	29.6178	321	-0.782401	321	-0.782401		267	-0.650782				2.3	C4	-30.7707	23.4936	1	0.944	0.908	0.928	0.892	0.856	0.836	0.876
11	5	41	33	2009-06-29	A	41	1	D	Inedi	3	i	59	10	9.323	10.772	7.816	0.7318	85.1589	0.724	0.0078	24.8408	344	-0.838461	344	-0.838461		240	-0.584973				2.4	D5	-30.8094	23.5345	1	0.932	0.892	0.88	0.86	0.804	0.76	0.82
29		42	34	2009-06-29	A	42	2	D	SF028	3	i	60	10	3.665	4.98	3.499	0.3297	70.8474	0.322	0.0077	24.5223	258	-0.628846	285	-0.694655		233	-0.567911				2.6	D6	-31.6045	24.3749	1	0.952	0.924	0.92	0.916	0.884	0.88	0.9
41		43	35	2009-06-29	A	43	5	D	Tekny	3	i	61	8	9.49	10.386	7.591	0.7238	90.4637	0.715	0.0088	28.0255	329	-0.8019	329	-0.8019		267	-0.650782				2.4	D7	-31.337	24.092	1	0.94	0.872	0.88	0.856	0.812	0.784	0.832
24	12	44	36	2009-06-29	A	44	6	D	PSC8	3	s	62	12	5.06	5.901	4.173	0.4241	84.1359	0.414	0.0101	32.1656	309	-0.753153	309	-0.753153	0.0584973	268	-0.65322	0.0511851	1.0481	1.21687	2.5	D8	-31.0108	23.7472	1	0.944	0.868	0.78	0.684	0.564	0.42	0.316
86		65	65	2009-06-30	B	11	17	C	Tekny	4	s	63	8	6.471	7.733	5.508	0.6591	81.462	0.648	0.0111	35.3503	402	-0.97983	402	-0.97983	0.129182	369	-0.899396	0.129182	0.971032	1.04717	2.9	F5	-30.6671	23.3842	1	0.948	0.828	0.724	0.608	0.448	0.268	0.148	-0.008
56	22	53	53	2009-06-29	A	53	20	C	Inedi	4	s	64	10	7.492	8.801	6.484	0.7337	83.229	0.724	0.0097	30.8917	363	-0.884772	363	-0.884772	0.0121869	324	-0.789714	0.0536225	0.933052	1.12791	2.8	E5	-31.0946	23.8358	1	0.932	0.816	0.7	0.56	0.364	0.14	-0.004
74		79	79	2009-07-01	C	13	17	C	SF028	4	s	65	8	6.084	7.033	5.032	0.5934	84.7025	0.583	0.0104	33.121	387	-0.943269	387	-0.943269	0.143806	362	-0.882334	0.146243	0.963664	1.08333	2.3	G7	-30.938	23.6703	1	0.948	0.848	0.776	0.684	0.552	0.408	0.308	0.14	-0.008
49		56	56	2009-06-30	B	2	5	C	2603	4	i	66	8	11.323	12.526	9.048	0.8944	89.3425	0.885	0.0094	29.9363	330	-0.804338	330	-0.804338		287	-0.69953				2.4	E8	-30.6306	23.3457	1	0.924	0.9	0.884	0.86	0.824	0.784	0.84	0.776
58	23	49	49	2009-06-29	A	49	17	C	Inedi	5	s	67	10	7.531	9.603	6.712	0.8052	75.4821	0.795	0.0102	32.4841	408	-0.994454	408	-0.994454	0.0901833	325	-0.792151	0.0194991	0.838507	1.1087	2.5	E1	-30.6168	23.3311	1	0.916	0.776	0.644	0.476	0.244	0.04	-0.044
52		71	71	2009-07-01	C	5	6	C	2603	5	s	68	8	6.601	7.667	5.435	0.5989	84.3744	0.589	0.0099	31.5287	497	-1.21138	419	-1.02127	0.199866	351	-0.855523	0.109682	0.947392	1	2.2	F11	-30.3353	23.034	1	0.948	0.86	0.768	0.664	0.524	0.356	0.24	0.08	-0.032
63		58	58	2009-06-30	B	4	7	C	Melody	5	i	69	8	8.336	9.423	6.508	0.6631	87.1557	0.653	0.0101	32.1656	377	-0.918895	377	-0.918895		276	-0.672719				2.8	E10	-31.0882	23.829	1	0.948	0.912	0.824	0.892	0.856	0.82	0.86	0.804
82		91	91	2009-07-02	D	11	14	C	SF107	5	s	70	10	6.334	7.753	5.722	0.6708	79.2668	0.662	0.0088	28.0255	395	-0.962768	395	-0.962768	0.243739	329	-0.8019	0.182804	0.890612	1.17333	2.5	H7	-31.8148	24.5974	1	0.964	0.884	0.872	0.788	0.668	0.524	0.42	0.248	0.112	0.032
78		89	89	2009-07-02	D	9	11	C	SF028	6	s	71	8	7.165	8.403	6.209	0.7183	83.3398	0.708	0.0103	32.8025	317	-0.772652	351	-0.855523	-0.0194991	329	-0.8019	0.0731216	0.918008	1.09574	2.4	H5	-31.6181	24.3892	1	0.952	0.888	0.82	0.74	0.632	0.504	0.412	0.256	0.104	0.016
90		63	63	2009-06-30	B	9	14	C	Tekny	6	s	72	8	7.905	9.243	6.799	0.8029	83.5858	0.792	0.0109	34.7134	395	-0.962768	395	-0.962768	0.0243739	353	-0.860398	0.146243	0.936135	1.05825	2.5	F3	-30.5742	23.2862	1	0.936	0.836	0.712	0.616	0.476	0.272	0.14	-0.012
71	27	76	76	2009-07-01	C	10	13	C	PSC8	6	i	73	10	8.039	8.721	6.148	0.5965	91.3395	0.587	0.0095	30.2548	441	-1.07489	320	-0.779964		269	-0.655657				2.6	G4	-31.602	24.3722	1	0.952	0.924	0.908	0.896	0.872	0.848	0.884	0.828	0.792
95	33	78	78	2009-07-01	C	12	15	C	XRQ	6	i	74	9	6.938	7.803	5.548	0.5741	87.635	0.565	0.0091	28.9809	448	-1.09195	322	-0.784839		294	-0.716592				2.4	G6	-31.7575	24.5367	1	0.96	0.92	0.908	0.916	0.884	0.86	0.892	0.844	0.804
89		64	64	2009-06-30	B	10	15	C	Tekny	6	i	77	9	9.652	10.662	7.274	0.8413	89.2882	0.831	0.0103	32.8025	385	-0.938394	385	-0.938394		293	-0.714155				2.9	F4	-31.964	24.7553	1	0.928	0.9	0.892	0.86	0.828	0.78	0.836	0.78
53		62	62	2009-06-30	B	8	13	C	2603	6	i	78	8	6.751	7.315	5.186	0.5215	91.4278	0.512	0.0095	30.2548	384	-0.935957	353	-0.860398		304	-0.740966				2.6	F2	-30.3829	23.0843	1	0.964	0.932	0.94	0.932	0.9	0.876	0.912	0.884
66		73	73	2009-07-01	C	7	9	C	Melody	6	s	79	8	7.619	8.909	6.441	0.734	83.658	0.723	0.011	35.0318	465	-1.13339	465	-1.13339	0.229114	363	-0.884772	0.141368	0.932787	0.973451	2.3	G1	-30.894	23.6238	1	0.948	0.856	0.756	0.656	0.52	0.352	0.244	0.08	-0.02
59	21	52	52	2009-06-29	A	52	16	C	Inedi	6	i	80	11	10.513	11.222	8.055	0.8671	92.9199	0.858	0.0091	28.9809	427	-1.04076	427	-1.04076		301	-0.733654				2.9	E4	-31.9142	24.7026	1	0.928	0.88	0.876	0.856	0.784	0.728	0.796
69	26	70	70	2009-07-01	C	4	5	C	PSC8	5	i	81	11	6.175	6.911	4.997	0.4855	88.2043	0.475	0.0105	33.4395	317	-0.772652	305	-0.743403		275	-0.670282				2.8	F10	-31.716	24.4928	1	0.956	0.932	0.92	0.92	0.888	0.86	0.896	0.86	0.812
94	35	95	95	2009-07-05	F	1	1	C	XRQ	5	s	82	14	3.813	5.026	3.721	0.119	75.0682	0.119			360	-0.877459	353	-0.860398	0.153555	323	-0.787276	-0.0219365	0.921683		2.3	H11	-32.6852	25.5193	1	0.948	0.92	0.856	0.8	0.728	0.64	0.572	0.464	0.352	0.28	0.164	0.068	-0.02
81		92	92	2009-07-02	D	12	15	C	SF107	5	i	83	10	7.91	8.778	6.044	0.6095	89.0026	0.602	0.0075	23.8854	295	-0.719029	295	-0.719029		254	-0.619096				2.7	H8	-31.7445	24.523	1	0.964	0.92	0.928	0.92	0.884	0.848	0.892	0.852	0.796	0.864
76		93	93	2009-07-03	E	1	1	C	SF028	5	s	84	8	5.005	6.251	4.624	0.5616	77.3116	0.551	0.0106	33.758	445	-1.08464	445	-1.08464	0.221802	362	-0.882334	0.143806	0.901233	1.11579	2.4	H9	-31.0964	23.8377	1	0.968	0.888	0.824	0.752	0.66	0.54	0.452	0.304	0.16	0.076	-0.024
68	28	83	83	2009-07-02	D	3	3	C	PSC8	4	s	85	11	4.915	5.824	4.221	0.4496	82.5315	0.439	0.0106	33.758	431	-1.05051	431	-1.05051	0.309548	329	-0.8019	0.143806	0.879918	1.09278	2.5	G11	-31.9035	24.6912	1	0.952	0.884	0.812	0.72	0.612	0.472	0.364	0.192	0.04	-0.04
62		81	81	2009-07-02	D	1	1	C	Melody	4	s	86	8	7.464	9.113	6.775	0.7432	79.6754	0.733	0.0102	32.4841	435	-1.06026	435	-1.06026	0.160868	330	-0.804338	0.0731216	0.868454	1.09677	2.5	G9	-31.4132	24.1725	1	0.944	0.884	0.812	0.724	0.608	0.468	0.364	0.184	0.02	-0.056
80		87	87	2009-07-02	D	7	9	C	SF107	4	s	87	9	6.266	7.256	5.369	0.5484	84.804	0.54	0.0084	26.7516	351	-0.855523	351	-0.855523	0.126744	305	-0.743403	0.134056	0.967955	0.954545	2.9	H3	-31.9144	24.7028	1	0.852	0.788	0.728	0.664	0.58	0.468	0.388	0.248	0.104	0.02
91	31	68	68	2009-07-01	C	2	2	C	XRQ	4	i	88	11	7.944	9.264	6.712	0.6675	84.1778	0.658	0.0095	30.2548	306	-0.745841	348	-0.848211		289	-0.704405				2.3	F8	-32.0589	24.8557	1	0.96	0.924	0.916	0.904	0.88	0.844	0.884	0.824	0.78
6		45	37	2009-06-29	A	45	9	D	2603	3	s	89	8	7.732	8.739	6.243	0.6909	87.043	0.681	0.0099	31.5287	423	-1.03101	423	-1.03101	0.275425	302	-0.736091	0.0633721	0.979695	1.08791	2.5	D9	-29.9693	22.648	1	0.944	0.86	0.768	0.664	0.528	0.36	0.244
23	11	46	38	2009-06-29	A	46	10	D	PSC8	3	i	90	8	2.767	3.367	2.219	0.2143	80.275	0.206	0.0083	26.4331	285	-0.694655	285	-0.694655		247	-0.602035				2.4	D10	-31.1136	23.8558	1	0.972	0.956	0.968	0.952	0.944	0.928	0.944
47	17	47	39	2009-06-29	A	47	13	D	XRQ	3	i	91	8	4.398	5.125	3.548	0.3057	84.4772	0.298	0.0077	24.5223	271	-0.660532	271	-0.660532		265	-0.645908				2.4	D11	-31.8382	24.6221	1	0.972	0.94	0.952	0.936	0.916	0.904	0.924
17		48	40	2009-06-29	A	48	14	D	Melody	3	i	92	8	7.308	8.313	5.864	0.5967	86.541	0.588	0.0087	27.707	383	-0.933519	383	-0.933519		285	-0.694655				2.5	D12	-30.9562	23.6895	1	0.952	0.912	0.916	0.9	0.856	0.832	0.876
39		29	41	2009-06-29	A	29	39	D	Tekny	2	i	93	8	7.182	8.216	5.938	0.5867	86.035	0.578	0.0087	27.707	359	-0.875022	359	-0.875022		260	-0.633721				2.2	C5	-31.1421	23.886	1	0.956	0.924	0.912	0.904	0.876	0.844	0.888
9	3	30	42	2009-06-29	A	30	40	D	Inedi	2	i	94	11	10.044	11.164	8.141	0.7809	88.9033	0.772	0.0089	28.3439	322	-0.784839	322	-0.784839		255	-0.621534				2.6	C6	-30.9627	23.6964	1	0.94	0.884	0.888	0.864	0.804	0.772	0.84
28		31	43	2009-06-29	A	31	21	D	SF028	2	s	95	8	4.224	5.056	3.564	0.3298	81.8663	0.322	0.0078	24.8408	361	-0.879897	361	-0.879897	-0.160868	248	-0.604472	-0.141368	1.0375	0.821053	2.3	C7	-31.4297	24.19	1	0.968	0.928	0.868	0.792	0.724	0.628	0.556
3		32	44	2009-06-29	A	32	22	D	2603	2	i	96	8	7.255	7.965	5.885	0.5671	90.1354	0.558	0.0091	28.9809	332	-0.809213	332	-0.809213		281	-0.684906				2.8	C8	-30.2322	22.9253	1	0.948	0.96	0.916	0.896	0.868	0.844	0.884
25		13	45	2009-06-29	A	13	43	D	SF028	1	i	97	8	5.118	5.889	4.129	0.4182	85.4323	0.41	0.0082	26.1146	434	-1.05783	434	-1.05783		344	-0.838461				2.8	B1	-31.9707	24.7624	1	0.96	0.964	0.936	0.94	0.916	0.892	0.92
43	13	14	46	2009-06-29	A	14	44	D	XRQ	1	i	98	9	6.266	7.135	5.086	0.5631	86.3043	0.555	0.0081	25.7962	333	-0.81165	333	-0.81165		291	-0.70928				2.3	B2	-32.4853	25.3074	1	0.944	0.904	0.928	0.912	0.896	0.868	0.904
38		15	47	2009-06-29	A	15	45	D	Tekny	1	s	99	9	7.042	8.17	5.814	0.6461	84.4673	0.637	0.0091	28.9809	408	-0.994454	408	-0.994454	0.199866	324	-0.789714	0.0682468	0.98598	0.928571	2.7	B3	-31.4942	24.2582	1	0.932	0.832	0.728	0.628	0.476	0.304	0.188
32		16	48	2009-06-29	A	16	46	D	SF107	1	s	100	7	4.179	4.956	3.422	0.3405	82.5896	0.333	0.0075	23.8854	313	-0.762902	313	-0.762902	0.00243739	412	-1.0042	0.419231	1.01806	1.01351	2.8	B4	-31.5475	24.3146	1	0.968	0.932	0.86	0.788	0.724	0.628	0.556
[truncated: 61 more columns]

## Sheet: Leaf area
Plant	Genotype	Sample	Treatment	NbL	1/3 Sup	Total leaf area in cm²	Leaf 1 Area in cm²	Leaf 3 Area in cm²	Leaf 5 Area in cm²	Leaf 7 Area in cm²	Leaf 9 Area in cm²	Leaf 11 Area in cm²	Leaf 13 Area in cm²	Leaf 15 Area in cm²	Leaf 17 Area in cm²	Leaf 19 Area in cm²	Leaf 21 Area in cm²
1	Tekny	Tekny_1_control	control fixed constraint duration	17	11.3333	1456.43	21.6984	82.5449	175.514	214.83	118.925	62.0245	52.68
2	SF109	SF109_1_stress	stress fixed constraint duration	17	11.3333	1447.4	36.0884	99.6542	138.812	179.051	174.166	57.2028	38.7277
3	Inedi	Inedi_1_control	control fixed constraint duration	19	12.6667	1943.68	23.2858	86.6075	103.054	138.134	46.8158	391.935	137.661	44.345
4	SF193	SF193_1_stress	stress fixed constraint duration	17	11.3333	1263.19	18.3809	38.1761	171.484	110.09	157.753	95.5823	40.1278
5	SF109	SF109_2_stress	stress fixed constraint duration	15	10	1402.71	32.947	89.0541	177.773	139.639	84.0763	151.491	26.3755
6	SF028	SF028_2_control	control fixed constraint duration	15	10	728.05	7.92202	32.8589	75.722	145.501	81.2195	20.8012
7	Melody	Melody_2_control	control fixed constraint duration	15	10	1248.32	15.8476	75.0663	157.194	206.866	49.2277	101.974	17.9872
8	SF326	SF326_2_stress	stress fixed constraint duration	17	11.3333	1030.49	14.6292	65.4243	67.7726	133.341	93.3098	109.596	31.1707
9	SF107	SF107_3_stress	stress fixed constraint duration	13	8.66667	495.065	30.0357	80.8103	79.292	45.5678	11.8266
10	Inedi	Inedi_3_stress	stress fixed constraint duration	17	11.3333	2673.13	26.9275	44.5889	150.287	587.878	143.201	184.582	174.556	24.5459
11	Melody	Melody_3_stress	stress fixed constraint duration	13	8.66667	955.248	20.8433	62.8739	150.278	114.789	93.3386	35.5005
12	SF107	SF107_3_control	control fixed constraint duration	15	10	981.565	14.686	68.7741	150.204	149.725	89.5196	17.873
13	Inedi	Inedi_4_control	control fixed constraint duration	19	12.6667	2570.69	31.5905	75.3284	194.818	526.302	262.889	13.8028	148.334	32.2797
14	SF193	SF193_4_stress	stress fixed constraint intensity	17	11.3333	1126.57	24.6947	35.0037	97.4043	131.998	18.0513	136.673	94.6515	18.1119	6.69463
15	Tekny	Tekny_4_control	control fixed constraint intensity	19	12.6667	2594.36	42.9265	96.8002	160.65	302.621	314.042	277.281	69.3501	25.9367	7.57068
16	SF326	SF326_4_control	control fixed constraint intensity	21	14	2794.6	20.172	67.0887	186.953	306.543	204.366	325.674	250.15	29.3852	6.96903
17	SF028	SF028_5_control	control fixed constraint intensity	21	14	1821.36	25.004	71.2201	108.156	239.257	207.937	187.376	54.79	16.9395
18	Inedi	Inedi_5_control	control fixed constraint duration	19	12.6667	1884.83	35.7994	122.482	126.744	184.21	282.595	10.5679	128.786	51.2301
19	SF326	SF326_5_stress	stress fixed constraint intensity	19	12.6667	1617.48	19.5413	64.4848	141.332	99.754	129.253	138.193	173.153	32.2012	10.8288
20	Tekny	Tekny_5_stress	stress fixed constraint intensity	15	10	1276.79	22.3592	65.0006	124.788	167.64	136.476	103.092	19.0413
21	Inedi	Inedi_6_stress	stress fixed constraint duration	19	12.6667	1478.54	21.272	57.1973	138.85	190.128	71.2419	46.4465	193.642	20.4906
22	Melody	Melody_6_control	control fixed constraint intensity	17	11.3333	1933.21	23.204	67.1366	266.968	263.801	94.2313	99.8891	117.706	30.4952	3.17154
23	SF107	SF107_6_stress	stress fixed constraint intensity	17	11.3333	1219.26	18.7037	71.929	104.126	162.814	117.129	85.8872	47.14		1.90132
24	SF028	SF028_6_control	control fixed constraint intensity	21	14	2014.27	15.4353	56.94	214.712	157.402	155.663	276.349	90.4851	35.8643	4.2873
27	SF326	SF326_6_stress	stress fixed constraint intensity	19	12.6667	2072.73	20.5694	60.7941	136.995	130.106	264.707	231.718	107.592	66.3672	17.5157
28	SF109	SF109_6_stress	stress fixed constraint intensity	17	11.3333	1335.87	33.7552	75.5689	156.776	152.132	100.694	110.951	29.9157	8.14461
29	SF107	SF107_6_control	control fixed constraint intensity	21	14	3203.91	22.5926	84.9706	418.174	102.351	507.427	359.341	65.9408	38.5776		2.58055
30	SF193	SF193_6_stress	stress fixed constraint intensity	19	12.6667	1365.35	24.4817	36.3772	86.0395	142.774	128.708	142.352	86.3497	32.7011	2.89398
31	Melody	Melody_5_stress	stress fixed constraint intensity	15	10	1318.04	25.7618	57.6591	159.873	195.535	118.107	72.3364	24.0416	5.70689
32	SF109	SF109_5_control	control fixed constraint intensity	17	11.3333	1896.21	26.3174	136.11	227.762	194.209	127.036	190.7	36.4085	9.561
33	SF193	SF193_5_control	control fixed constraint intensity	19	12.6667	4078.85	25.1303	75.1676	123.494	279.542	379.803	332.262	337.087	352.109	108.756	20.9588	5.11714
34	Tekny	Tekny_5_control	control fixed constraint intensity	17	11.3333	2300.13	35.4768	97.9732	186.262	323.156	241.654	177.37	68.0023	20.1697
35	SF109	SF109_4_stress	stress fixed constraint intensity	17	11.3333	1676.85	27.5632	122.823	146.232	259.724	86.1647	131.301	47.7293	11.2499	5.63677
36	SF107	SF107_4_control	control fixed constraint intensity	19	12.6667	2378.26	20.2811	77.0814	128.084	433.688	265.785	125.702	96.1738	32.3337	10.0003
37	Melody	Melody_4_control	control fixed constraint intensity	17	11.3333	1263.23	18.9182	120.054	109.93	30.2679	93.147	152.397	95.8974	11.0052
38	SF028	SF028_4_control	control fixed constraint intensity	17	11.3333	1855.72	18.3744	78.6832	206.688	295.366	191.167	89.8577	39.3534	8.37211
39	SF193	SF193_3_stress	stress fixed constraint duration	15	10	372.715	11.7718	41.9924	76.1091	49.6408	6.84337
40	Tekny	Tekny_3_stress	stress fixed constraint duration	15	10	1886.31	23.579	141.991	159.679	201.513	294.601	62.6107	59.1804
41	SF109	SF109_3_control	control fixed constraint duration	17	11.3333	1719.87	41.6213	160.712	171.026	179.923	153.059	107.617	45.9758
42	SF028	SF028_3_stress	stress fixed constraint duration	15	10	717.8	14.2701	34.9067	49.6499	117.128	57.1509	60.0733	25.7208
43	Tekny	Tekny_2_stress	stress fixed constraint duration	15	10	1565.35	27.6262	103.563	160.634	79.0627	351.526	45.7472	14.515
44	SF193	SF193_2_control	control fixed constraint duration	17	11.3333	2575.46	25.2726	45.2373	130.263	102.367	320.091	503.217	136.343	24.9365
45	Inedi	Inedi_2_stress	stress fixed constraint duration	17	11.3333	1477.68	13.0259	49.7632	68.1704	201.698	45.2629	149.698	183.207	28.0126
46	SF107	SF107_2_stress	stress fixed constraint duration	15	10	1247.84	14.9533	135.001	189.366	138.701	110.527	35.374
47	SF028	SF028_1_stress	stress fixed constraint duration	17	11.3333	1115.1	7.57696	53.4419	112.046	217.101	113.366	54.0168
48	Melody	Melody_1_stress	stress fixed constraint duration	15	10	1475.32	14.6808	125.398	171.194	112.42	228.954	69.3566		15.6562
49	SF326	SF326_1_stress	stress fixed constraint duration	17	11.3333	1381.8	18.1138	72.7088	148.709	228.568	153.177	53.9635	15.658
50	SF326	SF326_1_control	control fixed constraint duration	17	11.3333	1369.39	27.0216	65.7461	130.969	177.393	181.628	78.0388	23.9001
51	SF109	SF109_1_control	control fixed constraint duration	19	12.6667	2057.52	62.3283	119.096	272.233	152.982	76.8652	217.706	75.6772	51.8745
52	Melody	Melody_1_control	control fixed constraint duration	15	10	1748.36	16.6021	80.8484	138.593	229.248	92.1246	293.878	22.8866
53	SF107	SF107_1_control	control fixed constraint duration	15	10	868.105	23.4994	63.0859	105.039	109.001	118.069	15.3587
54	Inedi	Inedi_1_stress	stress fixed constraint duration	17	11.3333	2055.42	26.7984	80.671	130.954	137.653	360.198	245.362	7.49108	38.5821
55	SF326	SF326_2_control	control fixed constraint duration	13	8.66667	922.826	24.0961	82.7571	205.584	7.59255	54.339	87.0445
56	Melody	Melody_2_stress	stress fixed constraint duration	15	10	1285.85	18.935	95.5335	162.231	186.703	118.089	61.4338
57	SF193	SF193_2_stress	stress fixed constraint duration	13	8.66667	732.659	15.6712	47.5237	131.622	27.9437	113.884	29.6851
58	SF107	SF107_2_control	control fixed constraint duration	17	11.3333	1676.05	19.6222	74.6018	234.188	264.563	108.376	107.997	28.6783
59	Inedi	Inedi_3_control	control fixed constraint duration	17	11.3333	2033.45	20.5159	80.075	120.762	139.449	322.207	195.102	138.614
60	SF028	SF028_3_control	control fixed constraint duration	15	10	680.406	12.727	53.3709	77.9541	88.981	69.1634	17.9217	20.0848
61	Tekny	Tekny_3_control	control fixed constraint duration	17	11.3333	2120.48	26.5031	52.2914	464.653	397.068	13.1902	48.8354	57.7004
62	SF326	SF326_3_stress	stress fixed constraint duration	17	11.3333	936.415	8.8064	16.6971	47.9957	66.7833	180.616	147.309
63	Tekny	Tekny_4_stress	stress fixed constraint intensity	17	11.3333	1503.62	20.6448	72.5778	129.204	206.35	202.621	88.5921	26.9569	4.86154
64	Inedi	Inedi_4_stress	stress fixed constraint duration	17	11.3333	669.737	25.8046	64.2175	51.1768	116.647	77.0232
65	SF028	SF028_4_stress	stress fixed constraint intensity	17	11.3333	1357.69	20.9602	128.31	127.965	161.954	94.6579	86.5528	47.1165	11.3282
66	SF109	SF109_4_control	control fixed constraint intensity	19	12.6667	2675.72	55.8176	116.397	199.088	306.959	294.898	191.364	130.979	32.0371	10.323
67	Inedi	Inedi_5_stress	stress fixed constraint duration	19	12.6667	830.237	34.9972	54.2905	91.2275	180.138	54.4655
68	SF109	SF109_5_stress	stress fixed constraint intensity	17	11.3333	1489.88	19.2315	60.1248	100.856	278.315	95.5657	85.1998	79.5264	21.1609	4.95811
69	Melody	Melody_5_control	control fixed constraint intensity	17	11.3333	1786.63	28.8255	68.0322	153.661	230.007	251.546	131.518	29.7227
70	SF107	SF107_5_stress	stress fixed constraint intensity	19	12.6667	1819.3	19.1031	19.7477	68.611	136.648	305.233	288.723	58.8151	3.27641	9.49438
71	SF028	SF028_6_stress	stress fixed constraint intensity	17	11.3333	1633	15.4361	81.3564	145.76	189.704	136.411	146.721	85.881	15.2288
72	Tekny	Tekny_6_stress	stress fixed constraint intensity	17	11.3333	1780.97	20.5933	77.4143	175.964	248.104	186.715	126.804	44.5518	10.3396
73	SF326	SF326_6_control	control fixed constraint intensity	17	11.3333	1959.57	22.2162	70.5376	176.718	177.733	227.953	138.229	127.999	38.3981
74	SF193	SF193_6_control	control fixed constraint intensity	19	12.6667	1823.26	23.6159	80.0563	104.197	186.665	247.284	130.302	123.108	12.9877	3.41475
77	Tekny	Tekny_6_control	control fixed constraint intensity	17	11.3333	2676.81	33.9492	82.4335	211.449	258.327	414.126	246.734	75.7576	15.6295
78	SF109	SF109_6_control	control fixed constraint intensity	17	11.3333	1603.86	11.8879	61.5066	92.0156	219.638	262.398	119.923	27.5185	7.04112
79	Melody	Melody_6_stress	stress fixed constraint intensity	17	11.3333	1447.22	28.2962	61.3246	222.39	232.042	86.0534	75.246	14.6563	3.59962
80	Inedi	Inedi_6_control	control fixed constraint duration	19	12.6667	684.586	15.5462	54.2895	130.439	116.924	25.0939
81	SF326	SF326_5_control	control fixed constraint intensity	17	11.3333	1985.15	23.6811	61.1214	112.137	142.284	292.675	272.644	61.3606	22.183	4.49
82	SF193	SF193_5_stress	stress fixed constraint intensity	19	12.6667	1161.75	13.1011	27.189	28.5033	76.0312	78.7085	85.0397	98.7627	88.1226	70.7872	8.77248	5.85497
83	SF107	SF107_5_control	control fixed constraint intensity	19	12.6667	2345.91	15.3967	69.6459	180.893	395.735	243.361	176.971	55.2613	30.1163	5.57773
84	SF028	SF028_5_stress	stress fixed constraint intensity	17	11.3333	1473.76	19.658	66.9698	115.882	170.813	180.331	101.676	69.9413	11.6069
85	SF326	SF326_4_stress	stress fixed constraint intensity	19	12.6667	1294.28	18.4361	52.6602	137.761	128.389	136.212	60.2198	51.4008	37.1653	13.1183	11.7778
86	Melody	Melody_4_stress	stress fixed constraint intensity	17	11.3333	2173.76	44.1205	97.7354	234.998	154.682	440.452	75.6309	31.92	7.33924
87	SF107	SF107_4_stress	stress fixed constraint intensity	17	11.3333	1314.21	18.287	72.7805	143.758	157.628	143.058	79.6622	35.6758	6.25543
88	SF193	SF193_4_control	control fixed constraint intensity	17	11.3333	1754.49	23.7809	60.006	72.1809	77.8069	147.452	282.107	171.755	31.4229	10.7347
89	SF109	SF109_3_stress	stress fixed constraint duration	17	11.3333	517.095	40.3509	69.4062	81.6588	58.3963	8.73537
90	SF326	SF326_3_control	control fixed constraint duration	15	10	637.048	7.73335	47.2997	87.8709	71.104	101.421		3.09517
91	SF193	SF193_3_control	control fixed constraint duration	15	10	1234.32	16.6988	58.3371	179.213	126.752	231.757		4.40132
92	Melody	Melody_3_control	control fixed constraint duration	15	10	1072.53	17.1505	94.5596	85.4043	176.395	146.063		16.6928
93	Tekny	Tekny_2_control	control fixed constraint duration	15	10	887.171	37.551	64.0206	121.708	55.4104	149.681		15.2142
94	Inedi	Inedi_2_control	control fixed constraint duration	17	11.3333	2564.93	47.6701	116.053	102.652	137.255	434.371	317.944	108.771	17.747
95	SF028	SF028_2_stress	stress fixed constraint duration	15	10	710.982	19.0451	86.2593	97.1733	86.9294	7.89295	27.6349	30.556
96	SF109	SF109_2_control	control fixed constraint duration	17	11.3333	1772.74	47.2201	152.127	180.874	136.922	124.195	214.303	30.7293
97	SF028	SF028_1_control	control fixed constraint duration	15	10	1351.63	12.6373	54.6954	137.996	268.12	74.0466	101.623	26.697
98	SF193	SF193_1_control	control fixed constraint duration	15	10	1572.68	42.0231	86.5048	64.9282	167.264	293.471	92.0086	40.1386
99	Tekny	Tekny_1_stress	stress fixed constraint duration	17	11.3333	1350.67	21.4235	81.1375	331.081	131.213	13.7009	87.7597	9.01666
100	SF107	SF107_1_stress	stress fixed constraint duration	15	10	1083.4	22.6346	75.356	172.991	107.76	50.6567	103.07	9.23264
