# Supplementary material for: A Gene-Phenotype Network Based on Genetic Variability for Drought Responses Reveals Key Physiological Processes in Controlled and Natural Environments
Source: PLoS One. 2012 Oct 8;7(10):e45249. doi: 10.1371/journal.pone.0045249 (PMC3466295; doi:10.1371/journal.pone.0045249)
Supplement: Table S2 — Sunflower Affymetrix probeset annotations and statistical test results for the ANOVA analysis in FDS and FIS. (CSV) [file pone.0045249.s007.csv]

Probeset	Heliagene ID	Probe_sense	ProbeSetName	Interpro domain	AGI_GM	Group	Annotation	Name Hu_AGI	KEGG link	KEGG term	Field	FIS_SLR	FDS_SLR	FIS_FCt	FDS_FCt	FIS_modul_s	FDS_modul_s	FIS_FCt_signif	FDS_FCt_signif	FCsig_FDS_Inedi	FCsig_FDS_Melody	FCsig_FDS_SF028	FCsig_FDS_SF107	FCsig_FDS_SF109	FCsig_FDS_SF193	FCsig_FDS_SF326	FCsig_FDS_Tekny	sum_FCsig_FDS	FCsig_FIS_Inedi	FCsig_FIS_Melody	FCsig_FIS_SF028	FCsig_FIS_SF107	FCsig_FIS_SF109	FCsig_FIS_SF193	FCsig_FIS_SF326	FCsig_FIS_Tekny	sum_FCsig_FIS	FIS_BF_b	FDS_BF_b	FIS_BF_t	FDS_BF_t	FIS_BF_g	FDS_BF_g	FIS_BF_gxt	FDS_BF_gxt	FIS_BF_all	FDS_BF_all	FIS_BF_gxt_t	FDS_BF_gxt_t
Heli000001_st	HuCL01232C001	1	CL1232Contig1	IPR004571	AT4G33150.2	IPR004571:NAD(P)transhydrogenase,alphasubunit; IPR005097:Saccharopinedehydrogenase; IPR007545:LOR/SDHbifunctionalenzymeconservedregion;	AT4G33150.2:LKR (SACCHAROPINE DEHYDROGENASE) chr4:15985482-15991072 REVERSE	LKR	EMPTY	EMPTY	0	1,971144105	0,721741372	3,9207892737	1,649171428	UP	UP	1	0	UP	0	0	0	0	0	0	UP	2	UP	UP	UP	UP	UP	UP	UP	UP	8	0	0	1	1	0	1	0	1	0	1	0	0
Heli000002_st	HuCL00122C004	1	CL122Contig4	IPR001757	AT4G30190.1	IPR001757:ATPase,P-type,K/Mg/Cd/Cu/Zn/Na/Ca/Na/H-transporter; IPR006534:Plasma-membraneproton-effluxP-typeATPase;	AT4G30190.1:AHA2 (Arabidopsis H(+)-ATPase 2); ATPase chr4:14770826-14775926 REVERSE	AHA2	http://www.genome.jp/kegg-bin/show_pathway?ath00190+AT4G30190	Oxidative phosphorylation	0	0,0379518	-0,031706051	1,0266552449	-1,022220232	UP	DOWN	0	0	0	0	0	0	0	0	0	0	0	0	0	0	0	0	0	0	0	0	0	0	0	0	1	1	0	0	0	0	0	0
Heli000003_x_st	HuCL00499C001	1	CL499Contig1	IPR001449	AT1G53310.3	IPR001449:Phosphoenolpyruvatecarboxylase;	AT1G53310.3:ATPPC1 (PHOSPHOENOLPYRUVATE CARBOXYLASE 1); phosphoenolpyruvate carboxylase chr1:19887929-19891738 REVERSE	ATPPC1	http://www.genome.jp/kegg-bin/show_pathway?ath00620+AT1G53310	Pyruvate metabolism	1	-0,269764341	-0,054552279	-1,2056108794	-1,038536758	DOWN	DOWN	0	0	0	0	0	0	0	0	0	0	0	0	0	0	0	0	0	0	0	0	0	0	0	0	0	1	0	0	0	0	0	0
Heli000004_st	HuCL00529C003	1	CL529Contig3	IPR001697	AT3G52990.1	IPR001697:Pyruvatekinase; IPR015795:Pyruvatekinase,C-terminal-like;	AT3G52990.1:pyruvate kinase, putative chr3:19660024-19663215 FORWARD	pyruvate	http://www.genome.jp/kegg-bin/show_pathway?ath00010+AT3G52990	Glycolysis / Gluconeogenesis	0	0,205433533	0,077771181	1,1530327836	1,055386314	UP	UP	0	0	0	0	0	0	0	0	0	0	0	0	0	0	0	0	0	0	0	0	0	0	0	0	1	1	0	0	0	0	0	0
Heli000005_st	HuCL02985C001	1	CL2985Contig1	IPR004543	AT1G06220.1	IPR004543:TranslationelongationfactorEFG/EF2,archaeal; IPR009000:Translationelongationandinitiationfactors/Ribosomal,beta-barrel;	AT1G06220.1:MEE5 (maternal effect embryo arrest 5); translation elongation factor/ translation factor, nucleic acid binding chr1:1900523-1904582 FORWARD	MEE5	http://www.genome.jp/kegg-bin/show_pathway?ath03040+AT1G06220	Spliceosome	0	0,060163458	0,028219821	1,0425838794	1,019753049	UP	UP	0	0	0	0	0	0	0	0	0	0	0	0	0	0	0	0	0	0	0	0	0	0	0	0	0	0	0	0	0	0	0	0
Heli000006_st	HuCL00122C005	1	CL122Contig5	IPR001757	AT4G30190.1	IPR001757:ATPase,P-type,K/Mg/Cd/Cu/Zn/Na/Ca/Na/H-transporter; IPR006534:Plasma-membraneproton-effluxP-typeATPase;	AT4G30190.1:AHA2 (Arabidopsis H(+)-ATPase 2); ATPase chr4:14770826-14775926 REVERSE	AHA2	http://www.genome.jp/kegg-bin/show_pathway?ath00190+AT4G30190	Oxidative phosphorylation	0	0,126511116	0,067701773	1,091650557	1,048045806	UP	UP	0	0	0	0	0	0	0	0	0	0	0	0	0	0	0	0	0	0	0	0	0	0	0	0	0	0	0	0	0	0	0	0
Heli000007_st	HuCL00476C001	1	CL476Contig1	IPR011989	AT2G32730.1	IPR011989:Armadillo-likehelical;	AT2G32730.1:26S proteasome regulatory subunit, putative chr2:13887266-13892541 FORWARD	26S	http://www.genome.jp/kegg-bin/show_pathway?ath03050+AT2G32730	Proteasome	0	0,057135568	0,025662309	1,0403980267	1,017946902	UP	UP	0	0	0	0	0	0	0	0	0	0	0	0	0	0	0	0	0	0	0	0	0	0	0	0	0	0	0	0	0	0	0	0
Heli000008_x_st	HuCL00028C007	1	CL28Contig7	IPR001270	AT5G50920.1	IPR001270:ChaperoninclpA/B; IPR001943:UvrB/UvrCprotein; IPR003593:AAA+ATPase,core; IPR004176:Clp,N-terminal;	AT5G50920.1:CLPC (HEAT SHOCK PROTEIN 93-V); ATP binding / ATPase chr5:20732936-20737026 REVERSE	CLPC	EMPTY	EMPTY	0	0,10042605	0,045882731	1,0720900204	1,032314621	UP	UP	0	0	0	0	0	0	0	0	0	0	0	0	0	0	0	0	0	0	0	0	0	0	0	0	0	0	0	0	0	0	0	0
Heli000009_st	HuCL01078C001	1	CL1078Contig1	IPR002553	AT4G31480.1	IPR002553:Clathrin/coatomeradaptor,adaptin-like,N-terminal; IPR011710:Coatomer,betasubunit,C-terminal;	AT4G31480.1:coatomer beta subunit, putative / beta-coat protein, putative / beta-COP, putative chr4:15264082-15267390 FORWARD	coatomer	EMPTY	EMPTY	0	0,048549239	0,05113892	1,0342243941	1,036082525	UP	UP	0	0	0	0	0	0	0	0	0	0	0	0	0	0	0	0	0	0	0	0	0	0	0	0	1	1	0	0	0	0	0	0
Heli000010_x_st	HuCL00028C004	1	CL28Contig4	IPR001270	AT5G50920.1	IPR001270:ChaperoninclpA/B; IPR001943:UvrB/UvrCprotein; IPR003593:AAA+ATPase,core; IPR004176:Clp,N-terminal;	AT5G50920.1:CLPC (HEAT SHOCK PROTEIN 93-V); ATP binding / ATPase chr5:20732936-20737026 REVERSE	CLPC	EMPTY	EMPTY	0	0,22371361	0,078473455	1,1677355639	1,05590018	UP	UP	0	0	0	0	0	0	0	0	0	0	0	0	0	0	0	0	0	0	0	0	0	0	1	0	0	0	0	0	0	0	0	0
Heli000011_x_st	HuCL01553C001	1	CL1553Contig1	IPR000907	AT1G72520.1	IPR000907:Lipoxygenase; IPR008976:Lipase/lipooxygenase,PLAT/LH2;	AT1G72520.1:lipoxygenase, putative chr1:27312273-27316251 FORWARD	lipoxygenase,	http://www.genome.jp/kegg-bin/show_pathway?ath00591+AT1G72520	Linoleic acid metabolism	0	0,576656393	0,293129854	1,49138878	1,225295614	UP	UP	0	0	0	0	0	0	0	0	0	0	0	0	0	0	0	0	0	0	0	0	0	0	1	1	1	1	0	0	0	0	0	0
Heli000012_st	HuCL00491C001	1	CL491Contig1	IPR000907	AT3G45140.1	IPR000907:Lipoxygenase; IPR008976:Lipase/lipooxygenase,PLAT/LH2;	AT3G45140.1:LOX2 (LIPOXYGENASE 2) chr3:16536422-16540218 FORWARD	LOX2	http://www.genome.jp/kegg-bin/show_pathway?ath00591+AT3G45140	Linoleic acid metabolism	0	1,007891824	0,482283166	2,0109703688	1,396952694	UP	UP	1	0	UP	0	0	0	0	0	0	UP	2	UP	UP	UP	UP	0	0	UP	0	5	0	0	1	1	0	1	0	1	0	1	0	0
Heli000013_x_st	HuCL00001C770	1	CL1Contig770	IPR012820	AT3G43190.1	IPR012820:Sucrosesynthase,plantsandcyanobacteria;	AT3G43190.1:SUS4; UDP-glycosyltransferase/ sucrose synthase/ transferase, transferring glycosyl groups chr3:15190192-15193565 REVERSE	SUS4;	http://www.genome.jp/kegg-bin/show_pathway?ath00500+AT3G43190	Starch and sucrose metabolism	0	0,461854476	0,25628661	1,3773111106	1,194400446	UP	UP	0	0	0	0	0	0	0	0	0	0	0	0	0	0	0	0	0	0	0	0	0	0	1	0	1	0	0	0	0	0	0	0
Heli000014_st	HuCL00953C003	1	CL953Contig3	IPR000719	AT3G03940.1	IPR000719:Proteinkinase,core; IPR002290:Serine/threonineproteinkinase; IPR011009:Proteinkinase-like;	AT3G03940.1:protein kinase family protein chr3:1014419-1018251 REVERSE	protein	EMPTY	EMPTY	0	0,10893195	0,072755107	1,0784295624	1,051723237	UP	UP	0	0	0	0	0	0	0	0	0	0	0	0	0	0	0	0	0	0	0	0	0	0	0	0	0	0	0	0	0	0	0	0
Heli000015_st	HuCL00528C001	1	CL528Contig1	IPR000811	AT3G46970.1	IPR000811:Glycosyltransferase,family35;	AT3G46970.1:ATPHS2/PHS2 (ALPHA-GLUCAN PHOSPHORYLASE 2); phosphorylase/ transferase, transferring glycosyl groups chr3:17312610-17317096 REVERSE	ATPHS2/PHS2	http://www.genome.jp/kegg-bin/show_pathway?ath00500+AT3G46970	Starch and sucrose metabolism	0	-0,49308628	-0,350616359	-1,4074525451	-1,275105271	DOWN	DOWN	0	0	DOWN	0	0	0	0	0	0	0	1	0	0	0	0	0	0	0	0	0	0	0	1	1	0	1	0	1	0	1	0	0
Heli000017_st	HuCL00038C009	1	CL38Contig9	IPR004543	AT1G56070.1	IPR004543:TranslationelongationfactorEFG/EF2,archaeal; IPR009000:Translationelongationandinitiationfactors/Ribosomal,beta-barrel;	AT1G56070.1:LOS1 (Low expression of osmotically responsive genes 1); translation elongation factor/ translation factor, nucleic acid binding chr1:20971910-20974742 REVERSE	LOS1	EMPTY	EMPTY	0	-0,083941658	-0,028151563	-1,0599099202	-1,019704803	DOWN	DOWN	0	0	0	0	0	0	0	0	0	0	0	0	0	0	0	0	0	0	0	0	0	0	0	0	0	0	0	0	0	0	0	0
Heli000018_st	HuCL04652C001	1	CL4652Contig1	IPR007587	AT1G07990.1	IPR007587:SIT4phosphatase-associatedprotein;	AT1G07990.1:SIT4 phosphatase-associated family protein chr1:2477410-2482895 FORWARD	SIT4	EMPTY	EMPTY	0	0,106233024	0,038027066	1,0764139731	1,026708807	UP	UP	0	0	0	0	0	0	0	0	0	0	0	0	0	0	0	0	0	0	0	0	0	0	0	0	0	0	0	0	0	0	0	0
Heli000019_x_st	HuCL00974C001	1	CL974Contig1	IPR003593	AT1G15520.1	IPR003593:AAA+ATPase,core; IPR013525:ABC-2typetransporter; IPR013581:PlantPDRABCtransporterassociated;	AT1G15520.1:ATPDR12/PDR12 (PLEIOTROPIC DRUG RESISTANCE 12); ATPase, coupled to transmembrane movement of substances chr1:5331988-5338170 REVERSE	ATPDR12/PDR12	EMPTY	EMPTY	0	-0,020677942	0,164282891	-1,0144360651	1,120608927	DOWN	UP	0	0	0	0	0	0	0	0	0	0	0	0	0	0	0	0	0	0	0	0	0	0	0	0	1	1	0	0	0	0	0	0
Heli000020_st	HuCL05781C001	1	CL5781Contig1	IPR009719	AT3G13990.1	IPR009719:ProteinofunknownfunctionDUF1296;	AT3G13990.1:similar to unknown protein [Arabidopsis thaliana] (TAIR:AT3G07660.1); similar to Os06g0206100 [Oryza sativa (japonica cultivar-group)] (GB:NP_001057094.1); similar to gb protein [Sorghum bicolor] (GB:AAL68853.1); contains InterPro domain Protein of unknown function DUF1296; (InterPro:IPR009719) chr3:4625715-4630390 REVERSE	similar	EMPTY	EMPTY	0	0,233975781	0,044981479	1,176071507	1,031669935	UP	UP	0	0	0	0	0	0	0	0	0	0	0	0	0	0	0	0	0	0	0	0	0	0	1	0	0	1	0	0	0	0	0	0
Heli000021_x_st	HuCL00268C002	1	CL268Contig2	IPR004543	AT1G56070.1	IPR004543:TranslationelongationfactorEFG/EF2,archaeal; IPR009000:Translationelongationandinitiationfactors/Ribosomal,beta-barrel;	AT1G56070.1:LOS1 (Low expression of osmotically responsive genes 1); translation elongation factor/ translation factor, nucleic acid binding chr1:20971910-20974742 REVERSE	LOS1	EMPTY	EMPTY	0	-0,041029364	-0,057122414	-1,0288476484	-1,040388541	DOWN	DOWN	0	0	0	0	0	0	0	0	0	0	0	0	0	0	0	0	0	0	0	0	0	0	0	0	0	0	0	0	0	0	0	0
Heli000022_x_st	HuCL01055C001	1	CL1055Contig1	IPR001404	AT4G24190.1	IPR001404:HeatshockproteinHsp90;	AT4G24190.1:SHD (SHEPHERD); ATP binding chr4:12551912-12555861 REVERSE	SHD	EMPTY	EMPTY	0	-0,234014137	-0,242169035	-1,1761027749	-1,182769572	DOWN	DOWN	0	0	0	0	0	0	0	0	0	0	0	0	0	0	0	0	0	0	0	0	0	0	0	0	1	1	0	0	0	0	0	0
Heli000024_st	HuCL04183C001	1	CL4183Contig1	IPR012850	AT1G69830.1	IPR012850:Alpha-amylase,C-terminalbeta-sheet; IPR013781:Glycosidehydrolase,catalyticcore;	AT1G69830.1:AMY3/ATAMY3 (ALPHA-AMYLASE-LIKE 3); alpha-amylase chr1:26292181-26296666 REVERSE	AMY3/ATAMY3	EMPTY	EMPTY	0	0,109493195	0,086391311	1,0788491805	1,061711144	UP	UP	0	0	0	0	0	0	0	0	0	0	0	0	0	0	0	0	0	0	0	0	0	0	0	0	0	0	0	0	0	0	0	0
Heli000026_st	HuCL01658C001	1	CL1658Contig1	IPR001270	AT4G04910.1	IPR001270:ChaperoninclpA/B; IPR003593:AAA+ATPase,core; IPR005938:AAAATPase,CDC48; IPR009010:Aspartatedecarboxylase-likefold;	AT4G04910.1:NSF (N-ETHYLMALEIMIDE SENSITIVE FACTOR); ATP binding / nucleoside-triphosphatase/ nucleotide binding chr4:2489694-2495664 REVERSE	NSF	EMPTY	EMPTY	0	-0,046986512	-0,001041779	-1,033104729	-1,000722367	DOWN	DOWN	0	0	0	0	0	0	0	0	0	0	0	0	0	0	0	0	0	0	0	0	0	0	0	0	1	0	0	0	0	0	0	0
Heli000027_st	HuCL01505C001	1	CL1505Contig1	IPR000788	AT2G21790.1	IPR000788:Ribonucleotidereductaselargesubunit,C-terminal; IPR008926:RibonucleotidereductaseR1subunit,N-terminal;	AT2G21790.1:R1/RIBONUCLEOTIDE REDUCTASE, REDUCTASE PROTEIN R1; ribonucleoside-diphosphate reductase chr2:9300609-9304660 FORWARD	R1/RIBONUCLEOTIDE	http://www.genome.jp/kegg-bin/show_pathway?ath00230+AT2G21790	Purine metabolism	0	-0,386527413	-0,200077234	-1,3072430617	-1,148759852	DOWN	DOWN	0	0	0	0	0	0	0	0	0	0	0	0	0	0	0	0	0	0	0	0	0	0	1	0	0	0	0	0	0	0	0	0
Heli000028_st	HuCL00358C002	1	CL358Contig2	IPR004588	AT5G60600.1	IPR004588:IspGprotein;	AT5G60600.1:GcpE (CHLOROPLAST BIOGENESIS 4); 4-hydroxy-3-methylbut-2-en-1-yl diphosphate synthase chr5:24376673-24380500 FORWARD	GcpE	http://www.genome.jp/kegg-bin/show_pathway?ath00900+AT5G60600	Terpenoid backbone biosynthesis	0	0,418312378	0,319444414	1,3363634017	1,247849905	UP	UP	0	0	0	0	0	0	0	0	0	0	0	0	0	0	0	0	0	0	0	0	0	0	1	1	1	1	0	0	0	0	0	0
Heli000029_st	HuCL01725C001	1	CL1725Contig1	IPR003593	AT3G54540.1	IPR003593:AAA+ATPase,core;	AT3G54540.1:ATGCN4 (Arabidopsis thaliana general control non-repressible 4) chr3:20201371-20203542 FORWARD	ATGCN4	EMPTY	EMPTY	0	-0,031022348	-0,03528529	-1,0217359097	-1,024759447	DOWN	DOWN	0	0	0	0	0	0	0	0	0	0	0	0	0	0	0	0	0	0	0	0	0	0	0	0	0	1	0	0	0	0	0	0
Heli000030_x_st	HuCL01914C001	1	CL1914Contig1	IPR001373	AT4G02570.3	IPR001373:Cullin;	AT4G02570.3:ATCUL1 (CULLIN 1) chr4:1129315-1133435 FORWARD	ATCUL1	EMPTY	EMPTY	0	0,051436836	0,077209908	1,036296498	1,054975802	UP	UP	0	0	0	0	0	0	0	0	0	0	0	0	0	0	0	0	0	0	0	0	0	0	0	0	0	0	0	0	0	0	0	0
Heli000031_st	HuCL01414C001	1	CL1414Contig1	IPR005477	AT4G15560.1	IPR005477:Deoxyxylulose-5-phosphatesynthase; IPR005478:Bacterialtransketolase; IPR009014:Transketolase,C-terminal/Pyruvate-ferredoxinoxidoreductase,domainII;	AT4G15560.1:CLA1 (CLOROPLASTOS ALTERADOS 1) chr4:8884216-8887252 FORWARD	CLA1	http://www.genome.jp/kegg-bin/show_pathway?ath00900+AT4G15560	Terpenoid backbone biosynthesis	0	-0,124243395	0,036740434	-1,0899359782	1,02579357	DOWN	UP	0	0	0	0	0	0	0	0	0	0	0	0	0	0	0	0	0	0	0	0	0	0	0	0	0	1	0	0	0	0	0	0
Heli000032_x_st	HuCL00168C007	1	CL168Contig7	IPR008254	AT4G30210.2	IPR008254:Flavodoxin/nitricoxidesynthase; IPR010199:Sulphitereductase[NADPH]flavoprotein,alphachain; IPR015702:NADPHCytochromeP450Reductase;	AT4G30210.2:ATR2 (ARABIDOPSIS P450 REDUCTASE 2) chr4:14796906-14800584 FORWARD	ATR2	EMPTY	EMPTY	0	0,169176764	0,14115642	1,1244166828	1,102788723	UP	UP	0	0	0	0	0	0	0	0	0	0	0	0	0	0	0	0	0	0	0	0	0	0	0	0	0	0	0	0	0	0	0	0
Heli000033_st	HuCL02614C001	1	CL2614Contig1	IPR004147	AT3G07700.2	IPR004147:ABC-1;	AT3G07700.2:ABC1 family protein chr3:2459702-2463247 REVERSE	ABC1	EMPTY	EMPTY	0	0,010907019	0,068773452	1,0075888197	1,048824617	UP	UP	0	0	0	0	0	0	0	0	0	0	0	0	0	0	0	0	0	0	0	0	0	0	0	0	0	0	0	0	0	0	0	0
Heli000034_x_st	HuCL00001C326	1	CL1Contig326	IPR000118	AT5G43060.1	IPR000118:Granulin; IPR013128:PeptidaseC1A,papain;	AT5G43060.1:cysteine proteinase, putative / thiol protease, putative chr5:17287012-17289345 REVERSE	cysteine	EMPTY	EMPTY	0	-0,102738078	-0,067675453	-1,0738095033	-1,048026686	DOWN	DOWN	0	0	0	0	0	0	0	0	0	0	0	0	0	0	0	0	0	0	0	0	0	0	0	0	1	1	0	0	0	0	0	0
Heli000035_st	HuCL00358C003	1	CL358Contig3	IPR004588	AT5G60600.1	IPR004588:IspGprotein;	AT5G60600.1:GcpE (CHLOROPLAST BIOGENESIS 4); 4-hydroxy-3-methylbut-2-en-1-yl diphosphate synthase chr5:24376673-24380500 FORWARD	GcpE	http://www.genome.jp/kegg-bin/show_pathway?ath00900+AT5G60600	Terpenoid backbone biosynthesis	0	0,442000372	0,217007793	1,3584866348	1,162320386	UP	UP	0	0	0	0	0	0	0	0	0	0	0	0	0	0	0	0	0	0	0	0	0	0	1	1	1	1	0	0	0	0	0	0
Heli000037_st	HuCL06038C001	1	CL6038Contig1	IPR000194	AT2G42490.1	IPR000194:ATPase,F1/V1/A1complex,alpha/betasubunit,nucleotide-binding; IPR000269:Copperamineoxidase;	AT2G42490.1:copper amine oxidase, putative chr2:17698678-17702604 REVERSE	copper	http://www.genome.jp/kegg-bin/show_pathway?ath00260+AT2G42490	Glycine, serine and threonine metabolism	0	-0,025921639	-0,016953359	-1,0181298978	-1,011820489	DOWN	DOWN	0	0	0	0	0	0	0	0	0	0	0	0	0	0	0	0	0	0	0	0	0	0	0	0	1	1	1	0	0	0	0	0
Heli000038_st	HuCL02938C001	1	CL2938Contig1	IPR001586	EMPTY	IPR001586:Beta-lactamase,classCactivesite; IPR013535:PUL; IPR015155:PFU(PLAAfamilyubiquitinbinding); IPR015943:WD40/YVTNrepeat-like;	EMPTY	EMPTY	EMPTY	EMPTY	0	0,053121617	-0,031055652	1,0375073932	-1,021759496	UP	DOWN	0	0	0	0	0	0	0	0	0	0	0	0	0	0	0	0	0	0	0	0	0	0	0	0	0	0	0	0	0	0	0	0
Heli000039_st	HuCL00743C001	1	CL743Contig1	IPR008811	AT5G20250.3	IPR008811:Raffinosesynthase;	AT5G20250.3:DIN10 (DARK INDUCIBLE 10); hydrolase, hydrolyzing O-glycosyl compounds chr5:6834209-6836637 FORWARD	DIN10	EMPTY	EMPTY	0	-1,492612595	-0,900184802	-2,8139810146	-1,866305032	DOWN	DOWN	1	0	DOWN	0	0	0	0	0	0	DOWN	2	DOWN	DOWN	DOWN	DOWN	DOWN	DOWN	DOWN	DOWN	8	0	0	1	1	1	1	0	1	0	1	0	0
Heli000040_st	HuCL01027C001	1	CL1027Contig1	IPR000403	EMPTY	IPR000403:Phosphatidylinositol3-and4-kinase,catalytic;	EMPTY	EMPTY	EMPTY	EMPTY	0	0,019244981	-0,046979919	1,0134289738	-1,033100008	UP	DOWN	0	0	0	0	0	0	0	0	0	0	0	0	0	0	0	0	0	0	0	0	0	0	0	0	1	1	0	0	0	0	0	0
Heli000041_st	HuCL04418C001	1	CL4418Contig1	EMPTY	EMPTY	EMPTY	EMPTY	EMPTY	EMPTY	EMPTY	0	0,014901047	0,035244816	1,010382143	1,024730698	UP	UP	0	0	0	0	0	0	0	0	0	0	0	0	0	0	0	0	0	0	0	0	0	0	0	0	0	0	0	0	0	0	0	0
Heli000042_st	HuCL02144C001	1	CL2144Contig1	IPR005766	AT3G55610.1	IPR005766:deltal-pyrroline-5-carboxylatesynthetase;	AT3G55610.1:P5CS2 (DELTA 1-PYRROLINE-5-CARBOXYLATE SYNTHASE 2); catalytic/ glutamate 5-kinase/ glutamate-5-semialdehyde dehydrogenase chr3:20635257-20639968 REVERSE	P5CS2	http://www.genome.jp/kegg-bin/show_pathway?ath00330+AT3G55610	Arginine and proline metabolism	0	0,141973513	0,06051716	1,1034134819	1,042839519	UP	UP	0	0	0	0	0	0	0	0	0	0	0	0	0	0	0	0	0	0	0	0	0	0	0	0	1	1	0	0	0	0	0	0
Heli000043_st	HuCL01774C002	1	CL1774Contig2	IPR001373	AT1G26830.1	IPR001373:Cullin;	AT1G26830.1:ATCUL3/ATCUL3A/CUL3/CUL3A (Cullin 3A); protein binding / ubiquitin-protein ligase chr1:9296050-9298361 FORWARD	ATCUL3/ATCUL3A/CUL3/CUL3A	http://www.genome.jp/kegg-bin/show_pathway?ath04120+AT1G26830	Ubiquitin mediated proteolysis	0	0,229932834	0,12749682	1,1727803481	1,092396669	UP	UP	0	0	0	0	0	0	0	0	0	0	0	0	0	0	0	0	0	0	0	0	0	0	1	0	0	0	0	0	0	0	0	0
Heli000044_x_st	HuCL06528C001	1	CL6528Contig1	IPR000719	AT3G57520.1	IPR000719:Proteinkinase,core; IPR008811:Raffinosesynthase;	AT3G57520.1:ATSIP2 (ARABIDOPSIS THALIANA SEED IMBIBITION 2); hydrolase, hydrolyzing O-glycosyl compounds chr3:21299959-21303671 REVERSE	ATSIP2	EMPTY	EMPTY	0	0,331545371	0,216343448	1,2583605704	1,161785274	UP	UP	0	0	0	0	0	0	0	0	0	0	0	0	0	0	0	0	0	0	0	0	0	0	1	1	1	1	0	0	0	0	0	0
Heli000045_st	HuCL04277C001	1	CL4277Contig1	IPR004776	AT1G23080.1	IPR004776:Auxineffluxcarrier;	AT1G23080.1:PIN7 (PIN-FORMED 7); auxin:hydrogen symporter/ transporter chr1:8180757-8183395 REVERSE	PIN7	EMPTY	EMPTY	0	-0,205158878	-0,047529127	-1,1528132943	-1,033493365	DOWN	DOWN	0	0	0	0	0	0	0	0	0	0	0	0	0	0	0	0	0	0	0	0	0	0	0	0	1	1	0	0	0	0	0	0
Heli000046_st	HuCL00733C001	1	CL733Contig1	IPR004540	AT1G62750.1	IPR004540:TranslationelongationfactorEFG/EF2; IPR004543:TranslationelongationfactorEFG/EF2,archaeal; IPR009000:Translationelongationandinitiationfactors/Ribosomal,beta-barrel; IPR014721:RibosomalproteinS5domain2-typefold;	AT1G62750.1:ATSCO1/ATSCO1/CPEF-G (SNOWY COTYLEDON1); translation elongation factor/ translation factor, nucleic acid binding chr1:23237287-23239986 REVERSE	ATSCO1/ATSCO1/CPEF-G	EMPTY	EMPTY	0	-0,145242465	-0,105097725	-1,1059165024	-1,075567244	DOWN	DOWN	0	0	0	0	0	0	0	0	0	0	0	0	0	0	0	0	0	0	0	0	0	0	0	0	1	1	0	0	0	0	0	0
Heli000047_st	HuCL00001C465	1	CL1Contig465	IPR001362	AT1G62660.1	IPR001362:Glycosidehydrolase,family32; IPR008985:ConcanavalinA-likelectin/glucanase;	AT1G62660.1:beta-fructosidase (BFRUCT3) / beta-fructofuranosidase / invertase, vacuolar chr1:23203614-23207180 FORWARD	beta-fructosidase	http://www.genome.jp/kegg-bin/show_pathway?ath00052+AT1G62660	Galactose metabolism	0	0,157524183	0,033758291	1,1153713997	1,02367538	UP	UP	0	0	0	0	0	0	0	0	0	0	0	0	0	0	0	0	0	0	0	0	0	0	0	0	1	1	0	0	0	0	0	0
Heli000048_st	HuCL02627C001	1	CL2627Contig1	IPR014596	EMPTY	IPR014596:UncharacterisedconservedproteinUCP035836;	EMPTY	EMPTY	EMPTY	EMPTY	0	0,225605205	0,112481157	1,169267649	1,081085898	UP	UP	0	0	0	0	0	0	0	0	0	0	0	0	0	0	0	0	0	0	0	0	0	0	1	0	1	1	0	0	0	0	0	0
Heli000049_st	HuCL04905C001	1	CL4905Contig1	IPR011009	AT4G19110.1	IPR011009:Proteinkinase-like;	AT4G19110.1:protein kinase, putative chr4:10454781-10457479 REVERSE	protein	EMPTY	EMPTY	0	0,024535145	0,065601794	1,0171518998	1,046521386	UP	UP	0	0	0	0	0	0	0	0	0	0	0	0	0	0	0	0	0	0	0	0	0	0	0	0	0	0	0	0	0	0	0	0
Heli000050_st	HuCL00001C432	1	CL1Contig432	IPR010222	AT3G62310.1	IPR010222:RNAhelicase,ATP-dependentDEAHbox,HrpAtype; IPR014021:Helicase,superfamily1and2,ATP-binding;	AT3G62310.1:RNA helicase, putative chr3:23068491-23071536 REVERSE	RNA	http://www.genome.jp/kegg-bin/show_pathway?ath03040+AT3G62310	Spliceosome	0	0,180379843	0,09938568	1,1331821983	1,071317183	UP	UP	0	0	0	0	0	0	0	0	0	0	0	0	0	0	0	0	0	0	0	0	0	0	0	0	0	0	0	0	0	0	0	0
Heli000051_x_st	HuCL00001C529	1	CL1Contig529	IPR001106	AT2G37040.1	IPR001106:Phenylalanine/histidineammonia-lyase;	AT2G37040.1:PAL1 (PHE AMMONIA LYASE 1); phenylalanine ammonia-lyase chr2:15564681-15567316 REVERSE	PAL1	http://www.genome.jp/kegg-bin/show_pathway?ath00360+AT2G37040	Phenylalanine metabolism	0	0,417137177	0,277021135	1,3352752604	1,211690411	UP	UP	0	0	UP	0	0	0	0	0	0	0	1	0	0	0	0	0	0	0	0	0	0	0	0	0	0	1	0	0	0	0	0	0
Heli000052_st	HuCL00115C001	1	CL115Contig1	IPR001469	ATCG00480.1	IPR001469:ATPase,F1complex,delta/epsilonsubunit; IPR005294:ATPase,F1complex,alphasubunit; IPR005722:ATPase,F1complex,betasubunit;	ATCG00480.1:chloroplast-encoded gene for beta subunit of ATP synthase chrC:52660-54156 REVERSE	chloroplast-encoded	EMPTY	EMPTY	0	0,025523181	-0,016078945	1,0178487393	-1,011207413	UP	DOWN	0	0	0	0	0	0	0	0	0	0	0	0	0	0	0	0	0	0	0	0	0	0	0	0	0	0	0	0	0	0	0	0
Heli000053_st	HuCL00168C004	1	CL168Contig4	IPR008254	AT4G30210.2	IPR008254:Flavodoxin/nitricoxidesynthase; IPR010199:Sulphitereductase[NADPH]flavoprotein,alphachain; IPR015702:NADPHCytochromeP450Reductase;	AT4G30210.2:ATR2 (ARABIDOPSIS P450 REDUCTASE 2) chr4:14796906-14800584 FORWARD	ATR2	EMPTY	EMPTY	0	-0,323119958	-0,122302316	-1,2510330974	-1,088470506	DOWN	DOWN	0	0	0	0	0	0	0	0	0	0	0	0	0	0	0	0	0	0	0	0	0	0	1	0	1	1	0	0	0	0	0	0
Heli000054_st	HuCL05866C001	1	CL5866Contig1	IPR004140	EMPTY	IPR004140:Exo70exocystcomplexsubunit;	EMPTY	EMPTY	EMPTY	EMPTY	0	0,44334243	0,238524571	1,3597509465	1,17978549	UP	UP	0	0	0	0	0	0	0	0	0	0	0	0	0	0	0	0	0	0	0	0	0	0	1	1	0	1	0	0	0	0	0	0
Heli000055_st	HuCL07095C001	1	CL7095Contig1	IPR003689	EMPTY	IPR003689:Zinc/ironpermease;	EMPTY	EMPTY	EMPTY	EMPTY	0	0,013150394	-0,015794054	1,0091568281	-1,011007748	UP	DOWN	0	0	0	0	0	0	0	0	0	0	0	0	0	0	0	0	0	0	0	0	0	0	0	0	0	0	0	0	0	0	0	0
Heli000056_st	HuCL03529C001	1	CL3529Contig1	IPR009768	EMPTY	IPR009768:MyosinIIheavychain-like;	EMPTY	EMPTY	EMPTY	EMPTY	0	-0,20559157	-0,070990227	-1,1531590971	-1,050437428	DOWN	DOWN	0	0	0	0	0	0	0	0	0	0	0	0	0	0	0	0	0	0	0	0	0	0	0	0	0	1	0	0	0	0	0	0
Heli000057_st	HuCL01826C001	1	CL1826Contig1	IPR004358	AT2G40940.1	IPR004358:Histidinekinaserelatedprotein,C-terminal; IPR009082:Histidinekinase,homodimeric; IPR012129:PhytochromeA/B/C/D/E;	AT2G40940.1:ERS1 (ETHYLENE RESPONSE SENSOR 1); receptor chr2:17091713-17093897 REVERSE	ERS1	http://www.genome.jp/kegg-bin/show_pathway?ath04075+AT2G40940	Plant hormone signal transduction	0	0,178578878	0,214967989	1,1317684912	1,16067816	UP	UP	0	0	0	0	0	0	0	0	0	0	0	0	0	0	0	0	0	0	0	0	0	0	0	0	0	1	0	0	0	0	0	0
Heli000058_x_st	HuCL00559C002	1	CL559Contig2	IPR004159	AT4G14360.2	IPR004159:ProteinofunknownfunctionDUF248,methyltransferaseputative;	AT4G14360.2:dehydration-responsive protein-related chr4:8267865-8270187 REVERSE	dehydration-responsive	EMPTY	EMPTY	0	-0,428314861	-0,049158423	-1,3456608603	-1,034661192	DOWN	DOWN	0	0	0	0	0	0	0	0	0	0	0	0	0	0	0	0	0	0	0	0	0	0	1	0	0	0	0	0	0	0	0	0
Heli000059_st	HuCL00535C001	1	CL535Contig1	IPR012258	AT2G35690.1	IPR012258:Acyl-CoAoxidase; IPR013764:Acyl-CoAoxidase/dehydrogenase,type1/2,C-terminal;	AT2G35690.1:ACX5 (ACYL-COA OXIDASE 5); acyl-CoA oxidase chr2:15007041-15009971 FORWARD	ACX5	http://www.genome.jp/kegg-bin/show_pathway?ath00071+AT2G35690	Fatty acid metabolism	0	-0,09033641	-0,035933971	-1,064618403	-1,025220315	DOWN	DOWN	0	0	0	0	0	0	0	0	0	0	0	0	0	0	0	0	0	0	0	0	0	0	0	0	1	0	0	0	0	0	0	0
Heli000060_x_st	HuCL01074C002	1	CL1074Contig2	IPR000399	EMPTY	IPR000399:TPP-bindingenzymes;	EMPTY	EMPTY	EMPTY	EMPTY	0	-0,040528961	-0,027768928	-1,0284908515	-1,019434391	DOWN	DOWN	0	0	0	0	0	0	0	0	0	0	0	0	0	0	0	0	0	0	0	0	0	0	0	0	0	1	0	0	0	0	0	0
Heli000061_st	HuCL03589C001	1	CL3589Contig1	IPR011009	AT2G32850.2	IPR011009:Proteinkinase-like;	AT2G32850.2:protein kinase family protein chr2:13942525-13945054 REVERSE	protein	EMPTY	EMPTY	0	-0,038707525	0,023080764	-1,0271931772	1,016127025	DOWN	UP	0	0	0	0	0	0	0	0	0	0	0	0	0	0	0	0	0	0	0	0	0	0	0	0	0	0	0	0	0	0	0	0
Heli000062_st	HuCL03703C001	1	CL3703Contig1	IPR011009	AT5G44100.1	IPR011009:Proteinkinase-like;	AT5G44100.1:CKL7 (Casein Kinase I-like 7); casein kinase I/ kinase chr5:17766681-17769512 REVERSE	CKL7	EMPTY	EMPTY	0	0,30773942	0,112483835	1,2377667049	1,081087904	UP	UP	0	0	0	0	0	0	0	0	0	0	0	0	0	0	0	0	0	0	0	0	0	0	1	0	1	1	0	0	0	0	0	0
Heli000063_x_st	HuCL00559C001	1	CL559Contig1	IPR004159	AT4G14360.2	IPR004159:ProteinofunknownfunctionDUF248,methyltransferaseputative;	AT4G14360.2:dehydration-responsive protein-related chr4:8267865-8270187 REVERSE	dehydration-responsive	EMPTY	EMPTY	0	-0,476311798	-0,144377056	-1,3911826043	-1,105253311	DOWN	DOWN	0	0	0	0	0	0	0	0	0	0	0	0	0	0	0	0	0	0	0	0	0	0	1	0	0	1	0	0	0	0	0	0
Heli000064_x_st	HuCL00001C707	1	CL1Contig707	IPR001404	AT5G56030.1	IPR001404:HeatshockproteinHsp90;	AT5G56030.1:HSP81-2 (EARLY-RESPONSIVE TO DEHYDRATION 8); ATP binding chr5:22704149-22706659 FORWARD	HSP81-2	http://www.genome.jp/kegg-bin/show_pathway?ath04141+AT5G56030	Protein processing in endoplasmic reticulum	0	0,021991453	-0,016024396	1,0153600855	-1,01116918	UP	DOWN	0	0	0	0	0	0	0	0	0	0	0	0	0	0	0	0	0	0	0	0	0	0	0	0	0	1	0	0	0	0	0	0
Heli000065_st	HuCL02223C001	1	CL2223Contig1	IPR004147	AT3G07700.2	IPR004147:ABC-1;	AT3G07700.2:ABC1 family protein chr3:2459702-2463247 REVERSE	ABC1	EMPTY	EMPTY	0	-0,056903687	-0,034994618	-1,0402308193	-1,024553001	DOWN	DOWN	0	0	0	0	0	0	0	0	0	0	0	0	0	0	0	0	0	0	0	0	0	0	0	0	0	0	0	0	0	0	0	0
Heli000066_x_st	HuCL08001C001	1	CL8001Contig1	IPR001208	AT2G07690.1	IPR001208:MCM;	AT2G07690.1:minichromosome maintenance family protein / MCM family protein chr2:3523376-3527385 REVERSE	minichromosome	http://www.genome.jp/kegg-bin/show_pathway?ath03030+AT2G07690	DNA replication	0	-0,533770452	-0,253664268	-1,4477078085	-1,192231393	DOWN	DOWN	0	0	0	0	0	0	0	0	0	0	0	0	0	0	0	0	0	0	0	0	0	0	1	0	0	1	0	0	0	0	0	0
Heli000067_st	HuCL01165C001	1	CL1165Contig1	IPR006095	EMPTY	IPR006095:Glu/Leu/Phe/Valdehydrogenase;	EMPTY	EMPTY	EMPTY	EMPTY	0	0,097210005	0,072971637	1,0697027872	1,051881099	UP	UP	0	0	0	0	0	0	0	0	0	0	0	0	0	0	0	0	0	0	0	0	0	0	0	0	0	0	0	0	0	0	0	0
Heli000068_st	HuCL00786C001	1	CL786Contig1	IPR001404	AT5G56030.1	IPR001404:HeatshockproteinHsp90;	AT5G56030.1:HSP81-2 (EARLY-RESPONSIVE TO DEHYDRATION 8); ATP binding chr5:22704149-22706659 FORWARD	HSP81-2	http://www.genome.jp/kegg-bin/show_pathway?ath04141+AT5G56030	Protein processing in endoplasmic reticulum	0	-0,205615277	0,001165981	-1,1531780465	1,000808523	DOWN	UP	0	0	0	0	0	0	0	0	0	0	0	0	0	0	0	0	0	0	0	0	0	0	0	0	0	1	0	0	0	0	0	0
Heli000069_st	HuCL00290C001	1	CL290Contig1	IPR005725	AT1G78900.2	IPR005725:ATPase,V1complex,subunitA; IPR005726:ATPase,A1complex,alphasubunit;	AT1G78900.2:VHA-A; ATP binding / hydrogen ion transporting ATP synthase, rotational mechanism chr1:29665356-29669468 FORWARD	VHA-A;	http://www.genome.jp/kegg-bin/show_pathway?ath00190+AT1G78900	Oxidative phosphorylation	0	-0,081818147	-0,003818784	-1,0583509804	-1,002650486	DOWN	DOWN	0	0	0	0	0	0	0	0	0	0	0	0	0	0	0	0	0	0	0	0	0	0	0	0	1	1	0	0	0	0	0	0
Heli000070_st	HuCL00290C002	1	CL290Contig2	IPR005725	AT1G78900.2	IPR005725:ATPase,V1complex,subunitA; IPR005726:ATPase,A1complex,alphasubunit;	AT1G78900.2:VHA-A; ATP binding / hydrogen ion transporting ATP synthase, rotational mechanism chr1:29665356-29669468 FORWARD	VHA-A;	http://www.genome.jp/kegg-bin/show_pathway?ath00190+AT1G78900	Oxidative phosphorylation	0	-0,008991143	-0,018430916	-1,0062516459	-1,012857291	DOWN	DOWN	0	0	0	0	0	0	0	0	0	0	0	0	0	0	0	0	0	0	0	0	0	0	0	0	0	1	0	0	0	0	0	0
Heli000071_st	HuCL00908C002	1	CL908Contig2	IPR000873	EMPTY	IPR000873:AMP-dependentsynthetaseandligase;	EMPTY	EMPTY	EMPTY	EMPTY	0	0,632255965	0,213810289	1,5499868384	1,15974714	UP	UP	0	0	UP	0	0	0	0	0	0	0	1	0	0	0	0	0	0	0	0	0	0	0	1	0	1	1	0	1	0	0	0	0
Heli000072_st	HuCL01370C001	1	CL1370Contig1	IPR001071	AT4G39170.1	IPR001071:Cellularretinaldehydebinding/alpha-tocopheroltransport; IPR011074:Phosphatidylinositoltransferprotein-like,N-terminal;	AT4G39170.1:SEC14 cytosolic factor, putative / phosphoglyceride transfer protein, putative chr4:18240881-18243615 FORWARD	SEC14	EMPTY	EMPTY	0	0,000422087	0,037755124	1,0002926112	1,026515295	UP	UP	0	0	0	0	0	0	0	0	0	0	0	0	0	0	0	0	0	0	0	0	0	0	0	0	1	0	0	0	0	0	0	0
Heli000073_st	HuCL02177C001	1	CL2177Contig1	IPR000834	AT2G37570.1	IPR000834:PeptidaseM14,carboxypeptidaseA; IPR008978:HSP20-likechaperone;	AT2G37570.1:SLT1 (SODIUM- AND LITHIUM-TOLERANT 1) chr2:15768544-15770028 REVERSE	SLT1	EMPTY	EMPTY	0	0,279512181	0,195217573	1,2137843976	1,144896809	UP	UP	0	0	0	0	0	0	0	0	0	0	0	0	0	0	0	0	0	0	0	0	0	0	0	0	0	0	0	0	0	0	0	0
Heli000074_x_st	HuCL00275C004	1	CL275Contig4	IPR011009	AT4G19110.1	IPR011009:Proteinkinase-like;	AT4G19110.1:protein kinase, putative chr4:10454781-10457479 REVERSE	protein	EMPTY	EMPTY	0	0,320803796	0,142750178	1,2490262487	1,104007657	UP	UP	0	0	0	0	0	0	0	0	0	0	0	0	0	0	0	0	0	0	0	0	0	0	1	0	0	1	0	1	0	0	0	0
Heli000076_x_st	HuCL00666C004	1	CL666Contig4	IPR002867	AT1G65430.1	IPR002867:Zincfinger,C6HC-type; IPR009060:UBA-like; IPR015458:MDM4/MDMXprotein;	AT1G65430.1:zinc finger protein-related chr1:24304828-24309822 REVERSE	zinc	EMPTY	EMPTY	0	0,219631364	0,143884929	1,1644360129	1,104876355	UP	UP	0	0	0	0	0	0	0	0	0	0	0	0	0	0	0	0	0	0	0	0	0	0	1	0	1	0	0	0	0	0	0	0
Heli000077_st	HuCL00156C002	1	CL156Contig2	IPR003593	AT4G18480.1	IPR003593:AAA+ATPase,core; IPR011775:MagnesiumchelataseATPasesubunitI;	AT4G18480.1:CHLI1 (CHLORINA 42); magnesium chelatase chr4:10201908-10203372 REVERSE	CHLI1	http://www.genome.jp/kegg-bin/show_pathway?ath00860+AT4G18480	Porphyrin and chlorophyll metabolism	0	-0,277046357	-0,157248613	-1,2117115948	-1,115158373	DOWN	DOWN	0	0	0	0	0	0	0	0	0	0	0	0	0	0	0	0	0	0	0	0	0	0	0	0	0	1	0	0	0	0	0	0
Heli000078_st	HuCL00001C790	1	CL1Contig790	IPR001891	AT1G79750.1	IPR001891:Malicoxidoreductase;	AT1G79750.1:ATNADP-ME4 (NADP-MALIC ENZYME 4); malate dehydrogenase (oxaloacetate-decarboxylating) (NADP+)/ malic enzyme/ oxidoreductase, acting on NADH or NADPH, NAD or NADP as acceptor chr1:30012548-30016072 REVERSE	ATNADP-ME4	http://www.genome.jp/kegg-bin/show_pathway?ath00620+AT1G79750	Pyruvate metabolism	0	0,084836634	0,050276245	1,0605676394	1,035463174	UP	UP	0	0	0	0	0	0	0	0	0	0	0	0	0	0	0	0	0	0	0	0	0	0	0	0	0	0	0	0	0	0	0	0
Heli000079_st	HuCL01516C001	1	CL1516Contig1	IPR003042	AT5G67030.1	IPR003042:Aromatic-ringhydroxylase; IPR008984:SMAD/FHA; IPR013027:FAD-dependentpyridinenucleotide-disulphideoxidoreductase;	AT5G67030.1:ABA1 (ABA DEFICIENT 1); zeaxanthin epoxidase chr5:26770971-26774316 REVERSE	ABA1	http://www.genome.jp/kegg-bin/show_pathway?ath00906+AT5G67030	Carotenoid biosynthesis	0	0,346910508	0,19906756	1,271834111	1,14795617	UP	UP	0	0	0	0	0	0	0	0	0	0	0	0	0	0	0	0	0	0	0	0	0	0	1	1	0	1	0	0	0	0	0	0
Heli000080_st	HuCL00691C001	1	CL691Contig1	IPR003137	AT3G52850.1	IPR003137:Protease-associatedPA; IPR009030:Growthfactor,receptor; IPR012336:Thioredoxin-likefold; IPR013091:EGFcalcium-binding;	AT3G52850.1:ATELP1 (VACUOLAR SORTING RECEPTOR HOMOLOG) chr3:19598977-19602668 FORWARD	ATELP1	EMPTY	EMPTY	0	0,141375851	0,142316657	1,1029564679	1,103675959	UP	UP	0	0	0	0	0	0	0	0	0	0	0	0	0	0	0	0	0	0	0	0	0	0	0	1	0	0	0	0	0	0	0	0
Heli000081_st	HuCL00014C001	1	CL14Contig1	IPR005797	ATMG00220.1	IPR005797:Cytochromeb/b6,N-terminal; IPR005798:Cytochromeb/b6,C-terminal;	ATMG00220.1:Mitochondrial apocytochrome b (cob) gene encodes a subunit of the ubiquinol-cytochrome c oxidoreductase and is part of a 5 kb transcript. The transcript also contains a pseudogene for ribosomal protein S14 called RPS15 and a tRNA(Ser) gene. Both the Cob and RPS15 genes are edited in the transcript. chrM:60235-61416 FORWARD	Mitochondrial	EMPTY	EMPTY	0	0,236825612	0,054684266	1,1783969586	1,038631774	UP	UP	0	0	0	0	0	0	0	0	0	0	0	0	0	0	0	0	0	0	0	0	0	0	1	0	1	1	0	0	0	0	0	0
Heli000083_x_st	HuCL00001C250	1	CL1Contig250	IPR001404	AT5G56030.1	IPR001404:HeatshockproteinHsp90;	AT5G56030.1:HSP81-2 (EARLY-RESPONSIVE TO DEHYDRATION 8); ATP binding chr5:22704149-22706659 FORWARD	HSP81-2	http://www.genome.jp/kegg-bin/show_pathway?ath04141+AT5G56030	Protein processing in endoplasmic reticulum	0	0,373670558	0,41286376	1,2956450688	1,331325884	UP	UP	0	0	0	0	0	0	0	0	0	UP	1	0	0	0	0	0	0	UP	0	1	0	0	0	0	0	1	0	0	0	0	0	0
Heli000084_st	HuCL03831C001	1	CL3831Contig1	IPR001091	AT3G57610.1	IPR001091:Site-specificDNA-methyltransferase(cytosine-N4-specific); IPR001114:Adenylosuccinatesynthetase;	AT3G57610.1:adenylosuccinate synthetase (ADSS) chr3:21345496-21347580 REVERSE	adenylosuccinate	http://www.genome.jp/kegg-bin/show_pathway?ath00230+AT3G57610	Purine metabolism	0	0,070295696	0,031457226	1,0499318565	1,022043943	UP	UP	0	0	0	0	0	0	0	0	0	0	0	0	0	0	0	0	0	0	0	0	0	0	0	0	0	1	0	0	0	0	0	0
Heli000085_st	HuCL01346C001	1	CL1346Contig1	IPR011989	AT3G25800.1	IPR011989:Armadillo-likehelical;	AT3G25800.1:PDF1 (65 KDA REGULATORY SUBUNIT OF PROTEIN PHOSPHATASE 2A); protein phosphatase type 2A regulator chr3:9424059-9427020 REVERSE	PDF1	http://www.genome.jp/kegg-bin/show_pathway?ath03015+AT3G25800	mRNA surveillance pathway	0	0,272135408	0,135102927	1,2075939281	1,098171158	UP	UP	0	0	0	0	0	0	0	0	0	0	0	0	0	0	0	0	0	0	0	0	0	0	1	1	0	0	0	0	0	0	0	0
Heli000087_st	HuCL01123C001	1	CL1123Contig1	IPR002085	EMPTY	IPR002085:Alcoholdehydrogenasesuperfamily,zinc-containing; IPR002198:Short-chaindehydrogenase/reductaseSDR;	EMPTY	EMPTY	EMPTY	EMPTY	0	0,151523054	0,108923285	1,1107414637	1,078423085	UP	UP	0	0	0	0	0	0	0	0	0	0	0	0	0	0	0	0	0	0	0	0	0	0	0	0	1	1	0	0	0	0	0	0
Heli000088_st	HuCL00051C001	1	CL51Contig1	IPR005809	AT5G49460.1	IPR005809:Succinyl-CoAsynthetase,betasubunit; IPR005810:Succinyl-CoAligase,alphasubunit;	AT5G49460.1:ACLB-2 (ATP-citrate lyase B-2) chr5:20072274-20075421 FORWARD	ACLB-2	http://www.genome.jp/kegg-bin/show_pathway?ath00020+AT5G49460	Citrate cycle (TCA cycle)	0	-0,0461285	0,000948389	-1,0324904947	1,000657589	DOWN	UP	0	0	0	0	0	0	0	0	0	0	0	0	0	0	0	0	0	0	0	0	0	0	0	0	1	1	0	0	0	0	0	0
Heli000089_st	HuCL05337C001	1	CL5337Contig1	IPR001594	AT5G20350.1	IPR001594:Zincfinger,DHHC-type;	AT5G20350.1:TIP1 (TIP GROWTH DEFECTIVE 1) chr5:6876774-6881104 FORWARD	TIP1	EMPTY	EMPTY	0	-0,085592835	-0,087107991	-1,0611236908	-1,062238696	DOWN	DOWN	0	0	0	0	0	0	0	0	0	0	0	0	0	0	0	0	0	0	0	0	0	0	0	0	0	0	0	0	0	0	0	0
Heli000090_st	HuCL00427C004	1	CL427Contig4	IPR011009	AT5G04870.1	IPR011009:Proteinkinase-like; IPR011992:EF-Handtype;	AT5G04870.1:CPK1 (calcium-dependent protein kinase isoform AK1); calcium- and calmodulin-dependent protein kinase/ kinase chr5:1417016-1419878 REVERSE	CPK1	http://www.genome.jp/kegg-bin/show_pathway?ath04626+AT5G04870	Plant-pathogen interaction	0	-0,067449941	-0,074731398	-1,0478628787	-1,053164939	DOWN	DOWN	0	0	0	0	0	0	0	0	0	0	0	0	0	0	0	0	0	0	0	0	0	0	0	0	1	1	0	0	0	0	0	0
Heli000091_x_st	HuCL00001C665	1	CL1Contig665	IPR001023	AT3G12580.1	IPR001023:HeatshockproteinHsp70;	AT3G12580.1:HSP70 (heat shock protein 70); ATP binding chr3:3991494-3993696 REVERSE	HSP70	http://www.genome.jp/kegg-bin/show_pathway?ath03040+AT3G12580	Spliceosome	0	0,248015624	0,091321087	1,1875725271	1,065345281	UP	UP	0	0	0	0	0	0	0	0	0	0	0	0	0	0	0	0	0	0	0	0	0	0	0	0	0	1	0	0	0	0	0	0
Heli000092_st	HuCL00174C001	1	CL174Contig1	IPR003593	EMPTY	IPR003593:AAA+ATPase,core; IPR006325:Signalrecognitionparticle,SRP54subunit; IPR007222:Signalrecognitionparticlereceptor,alphasubunit,N-terminal;	EMPTY	EMPTY	EMPTY	EMPTY	0	-0,066545458	-0,034831218	-1,0472061376	-1,024436966	DOWN	DOWN	0	0	0	0	0	0	0	0	0	0	0	0	0	0	0	0	0	0	0	0	0	0	0	0	1	1	0	0	0	0	0	0
Heli000093_x_st	HuCL01228C002	1	CL1228Contig2	IPR002650	AT3G22890.1	IPR002650:ATP-sulphurylase;	AT3G22890.1:APS1 (ATP sulfurylase 3) chr3:8112844-8114741 FORWARD	APS1	http://www.genome.jp/kegg-bin/show_pathway?ath00230+AT3G22890	Purine metabolism	0	-0,033967381	0,128530027	-1,0238237517	1,093179285	DOWN	UP	0	0	0	0	0	0	0	0	0	0	0	0	0	0	0	0	0	0	0	0	0	0	0	0	1	1	0	0	0	0	0	0
Heli000094_st	HuCL04189C001	1	CL4189Contig1	IPR007700	AT5G04550.1	IPR007700:ProteinofunknownfunctionDUF668;	AT5G04550.1:similar to unknown protein [Arabidopsis thaliana] (TAIR:AT3G23160.1); similar to Protein of unknown function DUF668 [Medicago truncatula] (GB:ABE80130.1); contains InterPro domain Protein of unknown function DUF668; (InterPro:IPR007700) chr5:1303758-1305557 REVERSE	similar	EMPTY	EMPTY	0	-0,104444369	-0,101968857	-1,0750802607	-1,073237118	DOWN	DOWN	0	0	0	0	0	0	0	0	0	0	0	0	0	0	0	0	0	0	0	0	0	0	0	0	0	0	0	0	0	0	0	0
Heli000095_st	HuCL03316C001	1	CL3316Contig1	IPR004667	AT1G80300.1	IPR004667:ADP/ATPcarrierprotein;	AT1G80300.1:chloroplast ADP, ATP carrier protein 1 / ADP, ATP translocase 1 / adenine nucleotide translocase 1 (AATP1) chr1:30196846-30199172 FORWARD	chloroplast	EMPTY	EMPTY	0	-0,302092241	-0,096600485	-1,2329311524	-1,069250947	DOWN	DOWN	0	0	0	0	0	0	0	0	0	0	0	0	0	0	0	0	0	0	0	0	0	0	1	0	0	1	0	0	0	0	0	0
Heli000096_x_st	HuCL00553C002	1	CL553Contig2	IPR002312	AT5G56680.1	IPR002312:Aspartyl-tRNAsynthetase,classIIb; IPR006195:Aminoacyl-tRNAsynthetase,classII; IPR009068:S15/NS1,RNA-binding;	AT5G56680.1:EMB2755 (EMBRYO DEFECTIVE 2755); ATP binding / aminoacyl-tRNA ligase/ asparagine-tRNA ligase/ aspartate-tRNA ligase/ nucleic acid binding chr5:22953871-22956067 FORWARD	EMB2755	http://www.genome.jp/kegg-bin/show_pathway?ath00970+AT5G56680	Aminoacyl-tRNA biosynthesis	0	-0,192745973	-0,11131787	-1,1429370715	-1,080214538	DOWN	DOWN	0	0	0	0	0	0	0	0	0	0	0	0	0	0	0	0	0	0	0	0	0	0	0	0	1	1	0	0	0	0	0	0
Heli000097_st	HuCL01218C001	1	CL1218Contig1	IPR007114	EMPTY	IPR007114:Majorfacilitatorsuperfamily;	EMPTY	EMPTY	EMPTY	EMPTY	0	0,082767501	0,015730422	1,059047649	1,010963157	UP	UP	0	0	0	0	0	0	0	0	0	0	0	0	0	0	0	0	0	0	0	0	0	0	0	0	0	0	0	0	0	0	0	0
Heli000098_x_st	HuCL00001C256	1	CL1Contig256	IPR001085	AT4G13930.1	IPR001085:Glycinehydroxymethyltransferase;	AT4G13930.1:SHM4 (SERINE HYDROXYMETHYLTRANSFERASE 4); glycine hydroxymethyltransferase chr4:8048008-8050016 REVERSE	SHM4	http://www.genome.jp/kegg-bin/show_pathway?ath00260+AT4G13930	Glycine, serine and threonine metabolism	0	0,348513557	0,33985553	1,2732480935	1,265629848	UP	UP	0	0	0	0	0	0	0	0	0	0	0	0	0	0	0	0	0	0	0	0	0	0	1	1	1	0	0	0	0	0	0	0
Heli000099_st	HuCL03477C001	1	CL3477Contig1	IPR004140	EMPTY	IPR004140:Exo70exocystcomplexsubunit;	EMPTY	EMPTY	EMPTY	EMPTY	0	0,032266003	0,027041296	1,0226170626	1,018920362	UP	UP	0	0	0	0	0	0	0	0	0	0	0	0	0	0	0	0	0	0	0	0	0	0	0	0	1	0	0	0	0	0	0	0
Heli000102_st	HuCL02773C001	1	CL2773Contig1	IPR000120	AT5G64440.1	IPR000120:Amidasesignatureenzyme;	AT5G64440.1:amidase family protein chr5:25783455-25787486 FORWARD	amidase	EMPTY	EMPTY	0	-0,129160922	-0,012798642	-1,0936574401	-1,008910809	DOWN	DOWN	0	0	0	0	0	0	0	0	0	0	0	0	0	0	0	0	0	0	0	0	0	0	0	0	0	1	0	0	0	0	0	0
Heli000103_x_st	HuCL00174C002	1	CL174Contig2	IPR003593	AT4G30600.1	IPR003593:AAA+ATPase,core; IPR006325:Signalrecognitionparticle,SRP54subunit; IPR007222:Signalrecognitionparticlereceptor,alphasubunit,N-terminal;	AT4G30600.1:signal recognition particle receptor alpha subunit family protein chr4:14938148-14940606 REVERSE	signal	http://www.genome.jp/kegg-bin/show_pathway?ath03060+AT4G30600	Protein export	0	0,170409957	0,130604336	1,1253782273	1,09475219	UP	UP	0	0	0	0	0	0	0	0	0	0	0	0	0	0	0	0	0	0	0	0	0	0	1	0	1	0	0	0	0	0	0	0
Heli000104_x_st	HuCL00199C002	1	CL199Contig2	IPR003171	AT3G59970.3	IPR003171:Methylenetetrahydrofolatereductase;	AT3G59970.3:MTHFR1 (METHYLENETETRAHYDROFOLATE REDUCTASE 1); methylenetetrahydrofolate reductase (NADPH) chr3:22162280-22165300 FORWARD	MTHFR1	http://www.genome.jp/kegg-bin/show_pathway?ath00670+AT3G59970	One carbon pool by folate	0	0,536118499	0,394081941	1,4500659324	1,314106262	UP	UP	0	0	0	0	0	0	0	0	0	0	0	0	0	0	0	0	0	0	UP	1	0	0	1	1	1	1	0	0	0	0	0	0
Heli000105_st	HuCL03607C001	1	CL3607Contig1	IPR011009	AT5G10290.1	IPR011009:Proteinkinase-like; IPR013210:Leucine-richrepeat,N-terminal;	AT5G10290.1:leucine-rich repeat family protein / protein kinase family protein chr5:3235463-3238172 REVERSE	leucine-rich	EMPTY	EMPTY	0	0,121899665	0,084947478	1,0881667604	1,060649127	UP	UP	0	0	0	0	0	0	0	0	0	0	0	0	0	0	0	0	0	0	0	0	0	0	0	0	0	0	0	0	0	0	0	0
Heli000106_x_st	HuCL00031C002	1	CL31Contig2	EMPTY	AT5G55120.1	EMPTY	AT5G55120.1:similar to VTC2 (VITAMIN C DEFECTIVE 2) [Arabidopsis thaliana] (TAIR:AT4G26850.1); similar to unknown [Xerophyta humilis] (GB:AAT45011.1); similar to Os12g0190000 [Oryza sativa (japonica cultivar-group)] (GB:NP_001066338.1); contains domain SUBFAMILY NOT NAMED (PTHR20884:SF3); contains domain FAMILY NOT NAMED (PTHR20884) chr5:22386741-22388935 FORWARD	similar	http://www.genome.jp/kegg-bin/show_pathway?ath00053+AT5G55120	Ascorbate and aldarate metabolism	0	0,121563894	0,175019777	1,0879135313	1,128979881	UP	UP	0	0	0	0	0	0	0	0	0	0	0	0	0	0	0	0	0	0	0	0	0	0	0	0	0	1	0	0	0	0	0	0
Heli000107_st	HuCL04318C001	1	CL4318Contig1	IPR006255	AT5G55070.1	IPR006255:Dihydrolipoamidesuccinyltransferase;	AT5G55070.1:2-oxoacid dehydrogenase family protein chr5:22364863-22367635 FORWARD	2-oxoacid	http://www.genome.jp/kegg-bin/show_pathway?ath00020+AT5G55070	Citrate cycle (TCA cycle)	0	-0,001248364	0,013865725	-1,0008656745	1,009657322	DOWN	UP	0	0	0	0	0	0	0	0	0	0	0	0	0	0	0	0	0	0	0	0	0	0	0	0	0	1	0	0	0	0	0	0
Heli000108_st	HuCL02735C001	1	CL2735Contig1	IPR001251	AT1G69340.1	IPR001251:Cellularretinaldehyde-binding/triplefunction,C-terminal; IPR002589:Appr-1-pprocessing;	AT1G69340.1:appr-1-p processing enzyme family protein chr1:26069961-26073307 FORWARD	appr-1-p	EMPTY	EMPTY	0	0,007363182	-0,029775289	1,0051168153	-1,020853107	UP	DOWN	0	0	0	0	0	0	0	0	0	0	0	0	0	0	0	0	0	0	0	0	0	0	0	0	1	0	0	0	0	0	0	0
Heli000109_st	HuCL00263C003	1	CL263Contig3	IPR004240	AT1G14670.1	IPR004240:Nonaspanin(TM9SF); IPR005479:Carbamoyl-phosphatesynthaseLchain,ATP-binding;	AT1G14670.1:endomembrane protein 70, putative chr1:5037664-5040194 FORWARD	endomembrane	EMPTY	EMPTY	0	0,126246047	0,076172173	1,0914500045	1,054217227	UP	UP	0	0	0	0	0	0	0	0	0	0	0	0	0	0	0	0	0	0	0	0	0	0	0	0	0	0	0	0	0	0	0	0
Heli000111_st	HuCL00001C056	1	CL1Contig56	IPR005841	AT1G23190.1	IPR005841:Phosphoglucomutase/phosphomannomutase; IPR005844:Phosphoglucomutase/phosphomannomutasealpha/beta/alphadomainI;	AT1G23190.1:phosphoglucomutase, cytoplasmic, putative / glucose phosphomutase, putative chr1:8219935-8224175 FORWARD	phosphoglucomutase,	http://www.genome.jp/kegg-bin/show_pathway?ath00010+AT1G23190	Glycolysis / Gluconeogenesis	0	0,452393938	0,263706745	1,3683088792	1,200559366	UP	UP	0	0	0	0	0	0	0	0	0	0	0	0	0	0	0	0	0	0	0	0	0	0	1	0	0	0	0	0	0	0	0	0
Heli000112_st	HuCL02289C001	1	CL2289Contig1	IPR000261	AT3G20290.2	IPR000261:EPS15homology(EH); IPR001401:Dynamin,GTPaseregion; IPR011992:EF-Handtype;	AT3G20290.2:calcium ion binding chr3:7075063-7078661 REVERSE	calcium	EMPTY	EMPTY	0	0,006930165	-0,028367346	1,0048151802	-1,019857331	UP	DOWN	0	0	0	0	0	0	0	0	0	0	0	0	0	0	0	0	0	0	0	0	0	0	0	0	0	0	0	0	0	0	0	0
Heli000113_st	HuCL01695C001	1	CL1695Contig1	IPR001891	AT4G00570.1	IPR001891:Malicoxidoreductase;	AT4G00570.1:malate oxidoreductase, putative chr4:242817-246522 REVERSE	malate	http://www.genome.jp/kegg-bin/show_pathway?ath00620+AT4G00570	Pyruvate metabolism	0	0,038969142	0,054512917	1,0273794644	1,038508423	UP	UP	0	0	0	0	0	0	0	0	0	0	0	0	0	0	0	0	0	0	0	0	0	0	0	0	1	1	0	0	0	0	0	0
Heli000114_st	HuCL02816C001	1	CL2816Contig1	EMPTY	AT4G08810.1	EMPTY	AT4G08810.1:SUB1 (short under blue light 1) chr4:5616201-5617859 REVERSE	SUB1	EMPTY	EMPTY	0	-0,167606809	-0,042947095	-1,123193747	-1,030216174	DOWN	DOWN	0	0	0	0	0	0	0	0	0	0	0	0	0	0	0	0	0	0	0	0	0	0	0	0	0	0	0	0	0	0	0	0
Heli000116_x_st	HuCL00459C002	1	CL459Contig2	IPR015577	AT5G42080.1	IPR015577:Interferon-inducedMxprotein;	AT5G42080.1:ADL1 (ARABIDOPSIS DYNAMIN-LIKE PROTEIN); GTP binding chr5:16837889-16841764 REVERSE	ADL1	EMPTY	EMPTY	0	0,106584958	0,031750209	1,0766765877	1,02225152	UP	UP	0	0	0	0	0	0	0	0	0	0	0	0	0	0	0	0	0	0	0	0	0	0	0	0	1	1	0	0	0	0	0	0
Heli000117_st	HuCL02243C001	1	CL2243Contig1	IPR010658	AT3G01930.2	IPR010658:Nodulin-like;	AT3G01930.2:nodulin family protein chr3:319296-321495 REVERSE	nodulin	EMPTY	EMPTY	0	-0,539654843	-0,262059022	-1,4536247039	-1,199188973	DOWN	DOWN	0	0	0	0	0	0	0	0	0	0	0	0	0	0	0	0	0	0	0	0	0	0	1	1	0	1	0	1	0	1	0	0
Heli000118_st	HuCL01108C001	1	CL1108Contig1	EMPTY	AT3G53400.1	EMPTY	AT3G53400.1:similar to unknown protein [Arabidopsis thaliana] (TAIR:AT5G03190.1); similar to conserved hypothetical protein [Medicago truncatula] (GB:ABD32814.1); contains domain ARM repeat (SSF48371); contains domain no description (G3D.3.40.50.1860) chr3:19809504-19810904 FORWARD	similar	EMPTY	EMPTY	0	0,573493664	0,494854655	1,4881228839	1,409178779	UP	UP	0	0	UP	0	0	0	0	0	0	0	1	0	0	0	0	0	0	UP	0	1	0	0	1	1	0	0	0	0	0	0	0	0
Heli000119_st	HuCL05831C001	1	CL5831Contig1	IPR004993	AT5G54510.1	IPR004993:GH3auxin-responsivepromoter;	AT5G54510.1:DFL1 (DWARF IN LIGHT 1); indole-3-acetic acid amido synthetase chr5:22148547-22150790 REVERSE	DFL1	http://www.genome.jp/kegg-bin/show_pathway?ath04075+AT5G54510	Plant hormone signal transduction	0	0,007195533	-0,079468081	1,005000022	-1,056628392	UP	DOWN	0	0	0	0	0	0	0	0	0	0	0	0	0	0	0	0	0	0	0	0	0	0	0	0	0	0	0	0	0	0	0	0
Heli000120_x_st	HuCL00025C002	1	CL25Contig2	IPR001100	AT1G48030.2	IPR001100:Pyridinenucleotide-disulphideoxidoreductase,classI; IPR003042:Aromatic-ringhydroxylase;	AT1G48030.2:dihydrolipoamide dehydrogenase 1, mitochondrial / lipoamide dehydrogenase 1 (MTLPD1) chr1:17721101-17722810 REVERSE	dihydrolipoamide	http://www.genome.jp/kegg-bin/show_pathway?ath00010+AT1G48030	Glycolysis / Gluconeogenesis	0	-0,333475053	-0,136960204	-1,2600448213	-1,099585818	DOWN	DOWN	0	0	0	0	0	0	0	0	0	0	0	0	0	0	0	0	0	0	0	0	0	0	1	0	0	1	0	0	0	0	0	0
Heli000121_st	HuCL01793C001	1	CL1793Contig1	IPR001023	AT5G02500.1	IPR001023:HeatshockproteinHsp70;	AT5G02500.1:HSC70-1 (heat shock cognate 70 kDa protein 1); ATP binding chr5:554053-556332 REVERSE	HSC70-1	http://www.genome.jp/kegg-bin/show_pathway?ath03040+AT5G02500	Spliceosome	0	-0,245756067	-0,148108966	-1,1857140002	-1,10811604	DOWN	DOWN	0	0	0	0	0	0	0	0	0	0	0	0	0	0	0	0	0	0	0	0	0	0	0	0	0	0	0	0	0	0	0	0
Heli000122_st	HuCL00199C001	1	CL199Contig1	IPR003171	AT3G59970.3	IPR003171:Methylenetetrahydrofolatereductase;	AT3G59970.3:MTHFR1 (METHYLENETETRAHYDROFOLATE REDUCTASE 1); methylenetetrahydrofolate reductase (NADPH) chr3:22162280-22165300 FORWARD	MTHFR1	http://www.genome.jp/kegg-bin/show_pathway?ath00670+AT3G59970	One carbon pool by folate	0	-0,251402503	-0,08006062	-1,1903637541	-1,057062456	DOWN	DOWN	0	0	0	0	0	0	0	0	0	0	0	0	0	0	0	0	0	0	0	0	0	0	0	0	1	1	0	0	0	0	0	0
Heli000123_st	HuCL00370C003	1	CL370Contig3	IPR011989	AT3G25800.1	IPR011989:Armadillo-likehelical;	AT3G25800.1:PDF1 (65 KDA REGULATORY SUBUNIT OF PROTEIN PHOSPHATASE 2A); protein phosphatase type 2A regulator chr3:9424059-9427020 REVERSE	PDF1	http://www.genome.jp/kegg-bin/show_pathway?ath03015+AT3G25800	mRNA surveillance pathway	0	0,179357215	0,072507671	1,1323792474	1,051542872	UP	UP	0	0	0	0	0	0	0	0	0	0	0	0	0	0	0	0	0	0	0	0	0	0	0	0	1	1	0	0	0	0	0	0
Heli000124_x_st	HuCL01168C002	1	CL1168Contig2	IPR000741	AT2G01140.1	IPR000741:Fructose-bisphosphatealdolase,class-I;	AT2G01140.1:fructose-bisphosphate aldolase, putative chr2:95005-96490 REVERSE	fructose-bisphosphate	http://www.genome.jp/kegg-bin/show_pathway?ath00010+AT2G01140	Glycolysis / Gluconeogenesis	0	-0,00311056	0,015943456	-1,0021584019	1,011112451	DOWN	UP	0	0	0	0	0	0	0	0	0	0	0	0	0	0	0	0	0	0	0	0	0	0	0	0	1	1	0	0	0	0	0	0
Heli000125_st	HuCL00802C001	1	CL802Contig1	IPR002423	AT3G13470.1	IPR002423:ChaperoninCpn60/TCP-1;	AT3G13470.1:chaperonin, putative chr3:4389692-4392631 FORWARD	chaperonin,	EMPTY	EMPTY	0	-0,67164056	-0,298398037	-1,5928832845	-1,229778114	DOWN	DOWN	0	0	0	0	0	0	0	0	0	0	0	0	0	DOWN	0	0	0	DOWN	DOWN	3	0	0	0	0	1	1	0	0	0	0	0	0
Heli000126_x_st	HuCL00001C858	1	CL1Contig858	IPR005841	AT1G23190.1	IPR005841:Phosphoglucomutase/phosphomannomutase; IPR005844:Phosphoglucomutase/phosphomannomutasealpha/beta/alphadomainI;	AT1G23190.1:phosphoglucomutase, cytoplasmic, putative / glucose phosphomutase, putative chr1:8219935-8224175 FORWARD	phosphoglucomutase,	http://www.genome.jp/kegg-bin/show_pathway?ath00010+AT1G23190	Glycolysis / Gluconeogenesis	0	-0,225419682	-0,057524847	-1,169117297	-1,040678793	DOWN	DOWN	0	0	0	0	0	0	0	0	0	0	0	0	0	0	0	0	0	0	0	0	0	0	1	0	1	1	0	0	0	0	0	0
Heli000127_st	HuCL04016C001	1	CL4016Contig1	IPR012110	AT4G33070.1	IPR012110:Pyruvatedecarboxylase/indolepyruvatedecarboxylase; IPR012846:Acetolactatesynthase,largesubunit,biosynthetic;	AT4G33070.1:pyruvate decarboxylase, putative chr4:15952522-15954679 REVERSE	pyruvate	http://www.genome.jp/kegg-bin/show_pathway?ath00010+AT4G33070	Glycolysis / Gluconeogenesis	0	-0,047569588	-0,032731412	-1,0335223504	-1,022947009	DOWN	DOWN	0	0	0	0	0	0	0	0	0	0	0	0	0	0	0	0	0	0	0	0	0	0	0	0	1	1	0	0	0	0	0	0
Heli000128_st	HuCL02996C001	1	CL2996Contig1	IPR008630	AT4G02500.1	IPR008630:Galactosyltransferase;	AT4G02500.1:ATXT2; UDP-xylosyltransferase/ transferase/ transferase, transferring glycosyl groups chr4:1101638-1103345 FORWARD	ATXT2;	EMPTY	EMPTY	0	-0,166828042	-0,042306225	-1,1225876104	-1,029758636	DOWN	DOWN	0	0	0	0	0	0	0	0	0	0	0	0	0	0	0	0	0	0	0	0	0	0	0	0	1	1	0	0	0	0	0	0
Heli000129_st	HuCL06003C001	1	CL6003Contig1	IPR000719	AT1G03930.1	IPR000719:Proteinkinase,core; IPR011009:Proteinkinase-like;	AT1G03930.1:ADK1 (DUAL SPECIFICITY KINASE 1); kinase chr1:1005438-1008117 FORWARD	ADK1	EMPTY	EMPTY	0	-0,288166751	-0,101696146	-1,2210876415	-1,073034265	DOWN	DOWN	0	0	0	0	0	0	0	0	0	0	0	0	0	0	0	0	0	0	0	0	0	0	1	0	0	0	0	0	0	0	0	0
Heli000130_st	HuCL00258C002	1	CL258Contig2	IPR000362	EMPTY	IPR000362:Fumaratelyase; IPR008972:Cupredoxin;	EMPTY	EMPTY	EMPTY	EMPTY	0	0,143234263	0,015257987	1,1043781601	1,010632154	UP	UP	0	0	0	0	0	0	0	0	0	0	0	0	0	0	0	0	0	0	0	0	0	0	0	0	1	0	0	0	0	0	0	0
Heli000131_st	HuCL02131C001	1	CL2131Contig1	IPR006636	AT1G62740.1	IPR006636:Heatshockchaperonin-binding; IPR014596:UncharacterisedconservedproteinUCP035836;	AT1G62740.1:stress-inducible protein, putative chr1:23234691-23237045 FORWARD	stress-inducible	EMPTY	EMPTY	0	0,026620085	0,015550622	1,0186229202	1,010837171	UP	UP	0	0	0	0	0	0	0	0	0	0	0	0	0	0	0	0	0	0	0	0	0	0	0	0	0	1	0	0	0	0	0	0
Heli000132_x_st	HuCL02449C001	1	CL2449Contig1	IPR006153	AT3G05030.1	IPR006153:Sodium/hydrogenexchanger;	AT3G05030.1:NHX2 (sodium proton exchanger 2); sodium:hydrogen antiporter chr3:1393462-1396790 REVERSE	NHX2	EMPTY	EMPTY	0	-0,331356252	-0,159327014	-1,2581956261	-1,116766069	DOWN	DOWN	0	0	0	0	0	0	0	0	0	0	0	0	0	0	0	0	0	0	0	0	0	0	1	0	1	1	0	1	0	0	0	0
Heli000133_st	HuCL00525C001	1	CL525Contig1	IPR011356	AT4G30920.1	IPR011356:PeptidaseM17,leucylaminopeptidase;	AT4G30920.1:cytosol aminopeptidase family protein chr4:15046595-15049310 REVERSE	cytosol	http://www.genome.jp/kegg-bin/show_pathway?ath00480+AT4G30920	Glutathione metabolism	0	0,076646075	0,062954512	1,0545635776	1,044602826	UP	UP	0	0	0	0	0	0	0	0	0	0	0	0	0	0	0	0	0	0	0	0	0	0	0	0	1	1	0	0	0	0	0	0
Heli000134_x_st	HuCL01395C001	1	CL1395Contig1	IPR014006	AT5G66760.1	IPR014006:Succinatedehydrogenaseorfumaratereductase,flavoproteinsubunit; IPR015939:Fumaratereductase/succinatedehydrogenaseflavoprotein-like,C-terminal;	AT5G66760.1:SDH1-1 (Succinate dehydrogenase 1-1) chr5:26671002-26674450 FORWARD	SDH1-1	http://www.genome.jp/kegg-bin/show_pathway?ath00020+AT5G66760	Citrate cycle (TCA cycle)	0	0,112607389	0,054841966	1,081180494	1,038745312	UP	UP	0	0	0	0	0	0	0	0	0	0	0	0	0	0	0	0	0	0	0	0	0	0	0	0	0	0	0	0	0	0	0	0
Heli000135_x_st	HuCL00927C001	1	CL927Contig1	IPR002423	EMPTY	IPR002423:ChaperoninCpn60/TCP-1;	EMPTY	EMPTY	EMPTY	EMPTY	0	-0,018933152	-0,028783146	-1,0132099515	-1,020151307	DOWN	DOWN	0	0	0	0	0	0	0	0	0	0	0	0	0	0	0	0	0	0	0	0	0	0	0	0	0	0	0	0	0	0	0	0
Heli000136_st	HuCL03811C001	1	CL3811Contig1	IPR001012	EMPTY	IPR001012:UBX; IPR003903:Ubiquitininteractingmotif; IPR009060:UBA-like;	EMPTY	EMPTY	EMPTY	EMPTY	0	-0,0962653	-0,061848838	-1,0690025541	-1,043802554	DOWN	DOWN	0	0	0	0	0	0	0	0	0	0	0	0	0	0	0	0	0	0	0	0	0	0	0	0	0	1	0	0	0	0	0	0
Heli000137_x_st	HuCL01551C001	1	CL1551Contig1	IPR008942	AT5G11710.1	IPR008942:ENTH/VHS; IPR013809:Epsin-like,N-terminal;	AT5G11710.1:(EPSIN1); binding chr5:3772982-3776317 FORWARD	(EPSIN1);	EMPTY	EMPTY	0	-0,252078071	-0,073016543	-1,190921294	-1,051913841	DOWN	DOWN	0	0	0	0	0	0	0	0	0	0	0	0	0	0	0	0	0	0	0	0	0	0	1	0	0	0	0	0	0	0	0	0
Heli000138_st	HuCL04305C001	1	CL4305Contig1	IPR001898	AT5G12860.1	IPR001898:Sodium/sulphatesymporter;	AT5G12860.1:DIT1 (DICARBOXYLATE TRANSPORTER 1); oxoglutarate:malate antiporter chr5:4059930-4061922 REVERSE	DIT1	EMPTY	EMPTY	0	-0,378141798	-0,179894728	-1,2996667964	-1,132801223	DOWN	DOWN	0	0	0	0	0	0	0	0	0	0	0	0	0	0	0	0	0	0	0	0	0	0	0	0	0	1	0	0	0	0	0	0
Heli000139_st	HuCL01845C001	1	CL1845Contig1	IPR006094	AT3G19820.2	IPR006094:FADlinkedoxidase,N-terminal;	AT3G19820.2:DWF1 (DIMINUTO 1); catalytic chr3:6879841-6881622 REVERSE	DWF1	http://www.genome.jp/kegg-bin/show_pathway?ath00100+AT3G19820	Steroid biosynthesis	0	-0,292152878	-0,12600461	-1,2244661385	-1,091267364	DOWN	DOWN	0	0	0	0	0	0	0	0	0	0	0	0	0	0	0	0	0	0	0	0	0	0	0	0	1	1	0	0	0	0	0	0
Heli000140_x_st	HuCL00014C003	1	CL14Contig3	IPR005294	ATMG01190.1	IPR005294:ATPase,F1complex,alphasubunit;	ATMG01190.1:ATPase subunit 1 chrM:302166-303689 REVERSE	ATPase	EMPTY	EMPTY	0	0,144366225	0,016953064	1,1052450132	1,011820282	UP	UP	0	0	0	0	0	0	0	0	0	0	0	0	0	0	0	0	0	0	0	0	0	0	1	0	1	0	0	0	0	0	0	0
Heli000141_x_st	HuCL04873C001	1	CL4873Contig1	IPR001100	AT3G54660.1	IPR001100:Pyridinenucleotide-disulphideoxidoreductase,classI;	AT3G54660.1:GR (GLUTATHIONE REDUCTASE); glutathione-disulfide reductase chr3:20241334-20244078 REVERSE	GR	http://www.genome.jp/kegg-bin/show_pathway?ath00480+AT3G54660	Glutathione metabolism	0	-0,07355314	-0,041605239	-1,0523051635	-1,029258411	DOWN	DOWN	0	0	0	0	0	0	0	0	0	0	0	0	0	0	0	0	0	0	0	0	0	0	0	0	1	1	0	0	0	0	0	0
Heli000142_st	HuCL03015C001	1	CL3015Contig1	IPR004468	AT4G02120.1	IPR004468:CTPsynthase;	AT4G02120.1:CTP synthase, putative / UTP--ammonia ligase, putative chr4:940873-944097 FORWARD	CTP	http://www.genome.jp/kegg-bin/show_pathway?ath00240+AT4G02120	Pyrimidine metabolism	0	0,251932685	0,183069616	1,1908012862	1,135296884	UP	UP	0	0	0	0	0	0	0	0	0	0	0	0	0	0	0	0	0	0	0	0	0	0	0	0	1	1	0	1	0	0	0	0
Heli000144_st	HuCL00624C003	1	CL624Contig3	IPR008973	AT1G20080.1	IPR008973:C2calcium/lipid-bindingregion,CaLB;	AT1G20080.1:C2 domain-containing protein chr1:6962227-6964903 FORWARD	C2	EMPTY	EMPTY	0	0,017436168	-0,031189383	1,0121591595	-1,021854213	UP	DOWN	0	0	0	0	0	0	0	0	0	0	0	0	0	0	0	0	0	0	0	0	0	0	0	0	1	1	0	0	0	0	0	0
Heli000145_x_st	HuCL03236C001	1	CL3236Contig1	IPR012110	AT4G33070.1	IPR012110:Pyruvatedecarboxylase/indolepyruvatedecarboxylase; IPR012846:Acetolactatesynthase,largesubunit,biosynthetic;	AT4G33070.1:pyruvate decarboxylase, putative chr4:15952522-15954679 REVERSE	pyruvate	http://www.genome.jp/kegg-bin/show_pathway?ath00010+AT4G33070	Glycolysis / Gluconeogenesis	0	-0,54059826	-0,252460942	-1,4545755789	-1,19123739	DOWN	DOWN	0	0	0	0	0	0	0	0	0	0	0	0	DOWN	0	0	0	0	0	0	1	0	0	1	0	1	0	0	0	0	0	0	0
Heli000146_st	HuCL02898C001	1	CL2898Contig1	IPR009291	AT3G04350.1	IPR009291:ProteinofunknownfunctionDUF946,plant;	AT3G04350.1:similar to unknown protein [Arabidopsis thaliana] (TAIR:AT5G18490.1); similar to unknown protein [Arabidopsis thaliana] (TAIR:AT5G43950.1); similar to unknown protein [Arabidopsis thaliana] (TAIR:AT1G04090.1); similar to pre-mRNA processing protein PRP39, putative, expressed [Oryza sativa (japonica cultivar-group)] (GB:ABF93921.1); similar to Protein of unknown function DUF946, plant …	similar	EMPTY	EMPTY	0	0,197340306	0,020471951	1,1465826122	1,014291232	UP	UP	0	0	0	0	0	0	0	0	0	0	0	0	0	0	0	0	0	0	0	0	0	0	0	0	1	1	0	0	0	0	0	0
Heli000147_st	HuCL00940C001	1	CL940Contig1	IPR006043	AT5G62890.3	IPR006043:Xanthine/uracil/vitaminCpermease;	AT5G62890.3:permease chr5:25260949-25264301 FORWARD	permease	EMPTY	EMPTY	0	-0,493528957	-0,145094436	-1,4078844746	-1,105803034	DOWN	DOWN	0	0	0	0	0	0	0	0	0	0	0	0	0	0	0	0	0	0	0	0	0	0	1	0	0	1	0	0	0	0	0	0
Heli000148_st	HuCL01715C001	1	CL1715Contig1	IPR001672	AT5G42740.1	IPR001672:Phosphoglucoseisomerase(PGI);	AT5G42740.1:glucose-6-phosphate isomerase, cytosolic (PGIC) chr5:17153308-17157850 FORWARD	glucose-6-phosphate	http://www.genome.jp/kegg-bin/show_pathway?ath00010+AT5G42740	Glycolysis / Gluconeogenesis	0	0,036527877	0,059354163	1,0256424482	1,041999195	UP	UP	0	0	0	0	0	0	0	0	0	0	0	0	0	0	0	0	0	0	0	0	0	0	0	0	0	0	0	0	0	0	0	0
Heli000149_st	HuCL04662C001	1	CL4662Contig1	IPR015655	AT1G72770.1	IPR015655:Proteinphosphatase2C;	AT1G72770.1:HAB1 (HOMOLOGY TO ABI1); protein phosphatase type 2C chr1:27394660-27396513 FORWARD	HAB1	EMPTY	EMPTY	0	0,894427824	0,350192323	1,8588725061	1,274730548	UP	UP	0	0	UP	0	0	0	0	0	0	0	1	UP	UP	0	0	0	0	UP	0	3	0	0	1	1	0	1	0	0	0	0	0	0
Heli000150_st	HuCL02506C001	1	CL2506Contig1	IPR001841	AT5G07270.1	IPR001841:Zincfinger,RING-type;	AT5G07270.1:ankyrin repeat family protein chr5:2280822-2283385 FORWARD	ankyrin	EMPTY	EMPTY	0	-0,063191216	-0,048387382	-1,0447742289	-1,034108371	DOWN	DOWN	0	0	0	0	0	0	0	0	0	0	0	0	0	0	0	0	0	0	0	0	0	0	0	0	0	0	0	0	0	0	0	0
Heli000151_x_st	HuCL00003C007	1	CL3Contig7	IPR006426	AT3G47340.1	IPR006426:Asparaginesynthase,glutamine-hydrolyzing; IPR014729:Rossmann-likealpha/beta/alphasandwichfold;	AT3G47340.1:ASN1 (DARK INDUCIBLE 6) chr3:17449121-17452028 REVERSE	ASN1	http://www.genome.jp/kegg-bin/show_pathway?ath00250+AT3G47340	Alanine, aspartate and glutamate metabolism	0	0,958964286	0,40583679	1,9439138537	1,32485713	UP	UP	0	0	UP	0	0	0	0	0	0	0	1	0	0	0	0	UP	UP	0	UP	3	0	0	1	0	0	1	0	1	0	0	0	0
Heli000152_x_st	HuCL00626C001	1	CL626Contig1	IPR011009	AT1G03930.1	IPR011009:Proteinkinase-like;	AT1G03930.1:ADK1 (DUAL SPECIFICITY KINASE 1); kinase chr1:1005438-1008117 FORWARD	ADK1	EMPTY	EMPTY	0	0,17836264	0,052659112	1,1315988691	1,037174838	UP	UP	0	0	0	0	0	0	0	0	0	0	0	0	0	0	0	0	0	0	0	0	0	0	0	0	1	0	0	0	0	0	0	0
Heli000153_st	HuCL02631C001	1	CL2631Contig1	IPR000315	AT5G48250.1	IPR000315:Zincfinger,B-box; IPR010402:CCT;	AT5G48250.1:zinc finger (B-box type) family protein chr5:19578945-19580339 REVERSE	zinc	EMPTY	EMPTY	0	0,048679438	0,054254288	1,0343177341	1,038322268	UP	UP	0	0	0	0	0	0	0	0	0	0	0	0	0	0	0	0	0	0	0	0	0	0	0	0	0	0	0	0	0	0	0	0
Heli000154_st	HuCL01028C002	1	CL1028Contig2	IPR001128	AT2G30490.1	IPR001128:CytochromeP450;	AT2G30490.1:ATC4H (CINNAMATE-4-HYDROXYLASE) chr2:13000938-13002760 REVERSE	ATC4H	http://www.genome.jp/kegg-bin/show_pathway?ath00360+AT2G30490	Phenylalanine metabolism	0	0,185017263	0,05880705	1,1368305762	1,041604113	UP	UP	0	0	0	0	0	0	0	0	0	0	0	0	0	0	0	0	0	0	0	0	0	0	0	0	0	1	0	0	0	0	0	0
Heli000155_st	HuCL01189C001	1	CL1189Contig1	IPR006571	EMPTY	IPR006571:TLDc;	EMPTY	EMPTY	EMPTY	EMPTY	0	0,568610591	0,16636612	1,4830945663	1,122228238	UP	UP	0	0	0	0	0	0	0	0	0	0	0	0	0	0	0	0	0	0	0	0	0	0	1	0	0	1	0	0	0	0	0	0
Heli000156_st	HuCL00927C002	1	CL927Contig2	IPR002423	AT5G26360.1	IPR002423:ChaperoninCpn60/TCP-1;	AT5G26360.1:chaperonin, putative chr5:9255564-9258894 REVERSE	chaperonin,	EMPTY	EMPTY	0	-0,110387389	-0,120431053	-1,0795180672	-1,087059609	DOWN	DOWN	0	0	0	0	0	0	0	0	0	0	0	0	0	0	0	0	0	0	0	0	0	0	0	0	0	0	0	0	0	0	0	0
Heli000157_st	HuCL00236C007	1	CL236Contig7	IPR001697	AT5G52920.1	IPR001697:Pyruvatekinase; IPR015795:Pyruvatekinase,C-terminal-like;	AT5G52920.1:pyruvate kinase, putative chr5:21480906-21483838 FORWARD	pyruvate	http://www.genome.jp/kegg-bin/show_pathway?ath00010+AT5G52920	Glycolysis / Gluconeogenesis	0	-1,104950975	-0,409772106	-2,1509156882	-1,328475946	DOWN	DOWN	1	0	0	0	0	0	0	0	0	0	0	0	DOWN	DOWN	0	DOWN	DOWN	DOWN	DOWN	6	0	0	1	0	1	1	0	0	0	0	0	0
Heli000159_st	HuCL04152C001	1	CL4152Contig1	IPR007859	EMPTY	IPR007859:Electrontransferflavoprotein-ubiquinoneoxidoreductase; IPR013027:FAD-dependentpyridinenucleotide-disulphideoxidoreductase;	EMPTY	EMPTY	EMPTY	EMPTY	0	0,381696747	0,156861595	1,302873258	1,11485926	UP	UP	0	0	0	0	0	0	0	0	0	0	0	0	0	0	0	0	0	0	0	0	0	0	1	0	0	0	0	0	0	0	0	0
Heli000160_st	HuCL00001C136	1	CL1Contig136	IPR012474	EMPTY	IPR012474:Frigida-like;	EMPTY	EMPTY	EMPTY	EMPTY	0	0,080014648	0,076516699	1,0570287728	1,054469012	UP	UP	0	0	0	0	0	0	0	0	0	0	0	0	0	0	0	0	0	0	0	0	0	0	0	0	0	0	0	0	0	0	0	0
Heli000161_x_st	HuCL00269C001	1	CL269Contig1	IPR001173	AT5G03760.1	IPR001173:Glycosyltransferase,family2;	AT5G03760.1:ATCSLA09 (RESISTANT TO AGROBACTERIUM TRANSFORMATION 4); transferase, transferring glycosyl groups chr5:985909-990086 REVERSE	ATCSLA09	EMPTY	EMPTY	0	-0,873403189	-0,216489147	-1,8319792833	-1,161902609	DOWN	DOWN	0	0	DOWN	0	0	0	0	0	0	0	1	0	0	0	0	0	DOWN	0	0	1	0	0	1	0	0	1	0	0	0	0	0	0
Heli000162_st	HuCL06383C002	1	CL6383Contig2	IPR001898	AT5G64290.1	IPR001898:Sodium/sulphatesymporter;	AT5G64290.1:DCT/DIT2.1 (DICARBOXYLATE TRANSPORT); oxoglutarate:malate antiporter chr5:25731721-25733868 REVERSE	DCT/DIT2.1	EMPTY	EMPTY	0	-0,141562616	-0,064735393	-1,1030992611	-1,045893094	DOWN	DOWN	0	0	0	0	0	0	0	0	0	0	0	0	0	0	0	0	0	0	0	0	0	0	0	0	0	0	0	0	0	0	0	0
Heli000164_st	HuCL05585C001	1	CL5585Contig1	IPR001878	AT5G51280.1	IPR001878:Zincfinger,CCHC-type; IPR006474:HelicaseCas3,CRISPR-associated,core; IPR014014:RNAhelicase,DEAD-boxtype,Qmotif; IPR014021:Helicase,superfamily1and2,ATP-binding;	AT5G51280.1:DEAD-box protein abstrakt, putative chr5:20858682-20860871 FORWARD	DEAD-box	EMPTY	EMPTY	0	0,066515883	0,017222648	1,0471846703	1,01200937	UP	UP	0	0	0	0	0	0	0	0	0	0	0	0	0	0	0	0	0	0	0	0	0	0	0	0	0	0	0	0	0	0	0	0
Heli000165_st	HuCL06590C001	1	CL6590Contig1	IPR001619	EMPTY	IPR001619:Sec1-likeprotein;	EMPTY	EMPTY	EMPTY	EMPTY	0	-0,120533791	-0,061702994	-1,0871370242	-1,043697041	DOWN	DOWN	0	0	0	0	0	0	0	0	0	0	0	0	0	0	0	0	0	0	0	0	0	0	0	0	1	1	0	0	0	0	0	0
Heli000166_st	HuCL00504C002	1	CL504Contig2	IPR001772	AT3G01090.2	IPR001772:Kinase-associatedKA1; IPR009060:UBA-like; IPR011009:Proteinkinase-like; IPR015741:Snf1-likeproteinAMPK; IPR015940:Ubiquitin-associated/translationelongationfactorEF1B,N-terminal,eukaryote;	AT3G01090.2:AKIN10 (Arabidopsis SNF1 kinase homolog 10, SNF1-RELATED PROTEIN KINASE 1.1); protein kinase chr3:31444-34150 REVERSE	AKIN10	EMPTY	EMPTY	0	0,24067419	0,20173647	1,1815446835	1,150081795	UP	UP	0	0	0	0	0	0	0	0	0	0	0	0	0	0	0	0	0	0	0	0	0	0	0	0	1	1	0	0	0	0	0	0
Heli000167_st	HuCL14774C001	1	CL14774Contig1	IPR006873	AT3G19540.1	IPR006873:ProteinofunknownfunctionDUF620;	AT3G19540.1:similar to unknown protein [Arabidopsis thaliana] (TAIR:AT1G49840.1); similar to Protein of unknown function DUF620 [Medicago truncatula] (GB:ABD33276.1); contains InterPro domain Protein of unknown function DUF620; (InterPro:IPR006873) chr3:6780768-6782639 FORWARD	similar	EMPTY	EMPTY	0	-0,390248954	-0,116247704	-1,3106195472	-1,083912053	DOWN	DOWN	0	0	0	0	0	0	0	0	0	0	0	0	0	0	0	0	0	0	0	0	0	0	1	0	0	1	0	1	0	0	0	0
Heli000168_st	HuCL01429C001	1	CL1429Contig1	IPR015424	AT5G23670.2	IPR015424:Pyridoxalphosphate-dependenttransferase,majorregion;	AT5G23670.2:LCB2 (Serine palmitoyltransferase LCB2 (long chain base) subunit gene); serine C-palmitoyltransferase chr5:7981892-7985040 FORWARD	LCB2	http://www.genome.jp/kegg-bin/show_pathway?ath00600+AT5G23670	Sphingolipid metabolism	0	0,038429037	-0,040591949	1,026994914	-1,028535756	UP	DOWN	0	0	0	0	0	0	0	0	0	0	0	0	0	0	0	0	0	0	0	0	0	0	0	0	1	1	0	0	0	0	0	0
Heli000169_st	HuCL00010C015	1	CL10Contig15	IPR000794	AT5G46290.1	IPR000794:Beta-ketoacylsynthase;	AT5G46290.1:KAS I (3-KETOACYL-ACYL CARRIER PROTEIN SYNTHASE I); fatty-acid synthase chr5:18791666-18793856 REVERSE	KAS	EMPTY	EMPTY	0	-0,469950829	-0,191745149	-1,3850622606	-1,14214447	DOWN	DOWN	0	0	0	0	0	0	0	0	0	0	0	0	0	0	0	0	0	0	0	0	0	0	1	0	0	0	0	0	0	0	0	0
Heli000170_x_st	HuCL00796C002	1	CL796Contig2	IPR002423	AT5G20890.1	IPR002423:ChaperoninCpn60/TCP-1; IPR012716:T-complexprotein1,betasubunit;	AT5G20890.1:chaperonin, putative chr5:7087022-7089908 REVERSE	chaperonin,	EMPTY	EMPTY	0	0,180150059	0,063726903	1,133001726	1,045162236	UP	UP	0	0	0	0	0	0	0	0	0	0	0	0	0	0	0	0	0	0	0	0	0	0	1	0	1	0	0	0	0	0	0	0
Heli000172_st	HuCL03086C001	1	CL3086Contig1	IPR013792	AT2G45300.1	IPR013792:RNA3'-terminalphosphatecyclase/enolpyruvatetransferase,alpha/beta;	AT2G45300.1:3-phosphoshikimate 1-carboxyvinyltransferase / 5-enolpyruvylshikimate-3-phosphate / EPSP synthase chr2:18684592-18686942 FORWARD	3-phosphoshikimate	http://www.genome.jp/kegg-bin/show_pathway?ath00400+AT2G45300	Phenylalanine, tyrosine and tryptophan biosynthesis	0	-0,035594959	-0,061650631	-1,0249794314	-1,04365916	DOWN	DOWN	0	0	0	0	0	0	0	0	0	0	0	0	0	0	0	0	0	0	0	0	0	0	0	0	1	1	0	0	0	0	0	0
Heli000173_st	HuCL04792C001	1	CL4792Contig1	IPR011009	AT5G12180.1	IPR011009:Proteinkinase-like; IPR011992:EF-Handtype;	AT5G12180.1:CPK17 (calcium-dependent protein kinase 17); calcium- and calmodulin-dependent protein kinase/ kinase chr5:3937137-3939324 FORWARD	CPK17	EMPTY	EMPTY	0	0,044766389	-0,027622881	1,0315161357	-1,019331196	UP	DOWN	0	0	0	0	0	0	0	0	0	0	0	0	0	0	0	0	0	0	0	0	0	0	0	0	0	0	0	0	0	0	0	0
Heli000174_st	HuCL00727C001	1	CL727Contig1	IPR000825	AT4G04770.1	IPR000825:SUFsystemFeSclusterassembly,SufBD;	AT4G04770.1:ATABC1 (ARABIDOPSIS THALIANA NUCLEOSOME ASSEMBLY PROTEIN 1) chr4:2427996-2429783 REVERSE	ATABC1	EMPTY	EMPTY	0	0,438183782	0,305803356	1,3548975641	1,236106764	UP	UP	0	0	0	0	0	0	0	0	0	0	0	0	0	0	0	0	0	0	0	0	0	0	1	1	1	1	0	0	0	0	0	0
Heli000175_st	HuCL00472C004	1	CL472Contig4	IPR002423	AT3G03960.1	IPR002423:ChaperoninCpn60/TCP-1;	AT3G03960.1:chaperonin, putative chr3:1024439-1027611 FORWARD	chaperonin,	EMPTY	EMPTY	0	-0,013942118	0,055183086	-1,0097107864	1,038990949	DOWN	UP	0	0	0	0	0	0	0	0	0	0	0	0	0	0	0	0	0	0	0	0	0	0	0	0	1	1	0	0	0	0	0	0
Heli000176_x_st	HuCL00796C001	1	CL796Contig1	IPR002423	AT5G20890.1	IPR002423:ChaperoninCpn60/TCP-1; IPR012716:T-complexprotein1,betasubunit;	AT5G20890.1:chaperonin, putative chr5:7087022-7089908 REVERSE	chaperonin,	EMPTY	EMPTY	0	-0,048000582	-0,062381415	-1,0338311533	-1,04418795	DOWN	DOWN	0	0	0	0	0	0	0	0	0	0	0	0	0	0	0	0	0	0	0	0	0	0	0	0	1	1	0	0	0	0	0	0
Heli000177_st	HuCL03789C001	1	CL3789Contig1	IPR004843	AT2G42810.1	IPR004843:Metallophosphoesterase; IPR011236:Proteinphosphatase5;	AT2G42810.1:PAPP5/PP5 (PROTEIN PHOSPHATASE 5); phosphoprotein phosphatase/ protein binding / protein serine/threonine phosphatase chr2:17819413-17822973 REVERSE	PAPP5/PP5	EMPTY	EMPTY	0	0,025894362	-0,004843874	1,0181106482	-1,00336316	UP	DOWN	0	0	0	0	0	0	0	0	0	0	0	0	0	0	0	0	0	0	0	0	0	0	0	0	0	0	0	0	0	0	0	0
Heli000179_st	HuCL01010C001	1	CL1010Contig1	EMPTY	AT1G65660.1	EMPTY	AT1G65660.1:SMP1 (swellmap 1); nucleic acid binding chr1:24421958-24424894 REVERSE	SMP1	http://www.genome.jp/kegg-bin/show_pathway?ath03040+AT1G65660	Spliceosome	0	0,343042184	0,151910657	1,2684284873	1,111039922	UP	UP	0	0	0	0	0	0	0	0	0	0	0	0	0	0	0	0	0	0	0	0	0	0	1	0	0	0	0	0	0	0	0	0
Heli000180_st	HuCL00721C003	1	CL721Contig3	IPR002020	AT3G58750.1	IPR002020:Citratesynthase;	AT3G58750.1:CSY2 (CITRATE SYNTHASE 2); citrate (SI)-synthase chr3:21735541-21738435 REVERSE	CSY2	http://www.genome.jp/kegg-bin/show_pathway?ath00020+AT3G58750	Citrate cycle (TCA cycle)	0	0,269020572	0,195638589	1,2049894973	1,145230969	UP	UP	0	0	0	0	0	0	0	0	0	0	0	0	0	0	0	0	0	0	0	0	0	0	0	1	1	1	0	1	0	1	0	0
Heli000181_x_st	HuCL01733C002	1	CL1733Contig2	IPR000223	AT3G49080.1	IPR000223:PeptidaseS26A,signalpeptidaseI; IPR000754:RibosomalproteinS9;	AT3G49080.1:ribosomal protein S9 family protein chr3:18205485-18207642 REVERSE	ribosomal	http://www.genome.jp/kegg-bin/show_pathway?ath03010+AT3G49080	Ribosome	0	-0,177514233	-0,043503102	-1,1309336043	-1,03061329	DOWN	DOWN	0	0	0	0	0	0	0	0	0	0	0	0	0	0	0	0	0	0	0	0	0	0	0	0	0	0	0	0	0	0	0	0
Heli000182_st	HuCL04342C001	1	CL4342Contig1	IPR013057	AT3G30390.2	IPR013057:Aminoacidtransporter,transmembrane;	AT3G30390.2:amino acid transporter family protein chr3:11979591-11981306 REVERSE	amino	EMPTY	EMPTY	0	0,03884841	-0,01033904	1,0272934917	-1,007192217	UP	DOWN	0	0	0	0	0	0	0	0	0	0	0	0	0	0	0	0	0	0	0	0	0	0	0	0	1	0	0	0	0	0	0	0
Heli000183_st	HuCL00562C001	1	CL562Contig1	IPR007248	EMPTY	IPR007248:Mpv17/PMP22;	EMPTY	EMPTY	EMPTY	EMPTY	0	-0,086691691	0,019037985	-1,0619322236	1,013283579	DOWN	UP	0	0	0	0	0	0	0	0	0	0	0	0	0	0	0	0	0	0	0	0	0	0	0	0	0	0	0	0	0	0	0	0
Heli000185_st	HuCL01389C001	1	CL1389Contig1	IPR001611	AT3G11330.1	IPR001611:Leucine-richrepeat;	AT3G11330.1:leucine-rich repeat family protein chr3:3552336-3554701 REVERSE	leucine-rich	EMPTY	EMPTY	0	0,006621178	-0,006746727	1,0045999985	-1,004687427	UP	DOWN	0	0	0	0	0	0	0	0	0	0	0	0	0	0	0	0	0	0	0	0	0	0	0	0	0	0	0	0	0	0	0	0
Heli000186_st	HuCL02201C001	1	CL2201Contig1	IPR006168	EMPTY	IPR006168:NAD-dependentglycerol-3-phosphatedehydrogenase; IPR008927:6-phosphogluconatedehydrogenase,C-terminal-like;	EMPTY	EMPTY	EMPTY	EMPTY	0	-0,19620576	-0,070134862	-1,1456812856	-1,049814815	DOWN	DOWN	0	0	0	0	0	0	0	0	0	0	0	0	0	0	0	0	0	0	0	0	0	0	0	0	0	1	0	0	0	0	0	0
Heli000187_st	HuCL00702C001	1	CL702Contig1	IPR006336	AT4G23100.1	IPR006336:Glutamate--cysteineligase,GCS2;	AT4G23100.1:RML1 (PHYTOALEXIN DEFICIENT 2, ROOT MERISTEMLESS 1); glutamate-cysteine ligase chr4:12103469-12106762 REVERSE	RML1	http://www.genome.jp/kegg-bin/show_pathway?ath00480+AT4G23100	Glutathione metabolism	0	-0,075200798	0,041712278	-1,0535076557	1,029334779	DOWN	UP	0	0	0	0	0	0	0	0	0	0	0	0	0	0	0	0	0	0	0	0	0	0	0	0	1	1	0	0	0	0	0	0
Heli000188_st	HuCL06495C002	1	CL6495Contig2	IPR001806	AT5G64813.1	IPR001806:RasGTPase; IPR002078:RNApolymerasesigmafactor54,interaction; IPR003579:RassmallGTPase,Rabtype;	AT5G64813.1:GTP-binding protein-related chr5:25928062-25929851 FORWARD	GTP-binding	EMPTY	EMPTY	0	-0,053048045	0,00440909	-1,0374544856	1,003060823	DOWN	UP	0	0	0	0	0	0	0	0	0	0	0	0	0	0	0	0	0	0	0	0	0	0	0	0	0	1	0	0	0	0	0	0
Heli000189_st	HuCL01056C001	1	CL1056Contig1	IPR005723	AT4G38510.4	IPR005723:ATPase,V1complex,subunitB; IPR005726:ATPase,A1complex,alphasubunit;	AT4G38510.4:(VACUOLAR ATP SYNTHASE SUBUNIT B2); hydrogen ion transporting ATP synthase, rotational mechanism chr4:18011149-18014783 REVERSE	(VACUOLAR	http://www.genome.jp/kegg-bin/show_pathway?ath00190+AT4G38510	Oxidative phosphorylation	0	-0,35974566	-0,124921631	-1,2831996559	-1,090448496	DOWN	DOWN	0	0	0	0	0	0	0	0	0	0	0	0	0	0	0	0	0	0	0	0	0	0	1	0	1	1	0	0	0	0	0	0
Heli000190_st	HuCL01645C001	1	CL1645Contig1	IPR001697	AT3G22960.1	IPR001697:Pyruvatekinase; IPR015795:Pyruvatekinase,C-terminal-like;	AT3G22960.1:pyruvate kinase, putative chr3:8139376-8141778 FORWARD	pyruvate	http://www.genome.jp/kegg-bin/show_pathway?ath00010+AT3G22960	Glycolysis / Gluconeogenesis	0	-0,00689473	0,038640874	-1,0047905006	1,027145723	DOWN	UP	0	0	0	0	0	0	0	0	0	0	0	0	0	0	0	0	0	0	0	0	0	0	0	0	0	1	0	0	0	0	0	0
Heli000191_st	HuCL06286C001	1	CL6286Contig1	IPR001675	AT1G08660.1	IPR001675:Glycosyltransferase,family29;	AT1G08660.1:glycosyl transferase family 29 protein / sialyltransferase family protein chr1:2757119-2759680 REVERSE	glycosyl	EMPTY	EMPTY	0	-0,092927256	-0,01044816	-1,0665320025	-1,0072684	DOWN	DOWN	0	0	0	0	0	0	0	0	0	0	0	0	0	0	0	0	0	0	0	0	0	0	0	0	0	0	0	0	0	0	0	0
Heli000192_st	HuCL01645C002	1	CL1645Contig2	IPR001697	AT3G22960.1	IPR001697:Pyruvatekinase; IPR015795:Pyruvatekinase,C-terminal-like;	AT3G22960.1:pyruvate kinase, putative chr3:8139376-8141778 FORWARD	pyruvate	http://www.genome.jp/kegg-bin/show_pathway?ath00010+AT3G22960	Glycolysis / Gluconeogenesis	0	0,116118026	0,075340916	1,0838146294	1,05360998	UP	UP	0	0	0	0	0	0	0	0	0	0	0	0	0	0	0	0	0	0	0	0	0	0	0	0	0	0	0	0	0	0	0	0
Heli000193_st	HuCL00297C002	1	CL297Contig2	IPR001949	AT5G08530.1	IPR001949:Respiratory-chainNADHdehydrogenase,51kDasubunit;	AT5G08530.1:NADH-ubiquinone oxidoreductase 51 kDa subunit, mitochondrial, putative chr5:2759849-2761727 REVERSE	NADH-ubiquinone	http://www.genome.jp/kegg-bin/show_pathway?ath00190+AT5G08530	Oxidative phosphorylation	0	-0,115358846	0,015269857	-1,0832444508	1,01064047	DOWN	UP	0	0	0	0	0	0	0	0	0	0	0	0	0	0	0	0	0	0	0	0	0	0	0	0	0	1	0	0	0	0	0	0
Heli000194_st	HuCL09170C001	1	CL9170Contig1	EMPTY	EMPTY	EMPTY	EMPTY	EMPTY	EMPTY	EMPTY	0	-0,112601089	0,01305029	-1,0811757727	1,009086809	DOWN	UP	0	0	0	0	0	0	0	0	0	0	0	0	0	0	0	0	0	0	0	0	0	0	0	0	0	0	0	0	0	0	0	0
Heli000195_x_st	HuCL00835C001	1	CL835Contig1	IPR002198	AT3G61220.1	IPR002198:Short-chaindehydrogenase/reductaseSDR;	AT3G61220.1:short-chain dehydrogenase/reductase (SDR) family protein chr3:22674000-22675291 FORWARD	short-chain	EMPTY	EMPTY	0	-0,047313369	0,005328272	-1,0333388157	1,003700105	DOWN	UP	0	0	0	0	0	0	0	0	0	0	0	0	0	0	0	0	0	0	0	0	0	0	0	0	1	1	0	0	0	0	0	0
Heli000196_x_st	HuCL00285C001	1	CL285Contig1	IPR013216	AT1G48600.2	IPR013216:Methyltransferasetype11;	AT1G48600.2:phosphoethanolamine N-methyltransferase 2, putative (NMT2) chr1:17969742-17972745 FORWARD	phosphoethanolamine	EMPTY	EMPTY	0	1,286103568	0,584229633	2,4386852499	1,499238216	UP	UP	1	0	UP	0	0	0	0	0	0	0	1	UP	UP	UP	UP	0	0	UP	UP	6	0	0	1	1	0	0	0	1	0	0	0	1
Heli000198_x_st	HuCL04839C001	1	CL4839Contig1	IPR013083	AT1G45180.1	IPR013083:Zincfinger,RING/FYVE/PHD-type;	AT1G45180.1:zinc finger (C3HC4-type RING finger) family protein chr1:17101775-17104123 FORWARD	zinc	EMPTY	EMPTY	0	0,207253771	0,073105403	1,1544884749	1,051978634	UP	UP	0	0	0	0	0	0	0	0	0	0	0	0	0	0	0	0	0	0	0	0	0	0	0	0	0	0	1	0	0	0	0	0
Heli000199_st	HuCL00420C002	1	CL420Contig2	IPR003663	AT1G11260.1	IPR003663:Sugartransporter; IPR005828:Generalsubstratetransporter; IPR007114:Majorfacilitatorsuperfamily;	AT1G11260.1:STP1 (SUGAR TRANSPORTER 1); carbohydrate transporter/ sugar porter chr1:3777460-3780133 FORWARD	STP1	EMPTY	EMPTY	0	-0,328426224	-0,051039322	-1,2556428986	-1,036011001	DOWN	DOWN	0	0	0	0	0	0	0	0	0	0	0	0	0	0	0	0	0	0	0	0	0	0	1	0	0	0	0	0	0	0	0	0
Heli000200_st	HuCL00001C200	1	CL1Contig200	IPR002687	AT1G56110.1	IPR002687:Pre-mRNAprocessingribonucleoprotein,bindingregion; IPR012974:NOP5,N-terminal; IPR012976:NOSIC;	AT1G56110.1:NOP56 (ARABIDOPSIS HOMOLOG OF NUCLEOLAR PROTEIN NOP56) chr1:20988209-20990558 REVERSE	NOP56	http://www.genome.jp/kegg-bin/show_pathway?ath03008+AT1G56110	Ribosome biogenesis in eukaryotes	0	-0,407991761	-0,208048543	-1,3268375632	-1,155124651	DOWN	DOWN	0	0	0	0	0	0	0	0	0	0	0	0	0	0	0	0	0	0	0	0	0	0	0	0	1	1	0	0	0	0	0	0
Heli000201_st	HuCL05335C001	1	CL5335Contig1	IPR005677	AT2G47510.2	IPR005677:Fumaratehydratase,classII; IPR008948:L-Aspartase-like;	AT2G47510.2:FUM1 (FUMARASE 1) chr2:19505684-19509090 FORWARD	FUM1	http://www.genome.jp/kegg-bin/show_pathway?ath00020+AT2G47510	Citrate cycle (TCA cycle)	0	-0,519360025	-0,133695807	-1,433319291	-1,097100589	DOWN	DOWN	0	0	0	0	0	0	0	0	0	0	0	0	0	0	0	0	0	0	0	0	0	0	1	0	1	1	0	0	0	0	0	0
Heli000202_st	HuCL00001C042	1	CL1Contig42	IPR001085	AT4G37930.1	IPR001085:Glycinehydroxymethyltransferase;	AT4G37930.1:SHM1 (SERINE HYDROXYMETHYLTRANSFERASE 1); glycine hydroxymethyltransferase chr4:17831885-17834736 REVERSE	SHM1	http://www.genome.jp/kegg-bin/show_pathway?ath00260+AT4G37930	Glycine, serine and threonine metabolism	0	0,162112232	0,075744548	1,1189241424	1,053904796	UP	UP	0	0	0	0	0	0	0	0	0	0	0	0	0	0	0	0	0	0	0	0	0	0	1	0	1	0	0	0	0	0	0	0
Heli000203_st	HuCL01280C001	1	CL1280Contig1	IPR015629	AT5G05010.2	IPR015629:ClathrinadaptorAP2,musubunit;	AT5G05010.2:clathrin adaptor complexes medium subunit-related chr5:1477138-1479873 FORWARD	clathrin	EMPTY	EMPTY	0	0,001755132	0,017306247	1,0012173051	1,012068014	UP	UP	0	0	0	0	0	0	0	0	0	0	0	0	0	0	0	0	0	0	0	0	0	0	0	0	0	0	0	0	0	0	0	0
Heli000204_st	HuCL06067C001	1	CL6067Contig1	IPR006426	AT5G65010.1	IPR006426:Asparaginesynthase,glutamine-hydrolyzing; IPR014729:Rossmann-likealpha/beta/alphasandwichfold;	AT5G65010.1:ASN2 (ASPARAGINE SYNTHETASE 2); asparagine synthase (glutamine-hydrolyzing) chr5:25986450-25989504 FORWARD	ASN2	http://www.genome.jp/kegg-bin/show_pathway?ath00250+AT5G65010	Alanine, aspartate and glutamate metabolism	0	-0,042383391	-0,08887435	-1,0298137164	-1,063540041	DOWN	DOWN	0	0	0	0	0	0	0	0	0	0	0	0	0	0	0	0	0	0	0	0	0	0	0	0	0	1	0	0	0	0	0	0
Heli000205_st	HuCL00212C002	1	CL212Contig2	IPR015590	AT3G48000.1	IPR015590:Aldehydedehydrogenase;	AT3G48000.1:ALDH2B4 (ALDEHYDE DEHYDROGENASE 2); 3-chloroallyl aldehyde dehydrogenase/ aldehyde dehydrogenase (NAD) chr3:17728067-17730828 REVERSE	ALDH2B4	http://www.genome.jp/kegg-bin/show_pathway?ath00010+AT3G48000	Glycolysis / Gluconeogenesis	0	0,192072406	0,124626439	1,1424035804	1,090225401	UP	UP	0	0	0	0	0	0	0	0	0	0	0	0	0	0	0	0	0	0	0	0	0	0	1	0	1	1	0	0	0	0	0	0
Heli000207_x_st	HuCL00693C003	1	CL693Contig3	IPR005814	AT2G38400.1	IPR005814:Aminotransferaseclass-III;	AT2G38400.1:AGT3 (ALANINE:GLYOXYLATE AMINOTRANSFERASE 3); alanine-glyoxylate transaminase chr2:16090857-16093052 FORWARD	AGT3	http://www.genome.jp/kegg-bin/show_pathway?ath00250+AT2G38400	Alanine, aspartate and glutamate metabolism	0	1,267570451	0,661493982	2,4075578278	1,581719724	UP	UP	1	0	UP	0	0	0	0	0	0	UP	2	UP	UP	0	0	0	UP	UP	UP	5	0	0	1	1	0	1	0	1	0	1	0	0
Heli000208_x_st	HuCL00166C001	1	CL166Contig1	IPR001461	AT1G11910.1	IPR001461:PeptidaseA1; IPR011001:Saposin-like;	AT1G11910.1:aspartyl protease family protein chr1:4017117-4019872 REVERSE	aspartyl	EMPTY	EMPTY	0	0,28571951	0,158953017	1,2190180685	1,116476602	UP	UP	0	0	0	0	0	0	0	0	0	0	0	0	0	0	0	0	0	0	0	0	0	0	1	0	0	0	0	0	0	0	0	0
Heli000210_st	HuCL03443C001	1	CL3443Contig1	IPR006205	AT5G27450.2	IPR006205:Mevalonatekinase; IPR006206:Mevalonateandgalactokinase;	AT5G27450.2:MK/MVK; mevalonate kinase chr5:9691054-9692978 FORWARD	MK/MVK;	http://www.genome.jp/kegg-bin/show_pathway?ath00900+AT5G27450	Terpenoid backbone biosynthesis	0	-0,115751795	0,008570369	-1,0835395359	1,005958207	DOWN	UP	0	0	0	0	0	0	0	0	0	0	0	0	0	0	0	0	0	0	0	0	0	0	0	0	0	0	0	0	0	0	0	0
Heli000211_st	HuCL00479C001	1	CL479Contig1	IPR002423	AT1G24510.1	IPR002423:ChaperoninCpn60/TCP-1; IPR012718:T-complexprotein1,epsilonsubunit;	AT1G24510.1:T-complex protein 1 epsilon subunit, putative / TCP-1-epsilon, putative / chaperonin, putative chr1:8685492-8688089 REVERSE	T-complex	EMPTY	EMPTY	0	-0,044399626	0,011544132	-1,0312539362	1,008033882	DOWN	UP	0	0	0	0	0	0	0	0	0	0	0	0	0	0	0	0	0	0	0	0	0	0	0	0	0	0	0	0	0	0	0	0
Heli000212_st	HuCL00543C001	1	CL543Contig1	EMPTY	AT4G26850.1	EMPTY	AT4G26850.1:VTC2 (VITAMIN C DEFECTIVE 2) chr4:13499268-13501151 REVERSE	VTC2	http://www.genome.jp/kegg-bin/show_pathway?ath00053+AT4G26850	Ascorbate and aldarate metabolism	0	-0,635909621	-0,03039159	-1,5539171879	-1,021289296	DOWN	DOWN	0	0	0	0	0	0	0	0	0	0	0	DOWN	0	0	0	0	0	0	0	1	0	0	0	0	0	1	0	0	0	0	0	0
Heli000213_st	HuCL02658C002	1	CL2658Contig2	IPR001674	AT1G63660.1	IPR001674:GMPsynthase,C-terminal; IPR004506:tRNA(5-methylaminomethyl-2-thiouridylate)-methyltransferase; IPR004739:GMPsynthase,N-terminal; IPR011702:Glutamineamidotransferasesuperfamily;	AT1G63660.1:GMP synthase (glutamine-hydrolyzing), putative / glutamine amidotransferase, putative chr1:23607790-23610743 REVERSE	GMP	http://www.genome.jp/kegg-bin/show_pathway?ath00230+AT1G63660	Purine metabolism	0	-0,088597084	0,012364422	-1,0633356629	1,008607195	DOWN	UP	0	0	0	0	0	0	0	0	0	0	0	0	0	0	0	0	0	0	0	0	0	0	0	0	0	1	0	0	0	0	0	0
Heli000214_x_st	HuCL00001C700	1	CL1Contig700	IPR002226	AT4G35090.1	IPR002226:Catalase;	AT4G35090.1:CAT2 (CATALASE 2); catalase chr4:16700942-16703220 REVERSE	CAT2	http://www.genome.jp/kegg-bin/show_pathway?ath00380+AT4G35090	Tryptophan metabolism	0	0,136430044	0,094234372	1,099181817	1,067498744	UP	UP	0	0	0	0	0	0	0	0	0	0	0	0	0	0	0	0	0	0	0	0	0	0	0	0	1	1	0	0	0	0	0	0
Heli000215_st	HuCL00090C002	1	CL90Contig2	IPR009160	AT3G61580.1	IPR009160:Delta-9acyl-CoAdesaturasewithhaem/steroidbindingregion; IPR012171:Fattyacid/sphingolipiddesaturase;	AT3G61580.1:delta-8 sphingolipid desaturase (SLD1) chr3:22797228-22798577 FORWARD	delta-8	EMPTY	EMPTY	0	-0,343131374	-0,108129524	-1,2685069062	-1,077829907	DOWN	DOWN	0	0	0	0	0	0	0	0	0	0	0	0	0	0	0	0	0	0	0	0	0	0	1	0	1	1	0	0	0	0	0	0
Heli000216_st	HuCL01870C001	1	CL1870Contig1	IPR008936	EMPTY	IPR008936:RhoGTPaseactivationprotein;	EMPTY	EMPTY	EMPTY	EMPTY	0	-0,048856773	0,050283742	-1,0344448794	1,035468555	DOWN	UP	0	0	0	0	0	0	0	0	0	0	0	0	0	0	0	0	0	0	0	0	0	0	0	0	0	0	0	0	0	0	0	0
Heli000218_st	HuCL02412C001	1	CL2412Contig1	IPR003593	AT1G48900.1	IPR003593:AAA+ATPase,core; IPR004780:Signalrecognitionparticle,SRP; IPR006325:Signalrecognitionparticle,SRP54subunit;	AT1G48900.1:signal recognition particle 54 kDa protein 3 / SRP54 (SRP-54C) chr1:18088640-18091411 REVERSE	signal	http://www.genome.jp/kegg-bin/show_pathway?ath03060+AT1G48900	Protein export	0	0,079520676	0,044859171	1,056666913	1,031582476	UP	UP	0	0	0	0	0	0	0	0	0	0	0	0	0	0	0	0	0	0	0	0	0	0	0	0	1	1	0	0	0	0	0	0
Heli000220_st	HuCL03191C001	1	CL3191Contig1	IPR001816	EMPTY	IPR001816:TranslationelongationfactorEFTs/EF1B; IPR009060:UBA-like;	EMPTY	EMPTY	EMPTY	EMPTY	0	0,070473118	0,076107557	1,0500609846	1,054170012	UP	UP	0	0	0	0	0	0	0	0	0	0	0	0	0	0	0	0	0	0	0	0	0	0	0	0	1	1	0	0	0	0	0	0
Heli000221_st	HuCL02521C001	1	CL2521Contig1	IPR000158	AT3G52750.1	IPR000158:CelldivisionproteinFtsZ;	AT3G52750.1:FTSZ2-2 (FtsZ2-2); structural molecule chr3:19560819-19563413 REVERSE	FTSZ2-2	EMPTY	EMPTY	0	-0,057917737	0,017290536	-1,0409622399	1,012056993	DOWN	UP	0	0	0	0	0	0	0	0	0	0	0	0	0	0	0	0	0	0	0	0	0	0	0	0	0	0	0	0	0	0	0	0
Heli000222_x_st	HuCL09396C001	1	CL9396Contig1	IPR008630	AT4G02500.1	IPR008630:Galactosyltransferase;	AT4G02500.1:ATXT2; UDP-xylosyltransferase/ transferase/ transferase, transferring glycosyl groups chr4:1101638-1103345 FORWARD	ATXT2;	EMPTY	EMPTY	0	-0,370685695	-0,073067527	-1,2929672158	-1,051951016	DOWN	DOWN	0	0	0	0	0	0	0	0	0	0	0	0	0	0	0	0	0	0	0	0	0	0	1	0	0	0	0	0	0	0	0	0
Heli000223_st	HuCL00001C240	1	CL1Contig240	IPR002226	AT4G35090.1	IPR002226:Catalase;	AT4G35090.1:CAT2 (CATALASE 2); catalase chr4:16700942-16703220 REVERSE	CAT2	http://www.genome.jp/kegg-bin/show_pathway?ath00380+AT4G35090	Tryptophan metabolism	0	0,558711737	0,241581621	1,4729533475	1,182288089	UP	UP	0	0	0	0	0	0	0	0	0	0	0	0	0	0	0	0	0	UP	0	1	0	0	1	0	1	0	0	0	0	0	0	0
Heli000224_st	HuCL00592C002	1	CL592Contig2	IPR000358	AT3G27060.1	IPR000358:Ribonucleotidereductase; IPR009078:Ferritin/ribonucleotidereductase-like;	AT3G27060.1:TSO2 (TSO2); ribonucleoside-diphosphate reductase chr3:9981208-9982294 REVERSE	TSO2	http://www.genome.jp/kegg-bin/show_pathway?ath00230+AT3G27060	Purine metabolism	0	-0,270635297	-0,113391723	-1,2063389273	-1,081768447	DOWN	DOWN	0	0	0	0	0	0	0	0	0	0	0	0	0	0	0	0	0	0	0	0	0	0	0	0	0	0	0	0	0	0	0	0
Heli000225_st	HuCL07169C001	1	CL7169Contig1	IPR010029	EMPTY	IPR010029:Galactonolactonedehydrogenase;	EMPTY	EMPTY	EMPTY	EMPTY	0	-0,114067298	-0,086671279	-1,0822751287	-1,061917199	DOWN	DOWN	0	0	0	0	0	0	0	0	0	0	0	0	0	0	0	0	0	0	0	0	0	0	0	0	0	0	0	0	0	0	0	0
Heli000227_x_st	HuCL00221C003	1	CL221Contig3	IPR015590	AT5G10770.1	IPR015590:Aldehydedehydrogenase;	AT5G10770.1:chloroplast nucleoid DNA-binding protein, putative chr5:3403332-3405332 REVERSE	chloroplast	EMPTY	EMPTY	1	1,08609883	0,444627887	2,1229918458	1,360963039	UP	UP	1	0	UP	0	0	0	0	0	0	0	1	UP	0	0	0	0	UP	UP	UP	4	0	0	1	1	0	1	0	1	0	1	0	0
Heli000228_st	HuCL00700C001	1	CL700Contig1	IPR013083	AT2G28840.1	IPR013083:Zincfinger,RING/FYVE/PHD-type;	AT2G28840.1:ankyrin repeat family protein chr2:12385619-12387551 FORWARD	ankyrin	EMPTY	EMPTY	0	-0,385630989	-0,185998363	-1,3064310536	-1,137603937	DOWN	DOWN	0	0	0	0	0	0	0	0	0	0	0	0	0	0	0	0	0	0	0	0	0	0	1	0	1	1	0	1	0	0	0	0
Heli000231_st	HuCL00025C001	1	CL25Contig1	IPR001100	AT1G48030.2	IPR001100:Pyridinenucleotide-disulphideoxidoreductase,classI;	AT1G48030.2:dihydrolipoamide dehydrogenase 1, mitochondrial / lipoamide dehydrogenase 1 (MTLPD1) chr1:17721101-17722810 REVERSE	dihydrolipoamide	http://www.genome.jp/kegg-bin/show_pathway?ath00010+AT1G48030	Glycolysis / Gluconeogenesis	0	-0,001021832	0,130172438	-1,0007085309	1,094424505	DOWN	UP	0	0	0	0	0	0	0	0	0	0	0	0	0	0	0	0	0	0	0	0	0	0	0	0	0	0	0	0	0	0	0	0
Heli000232_st	HuCL00135C002	1	CL135Contig2	IPR000043	AT4G13940.1	IPR000043:S-adenosyl-L-homocysteinehydrolase;	AT4G13940.1:HOG1 (HOMOLOGY-DEPENDENT GENE SILENCING 1); adenosylhomocysteinase chr4:8054926-8056671 FORWARD	HOG1	http://www.genome.jp/kegg-bin/show_pathway?ath00270+AT4G13940	Cysteine and methionine metabolism	0	0,381222722	0,219810769	1,3024452444	1,164580824	UP	UP	0	0	0	0	0	0	0	0	0	0	0	0	0	0	0	0	0	0	0	0	0	0	1	1	0	0	0	0	0	0	0	0
Heli000233_st	HuCL07189C001	1	CL7189Contig1	IPR001674	AT1G63660.1	IPR001674:GMPsynthase,C-terminal; IPR004506:tRNA(5-methylaminomethyl-2-thiouridylate)-methyltransferase; IPR004739:GMPsynthase,N-terminal; IPR011702:Glutamineamidotransferasesuperfamily;	AT1G63660.1:GMP synthase (glutamine-hydrolyzing), putative / glutamine amidotransferase, putative chr1:23607790-23610743 REVERSE	GMP	http://www.genome.jp/kegg-bin/show_pathway?ath00230+AT1G63660	Purine metabolism	0	0,001782438	-0,003673744	1,0012362554	-1,00254969	UP	DOWN	0	0	0	0	0	0	0	0	0	0	0	0	0	0	0	0	0	0	0	0	0	0	0	0	0	1	0	0	0	0	0	0
Heli000235_x_st	HuCL03013C001	1	CL3013Contig1	IPR001697	AT3G52990.1	IPR001697:Pyruvatekinase; IPR015795:Pyruvatekinase,C-terminal-like;	AT3G52990.1:pyruvate kinase, putative chr3:19660024-19663215 FORWARD	pyruvate	http://www.genome.jp/kegg-bin/show_pathway?ath00010+AT3G52990	Glycolysis / Gluconeogenesis	0	-0,130128988	-0,053361866	-1,0943915439	-1,037680182	DOWN	DOWN	0	0	0	0	0	0	0	0	0	0	0	0	0	0	0	0	0	0	0	0	0	0	0	0	1	1	0	0	0	0	0	0
Heli000236_st	HuCL00905C001	1	CL905Contig1	IPR002319	AT4G39280.1	IPR002319:Phenylalanyl-tRNAsynthetase,classIIc; IPR006195:Aminoacyl-tRNAsynthetase,classII;	AT4G39280.1:phenylalanyl-tRNA synthetase, putative / phenylalanine--tRNA ligase, putative chr4:18281635-18284825 REVERSE	phenylalanyl-tRNA	http://www.genome.jp/kegg-bin/show_pathway?ath00970+AT4G39280	Aminoacyl-tRNA biosynthesis	0	-0,215974078	-0,078544296	-1,1614878624	-1,055952029	DOWN	DOWN	0	0	0	0	0	0	0	0	0	0	0	0	0	0	0	0	0	0	0	0	0	0	1	0	1	1	0	0	0	0	0	0
Heli000237_st	HuCL07292C001	1	CL7292Contig1	IPR001810	AT1G67480.2	IPR001810:Cyclin-likeF-box; IPR011043:Galactoseoxidase/kelch,beta-propeller; IPR013089:Kelchrelated;	AT1G67480.2:kelch repeat-containing F-box family protein chr1:25280957-25282192 FORWARD	kelch	EMPTY	EMPTY	0	-0,313602781	-0,098423839	-1,2428074381	-1,070603177	DOWN	DOWN	0	0	0	0	0	0	0	0	0	0	0	0	0	0	0	0	0	0	0	0	0	0	1	0	1	1	0	0	0	0	0	0
Heli000238_st	HuCL00071C002	1	CL71Contig2	IPR011009	AT4G00720.1	IPR011009:Proteinkinase-like;	AT4G00720.1:shaggy-related protein kinase theta / ASK-theta (ASK8) chr4:294116-297002 REVERSE	shaggy-related	EMPTY	EMPTY	0	0,00995754	0,023377102	1,0069259148	1,016335765	UP	UP	0	0	0	0	0	0	0	0	0	0	0	0	0	0	0	0	0	0	0	0	0	0	0	0	0	0	0	0	0	0	0	0
Heli000239_st	HuCL00400C003	1	CL400Contig3	IPR000277	AT3G01120.1	IPR000277:Cys/Metmetabolism,pyridoxalphosphate-dependentenzyme;	AT3G01120.1:MTO1 (METHIONINE OVERACCUMULATION 1) chr3:39241-41872 REVERSE	MTO1	http://www.genome.jp/kegg-bin/show_pathway?ath00270+AT3G01120	Cysteine and methionine metabolism	1	0,10483825	0,062480083	1,0753738165	1,044259366	UP	UP	0	0	0	0	0	0	0	0	0	0	0	0	0	0	0	0	0	0	0	0	0	0	0	0	0	1	0	0	0	0	0	0
Heli000240_st	HuCL05446C002	1	CL5446Contig2	EMPTY	EMPTY	EMPTY	EMPTY	EMPTY	EMPTY	EMPTY	0	-0,058281156	-0,091715554	-1,0412244943	-1,065636611	DOWN	DOWN	0	0	0	0	0	0	0	0	0	0	0	0	0	0	0	0	0	0	0	0	0	0	0	0	0	1	0	0	0	0	0	0
Heli000243_st	HuCL00553C003	1	CL553Contig3	IPR002312	AT5G56680.1	IPR002312:Aspartyl-tRNAsynthetase,classIIb; IPR006195:Aminoacyl-tRNAsynthetase,classII; IPR009068:S15/NS1,RNA-binding;	AT5G56680.1:EMB2755 (EMBRYO DEFECTIVE 2755); ATP binding / aminoacyl-tRNA ligase/ asparagine-tRNA ligase/ aspartate-tRNA ligase/ nucleic acid binding chr5:22953871-22956067 FORWARD	EMB2755	http://www.genome.jp/kegg-bin/show_pathway?ath00970+AT5G56680	Aminoacyl-tRNA biosynthesis	0	-0,029533584	-0,035156582	-1,020682091	-1,024668029	DOWN	DOWN	0	0	0	0	0	0	0	0	0	0	0	0	0	0	0	0	0	0	0	0	0	0	0	0	0	0	0	0	0	0	0	0
Heli000244_st	HuCL05095C001	1	CL5095Contig1	IPR006151	AT3G06350.1	IPR006151:Quinate/shikimate5-dehydrogenase/glutamyl-tRNAreductase; IPR013708:Shikimatedehydrogenasesubstratebinding,N-terminal; IPR013785:Aldolase-typeTIMbarrel;	AT3G06350.1:EMB3004/MEE32 (EMBRYO DEFECTIVE 3004, maternal effect embryo arrest 32); 3-dehydroquinate dehydratase/ NADP binding / shikimate 5-dehydrogenase chr3:1924542-1927707 REVERSE	EMB3004/MEE32	http://www.genome.jp/kegg-bin/show_pathway?ath00400+AT3G06350	Phenylalanine, tyrosine and tryptophan biosynthesis	0	-1,407176037	-0,677126771	-2,6521751181	-1,598952156	DOWN	DOWN	1	0	DOWN	0	0	0	0	0	0	DOWN	2	DOWN	0	DOWN	DOWN	0	DOWN	DOWN	DOWN	6	0	0	1	1	0	1	0	1	0	1	0	0
Heli000245_st	HuCL04641C001	1	CL4641Contig1	IPR008507	AT2G01260.1	IPR008507:ProteinofunknownfunctionDUF789;	AT2G01260.1:similar to unknown protein [Arabidopsis thaliana] (TAIR:AT1G15030.1); similar to hypothetical protein [Oryza sativa (japonica cultivar-group)] (GB:AAO39871.1); similar to Os01g0513400 [Oryza sativa (japonica cultivar-group)] (GB:NP_001043182.1); similar to hypothetical protein [Oryza sativa (japonica cultivar-group)] (GB:AAP46235.1); contains InterPro domain Protein of unknown functio…	similar	EMPTY	EMPTY	0	0,505906665	0,1801142	1,4200154878	1,132973565	UP	UP	0	0	0	0	0	0	0	0	0	0	0	0	0	0	0	0	0	0	0	0	0	0	1	0	0	1	0	0	0	0	0	0
Heli000246_st	HuCL06317C001	1	CL6317Contig1	IPR012696	AT4G04955.1	IPR012696:PhosphonatemetabolismPhnM;	AT4G04955.1:ATALN (ARABIDOPSIS ALLANTOINASE); allantoinase/ hydrolase chr4:2522299-2525257 REVERSE	ATALN	http://www.genome.jp/kegg-bin/show_pathway?ath00230+AT4G04955	Purine metabolism	1	-1,304298158	-0,570928754	-2,4696355542	-1,48547956	DOWN	DOWN	1	0	DOWN	0	0	0	0	0	0	0	1	DOWN	DOWN	0	DOWN	0	DOWN	DOWN	DOWN	6	0	0	1	1	1	1	0	0	0	0	0	0
Heli000247_st	HuCL00669C001	1	CL669Contig1	IPR002423	AT3G20050.1	IPR002423:ChaperoninCpn60/TCP-1; IPR012715:T-complexprotein1,alphasubunit;	AT3G20050.1:ATTCP-1 (Arabidopsis thaliana T-complex protein 1 alpha subunit); ATP binding / protein binding / unfolded protein binding chr3:6998550-7002272 REVERSE	ATTCP-1	EMPTY	EMPTY	0	0,041315641	0,020853018	1,0290518251	1,014559178	UP	UP	0	0	0	0	0	0	0	0	0	0	0	0	0	0	0	0	0	0	0	0	0	0	0	0	0	1	0	0	0	0	0	0
Heli000249_x_st	HuCL00001C054	1	CL1Contig54	IPR002226	AT4G35090.1	IPR002226:Catalase;	AT4G35090.1:CAT2 (CATALASE 2); catalase chr4:16700942-16703220 REVERSE	CAT2	http://www.genome.jp/kegg-bin/show_pathway?ath00380+AT4G35090	Tryptophan metabolism	0	0,324541383	0,134904861	1,2522662936	1,098020402	UP	UP	0	0	0	0	0	0	0	0	0	0	0	0	0	0	0	0	0	0	0	0	0	0	1	0	1	0	0	0	0	0	0	0
Heli000251_st	HuCL04172C001	1	CL4172Contig1	IPR009637	AT1G72480.1	IPR009637:Transmembranereceptor,eukaryota;	AT1G72480.1:similar to unknown protein [Arabidopsis thaliana] (TAIR:AT2G01070.1); similar to Os11g0546100 [Oryza sativa (japonica cultivar-group)] (GB:NP_001068063.1); similar to Os09g0439700 [Oryza sativa (japonica cultivar-group)] (GB:NP_001063277.1); similar to Lung seven transmembrane receptor family protein, expressed [Oryza sativa (japonica cultivar-group)] (GB:ABF95807.1); contains InterPr…	similar	EMPTY	EMPTY	0	-0,217954713	-0,08047913	-1,1630835311	-1,057369143	DOWN	DOWN	0	0	0	0	0	0	0	0	0	0	0	0	0	0	0	0	0	0	0	0	0	0	1	0	1	1	0	0	0	0	0	0
Heli000252_st	HuCL03113C001	1	CL3113Contig1	IPR005677	AT2G47510.2	IPR005677:Fumaratehydratase,classII; IPR008948:L-Aspartase-like;	AT2G47510.2:FUM1 (FUMARASE 1) chr2:19505684-19509090 FORWARD	FUM1	http://www.genome.jp/kegg-bin/show_pathway?ath00020+AT2G47510	Citrate cycle (TCA cycle)	0	-0,214122141	-0,084059675	-1,1599978577	-1,059996628	DOWN	DOWN	0	0	0	0	0	0	0	0	0	0	0	0	0	0	0	0	0	0	0	0	0	0	0	0	1	1	0	1	0	0	0	0
Heli000253_x_st	HuCL09112C001	1	CL9112Contig1	IPR001810	EMPTY	IPR001810:Cyclin-likeF-box; IPR006527:F-boxassociatedtype1; IPR011043:Galactoseoxidase/kelch,beta-propeller;	EMPTY	EMPTY	EMPTY	EMPTY	0	-0,22824377	-0,136696541	-1,1714080956	-1,099384878	DOWN	DOWN	0	0	0	0	0	0	0	0	0	0	0	0	0	0	0	0	0	0	0	0	0	0	1	0	0	0	0	0	0	0	0	0
Heli000254_st	HuCL04081C002	1	CL4081Contig2	IPR011009	AT3G51850.1	IPR011009:Proteinkinase-like; IPR011992:EF-Handtype;	AT3G51850.1:CPK13 (calcium-dependent protein kinase 13); calcium- and calmodulin-dependent protein kinase/ kinase chr3:19243644-19246503 FORWARD	CPK13	http://www.genome.jp/kegg-bin/show_pathway?ath04626+AT3G51850	Plant-pathogen interaction	0	-0,220267564	-0,115294363	-1,1649496194	-1,083196035	DOWN	DOWN	0	0	0	0	0	0	0	0	0	0	0	0	0	0	0	0	0	0	0	0	0	0	0	0	0	0	0	0	0	0	0	0
Heli000255_st	HuCL02028C001	1	CL2028Contig1	IPR000070	AT3G14310.1	IPR000070:Pectinesterase,catalytic; IPR007186:Plantinvertase/pectinmethylesteraseinhibitor; IPR011050:Pectinlyasefold/virulencefactor;	AT3G14310.1:ATPME3 (Arabidopsis thaliana pectin methylesterase 3) chr3:4772221-4775102 REVERSE	ATPME3	EMPTY	EMPTY	0	-2,177106111	-1,040782322	-4,5224548853	-2,057342974	DOWN	DOWN	1	1	DOWN	0	0	0	DOWN	0	0	DOWN	3	DOWN	DOWN	DOWN	DOWN	DOWN	DOWN	DOWN	DOWN	8	0	0	1	1	0	1	0	1	0	1	0	0
Heli000256_x_st	HuCL03245C002	1	CL3245Contig2	IPR005027	EMPTY	IPR005027:Glycosyltransferase,family43;	EMPTY	EMPTY	EMPTY	EMPTY	0	-0,095229986	0,007029656	-1,0682356864	1,004884476	DOWN	UP	0	0	0	0	0	0	0	0	0	0	0	0	0	0	0	0	0	0	0	0	0	0	0	0	0	0	0	0	0	0	0	0
Heli000257_st	HuCL02867C001	1	CL2867Contig1	IPR006569	EMPTY	IPR006569:Regulationofnuclearpre-mRNAprotein;	EMPTY	EMPTY	EMPTY	EMPTY	0	0,310710654	0,237237396	1,2403185153	1,178733353	UP	UP	0	0	0	0	0	0	0	0	0	0	0	0	0	0	0	0	0	0	0	0	0	0	1	0	0	0	0	0	0	0	0	0
Heli000258_x_st	HuCL00006C003	1	CL6Contig3	IPR002587	AT5G10170.1	IPR002587:Myo-inositol-1-phosphatesynthase;	AT5G10170.1:inositol-3-phosphate synthase, putative / myo-inositol-1-phosphate synthase, putative / MI-1-P synthase, putative chr5:3187539-3190162 REVERSE	inositol-3-phosphate	http://www.genome.jp/kegg-bin/show_pathway?ath00562+AT5G10170	Inositol phosphate metabolism	0	0,87156422	0,356112193	1,8296455906	1,279971948	UP	UP	0	0	0	0	0	0	0	0	0	0	0	0	0	0	UP	0	0	UP	UP	3	0	0	1	1	0	1	0	0	0	0	0	0
Heli000259_st	HuCL03111C002	1	CL3111Contig2	IPR011009	AT2G28930.3	IPR011009:Proteinkinase-like; IPR015783:ATMRKserine/threonineproteinkinase-like;	AT2G28930.3:APK1B (Arabidopsis protein kinase 1B); kinase chr2:12431628-12433642 FORWARD	APK1B	EMPTY	EMPTY	0	0,060233407	0,028747967	1,0426344302	1,020126432	UP	UP	0	0	0	0	0	0	0	0	0	0	0	0	0	0	0	0	0	0	0	0	0	0	0	0	0	0	0	0	0	0	0	0
Heli000262_st	HuCL00018C002	1	CL18Contig2	IPR002129	AT5G17330.1	IPR002129:Pyridoxalphosphate-dependentdecarboxylase;	AT5G17330.1:GAD (Glutamate decarboxylase 1); calmodulin binding chr5:5711143-5714841 FORWARD	GAD	http://www.genome.jp/kegg-bin/show_pathway?ath00250+AT5G17330	Alanine, aspartate and glutamate metabolism	0	-0,465242343	-0,161671689	-1,3805492377	-1,118582519	DOWN	DOWN	0	0	DOWN	0	0	0	0	0	0	0	1	DOWN	0	0	0	0	0	0	0	1	0	0	0	0	1	1	0	1	0	0	0	0
Heli000263_st	HuCL00950C001	1	CL950Contig1	IPR015590	AT2G24270.1	IPR015590:Aldehydedehydrogenase;	AT2G24270.1:ALDH11A3 (Aldehyde dehydrogenase 11A3); 3-chloroallyl aldehyde dehydrogenase/ glyceraldehyde-3-phosphate dehydrogenase (NADP+) chr2:10334405-10336681 REVERSE	ALDH11A3	http://www.genome.jp/kegg-bin/show_pathway?ath00010+AT2G24270	Glycolysis / Gluconeogenesis	0	0,702708253	0,331354037	1,6275572064	1,258193694	UP	UP	0	0	UP	0	0	0	0	0	0	0	1	0	0	0	0	0	0	0	0	0	0	0	1	1	1	1	0	0	0	0	0	0
Heli000265_st	HuCL03643C002	1	CL3643Contig2	IPR005814	AT2G38400.1	IPR005814:Aminotransferaseclass-III;	AT2G38400.1:AGT3 (ALANINE:GLYOXYLATE AMINOTRANSFERASE 3); alanine-glyoxylate transaminase chr2:16090857-16093052 FORWARD	AGT3	http://www.genome.jp/kegg-bin/show_pathway?ath00250+AT2G38400	Alanine, aspartate and glutamate metabolism	0	0,055875083	0,03775754	1,0394894262	1,026517014	UP	UP	0	0	0	0	0	0	0	0	0	0	0	0	0	0	0	0	0	0	0	0	0	0	0	0	0	0	0	0	0	0	0	0
Heli000266_x_st	HuCL01070C001	1	CL1070Contig1	IPR004535	AT1G04170.1	IPR004535:Translationelongationfactor,selenocysteine-specific; IPR009000:Translationelongationandinitiationfactors/Ribosomal,beta-barrel; IPR015256:InitiationfactoreIF2gamma,Cterminal;	AT1G04170.1:EIF2 GAMMA (eukaryotic translation initiation factor 2 gamma subunit); translation factor, nucleic acid binding chr1:1097422-1099701 FORWARD	EIF2	http://www.genome.jp/kegg-bin/show_pathway?ath03013+AT1G04170	RNA transport	0	-0,156117993	-0,058320662	-1,1142847806	-1,041253007	DOWN	DOWN	0	0	0	0	0	0	0	0	0	0	0	0	0	0	0	0	0	0	0	0	0	0	0	0	0	1	0	0	0	0	0	0
Heli000267_st	HuCL01339C001	1	CL1339Contig1	IPR004541	AT4G02930.1	IPR004541:TranslationelongationfactorEFTu/EF1A,bacterialandorganelle; IPR009000:Translationelongationandinitiationfactors/Ribosomal,beta-barrel; IPR009001:TranslationelongationfactorEF1A/initiationfactorIF2gamma,C-terminal;	AT4G02930.1:elongation factor Tu, putative / EF-Tu, putative chr4:1295751-1298354 REVERSE	elongation	http://www.genome.jp/kegg-bin/show_pathway?ath04626+AT4G02930	Plant-pathogen interaction	0	-0,23262935	-0,10435392	-1,1749744211	-1,075012861	DOWN	DOWN	0	0	0	0	0	0	0	0	0	0	0	0	0	0	0	0	0	0	0	0	0	0	0	0	0	0	0	0	0	0	0	0
Heli000268_x_st	HuCL01095C001	1	CL1095Contig1	IPR015609	AT1G24120.1	IPR015609:Molecularchaperone,heatshockprotein,Hsp40,DnaJ;	AT1G24120.1:ARL1 (ARG1-LIKE1); heat shock protein binding / unfolded protein binding chr1:8529272-8531935 REVERSE	ARL1	EMPTY	EMPTY	0	-0,162811615	-0,153840164	-1,1194667008	-1,112526857	DOWN	DOWN	0	0	0	0	0	0	0	0	0	0	0	0	0	0	0	0	0	0	0	0	0	0	0	0	0	0	0	0	0	0	0	0
Heli000269_st	HuCL02677C001	1	CL2677Contig1	IPR000794	AT1G74960.1	IPR000794:Beta-ketoacylsynthase;	AT1G74960.1:FAB1 (FATTY ACID BIOSYNTHESIS 1); fatty-acid synthase chr1:28156225-28159609 REVERSE	FAB1	http://www.genome.jp/kegg-bin/show_pathway?ath00061+AT1G74960	Fatty acid biosynthesis	0	0,01854804	0,015039496	1,012939522	1,01047911	UP	UP	0	0	0	0	0	0	0	0	0	0	0	0	0	0	0	0	0	0	0	0	0	0	0	0	0	1	0	0	0	0	0	0
Heli000271_st	HuCL03111C001	1	CL3111Contig1	IPR011009	AT2G24360.1	IPR011009:Proteinkinase-like; IPR015783:ATMRKserine/threonineproteinkinase-like;	AT2G24360.1:serine/threonine/tyrosine kinase, putative chr2:10371822-10373155 REVERSE	serine/threonine/tyrosine	EMPTY	EMPTY	0	0,060783094	-0,022193256	1,0430317642	-1,015502123	UP	DOWN	0	0	0	0	0	0	0	0	0	0	0	0	0	0	0	0	0	0	0	0	0	0	0	0	0	0	0	0	0	0	0	0
Heli000272_x_st	HuCL00905C002	1	CL905Contig2	IPR002319	AT4G39280.1	IPR002319:Phenylalanyl-tRNAsynthetase,classIIc;	AT4G39280.1:phenylalanyl-tRNA synthetase, putative / phenylalanine--tRNA ligase, putative chr4:18281635-18284825 REVERSE	phenylalanyl-tRNA	http://www.genome.jp/kegg-bin/show_pathway?ath00970+AT4G39280	Aminoacyl-tRNA biosynthesis	0	-0,093250418	-0,049852413	-1,0667709312	-1,035159022	DOWN	DOWN	0	0	0	0	0	0	0	0	0	0	0	0	0	0	0	0	0	0	0	0	0	0	0	0	1	1	0	0	0	0	0	0
Heli000275_st	HuCL00135C001	1	CL135Contig1	IPR000043	AT4G13940.1	IPR000043:S-adenosyl-L-homocysteinehydrolase;	AT4G13940.1:HOG1 (HOMOLOGY-DEPENDENT GENE SILENCING 1); adenosylhomocysteinase chr4:8054926-8056671 FORWARD	HOG1	http://www.genome.jp/kegg-bin/show_pathway?ath00270+AT4G13940	Cysteine and methionine metabolism	0	0,229746567	0,24584727	1,1726289397	1,18578896	UP	UP	0	0	0	0	0	0	0	0	0	0	0	0	0	0	0	0	0	0	DOWN	1	0	0	0	0	1	0	0	0	0	0	0	0
Heli000276_x_st	HuCL03182C003	1	CL3182Contig3	IPR011009	AT1G12580.1	IPR011009:Proteinkinase-like;	AT1G12580.1:PEPKR1 (PHOSPHOENOLPYRUVATE CARBOXYLASE-RELATED KINASE 1); kinase chr1:4283633-4285673 FORWARD	PEPKR1	EMPTY	EMPTY	0	0,155407109	0,087296768	1,1137358551	1,062377699	UP	UP	0	0	0	0	0	0	0	0	0	0	0	0	0	0	0	0	0	0	0	0	0	0	0	0	0	0	0	0	0	0	0	0
Heli000277_st	HuCL01070C002	1	CL1070Contig2	IPR004535	AT1G04170.1	IPR004535:Translationelongationfactor,selenocysteine-specific; IPR009000:Translationelongationandinitiationfactors/Ribosomal,beta-barrel; IPR015256:InitiationfactoreIF2gamma,Cterminal;	AT1G04170.1:EIF2 GAMMA (eukaryotic translation initiation factor 2 gamma subunit); translation factor, nucleic acid binding chr1:1097422-1099701 FORWARD	EIF2	http://www.genome.jp/kegg-bin/show_pathway?ath03013+AT1G04170	RNA transport	0	-0,303996731	-0,066442681	-1,2345598095	-1,047131538	DOWN	DOWN	0	0	0	0	0	0	0	0	0	0	0	0	0	0	0	0	0	0	0	0	0	0	0	0	0	1	0	0	0	0	0	0
Heli000278_st	HuCL02271C001	1	CL2271Contig1	IPR000717	AT1G20200.1	IPR000717:ProteasomecomponentregionPCI; IPR013143:PCI/PINTassociatedmodule; IPR013586:26Sproteasomeregulatorysubunit,C-terminal;	AT1G20200.1:EMB2719 (EMBRYO DEFECTIVE 2719); binding chr1:7001400-7004145 REVERSE	EMB2719	http://www.genome.jp/kegg-bin/show_pathway?ath03050+AT1G20200	Proteasome	0	0,037134052	0,039710126	1,0260734814	1,027907273	UP	UP	0	0	0	0	0	0	0	0	0	0	0	0	0	0	0	0	0	0	0	0	0	0	0	0	0	0	0	0	0	0	0	0
Heli000279_x_st	HuCL00250C002	1	CL250Contig2	IPR000007	AT2G18280.2	IPR000007:Tubby,C-terminal; IPR001810:Cyclin-likeF-box;	AT2G18280.2:AtTLP2 (TUBBY LIKE PROTEIN 2); phosphoric diester hydrolase/ transcription factor chr2:7953836-7955258 FORWARD	AtTLP2	EMPTY	EMPTY	0	0,104267385	0,002036995	1,0749483823	1,001412934	UP	UP	0	0	0	0	0	0	0	0	0	0	0	0	0	0	0	0	0	0	0	0	0	0	0	0	0	0	0	0	0	0	0	0
Heli000280_st	HuCL02512C001	1	CL2512Contig1	IPR000794	AT5G46290.1	IPR000794:Beta-ketoacylsynthase;	AT5G46290.1:KAS I (3-KETOACYL-ACYL CARRIER PROTEIN SYNTHASE I); fatty-acid synthase chr5:18791666-18793856 REVERSE	KAS	EMPTY	EMPTY	0	-0,30237658	-0,090065813	-1,2331741732	-1,064418738	DOWN	DOWN	0	0	0	0	0	0	0	0	0	0	0	0	0	0	0	0	0	0	0	0	0	0	1	0	1	1	0	0	0	0	0	0
Heli000281_st	HuCL02993C001	1	CL2993Contig1	IPR000873	AT4G05160.1	IPR000873:AMP-dependentsynthetaseandligase;	AT4G05160.1:4-coumarate--CoA ligase, putative / 4-coumaroyl-CoA synthase, putative chr4:2664449-2666545 FORWARD	4-coumarate--CoA	http://www.genome.jp/kegg-bin/show_pathway?ath00130+AT4G05160	Ubiquinone and other terpenoid-quinone biosynthesis	0	0,64455648	0,369908545	1,5632586282	1,292270908	UP	UP	0	0	0	0	0	0	0	0	0	0	0	0	0	0	0	0	0	0	0	0	0	0	1	1	1	1	0	0	0	0	0	0
Heli000282_st	HuCL06292C002	1	CL6292Contig2	IPR000873	AT1G20560.1	IPR000873:AMP-dependentsynthetaseandligase;	AT1G20560.1:AMP-dependent synthetase and ligase family protein chr1:7119917-7121720 REVERSE	AMP-dependent	EMPTY	EMPTY	0	0,133567437	0,086095491	1,0970029741	1,061493466	UP	UP	0	0	0	0	0	0	0	0	0	0	0	0	0	0	0	0	0	0	0	0	0	0	0	0	0	0	0	0	0	0	0	0
Heli000283_x_st	HuCL00011C019	1	CL11Contig19	EMPTY	AT5G57910.1	EMPTY	AT5G57910.1:similar to unknown protein [Arabidopsis thaliana] (TAIR:AT4G30630.1); similar to tRNA-binding arm [Medicago truncatula] (GB:ABE78788.1) chr5:23468485-23469689 REVERSE	similar	EMPTY	EMPTY	0	-0,154870053	0,023048648	-1,1133213342	1,016104406	DOWN	UP	0	0	0	0	0	0	0	0	0	0	0	0	0	0	0	0	0	0	0	0	0	0	0	0	1	1	0	0	0	0	0	0
Heli000284_st	HuCL00296C001	1	CL296Contig1	IPR005539	AT4G08150.1	IPR005539:ELK; IPR005540:KNOX1; IPR005541:KNOX2; IPR009057:Homeodomain-like; IPR012287:Homeodomain-related;	AT4G08150.1:KNAT1 (BREVIPEDICELLUS 1); transcription factor chr4:5147966-5150607 REVERSE	KNAT1	EMPTY	EMPTY	0	-0,014099048	0,036865592	-1,0098206243	1,025882565	DOWN	UP	0	0	0	0	0	0	0	0	0	0	0	0	0	0	0	0	0	0	0	0	0	0	0	0	0	0	0	0	0	0	0	0
Heli000285_st	HuCL00430C001	1	CL430Contig1	IPR000070	AT2G45220.1	IPR000070:Pectinesterase,catalytic; IPR007186:Plantinvertase/pectinmethylesteraseinhibitor; IPR011050:Pectinlyasefold/virulencefactor;	AT2G45220.1:pectinesterase family protein chr2:18651355-18653468 REVERSE	pectinesterase	http://www.genome.jp/kegg-bin/show_pathway?ath00040+AT2G45220	Pentose and glucuronate interconversions	0	0,006443453	-0,036609067	1,0044762499	-1,025700169	UP	DOWN	0	0	0	0	0	0	0	0	0	0	0	0	0	0	0	0	0	0	0	0	0	0	0	0	1	1	0	0	0	0	0	0
Heli000286_st	HuCL03307C003	1	CL3307Contig3	IPR001810	EMPTY	IPR001810:Cyclin-likeF-box; IPR007474:ApaG;	EMPTY	EMPTY	EMPTY	EMPTY	0	0,75769664	0,320978509	1,6907890099	1,249177518	UP	UP	0	0	0	0	0	0	0	0	0	0	0	0	UP	0	0	0	0	0	UP	2	0	0	1	1	1	1	0	0	0	0	0	0
Heli000288_st	HuCL07362C001	1	CL7362Contig1	IPR002728	AT3G59630.1	IPR002728:DiphthamidesynthesisDPH2protein;	AT3G59630.1:diphthamide synthesis DPH2 family protein chr3:22036332-22038753 REVERSE	diphthamide	EMPTY	EMPTY	0	-0,006976459	-0,013623951	-1,0048474238	-1,009488133	DOWN	DOWN	0	0	0	0	0	0	0	0	0	0	0	0	0	0	0	0	0	0	0	0	0	0	0	0	0	0	0	0	0	0	0	0
Heli000289_st	HuCL00458C002	1	CL458Contig2	IPR003451	AT4G34350.1	IPR003451:LytBprotein;	AT4G34350.1:CLB6 (CHLOROPLAST BIOGENESIS 6); 4-hydroxy-3-methylbut-2-en-1-yl diphosphate reductase chr4:16428685-16431042 REVERSE	CLB6	http://www.genome.jp/kegg-bin/show_pathway?ath00900+AT4G34350	Terpenoid backbone biosynthesis	0	0,080218102	0,048978272	1,0571778492	1,034532	UP	UP	0	0	0	0	0	0	0	0	0	0	0	0	0	0	0	0	0	0	0	0	0	0	0	0	1	1	0	0	0	0	0	0
Heli000290_st	HuCL03960C001	1	CL3960Contig1	IPR000620	EMPTY	IPR000620:ProteinofunknownfunctionDUF6,transmembrane;	EMPTY	EMPTY	EMPTY	EMPTY	0	-0,291573975	-0,106055421	-1,2239749017	-1,07628147	DOWN	DOWN	0	0	0	0	0	0	0	0	0	0	0	0	0	0	0	0	0	0	0	0	0	0	0	0	0	0	0	0	0	0	0	0
Heli000292_x_st	HuCL00094C004	1	CL94Contig4	IPR001096	AT4G32940.1	IPR001096:PeptidaseC13,legumain;	AT4G32940.1:GAMMA-VPE (Vacuolar processing enzyme gamma); cysteine-type endopeptidase chr4:15900560-15903164 REVERSE	GAMMA-VPE	EMPTY	EMPTY	0	0,083857823	0,06226441	1,0598483306	1,044103268	UP	UP	0	0	0	0	0	0	0	0	0	0	0	0	0	0	0	0	0	0	0	0	0	0	0	0	1	1	0	0	0	0	0	0
Heli000293_st	HuCL04762C001	1	CL4762Contig1	IPR001093	AT1G16350.1	IPR001093:IMPdehydrogenase/GMPreductase;	AT1G16350.1:inosine-5prime-monophosphate dehydrogenase, putative chr1:5590945-5592866 FORWARD	inosine-5prime-monophosphate	http://www.genome.jp/kegg-bin/show_pathway?ath00230+AT1G16350	Purine metabolism	0	0,073178515	0,043824533	1,0520319466	1,030842936	UP	UP	0	0	0	0	0	0	0	0	0	0	0	0	0	0	0	0	0	0	0	0	0	0	0	0	0	0	0	0	0	0	0	0
Heli000295_x_st	HuCL02012C002	1	CL2012Contig2	IPR000717	AT2G26990.1	IPR000717:ProteasomecomponentregionPCI; IPR013143:PCI/PINTassociatedmodule;	AT2G26990.1:FUS12 (FUSCA 12); binding chr2:11526762-11529490 REVERSE	FUS12	EMPTY	EMPTY	0	-0,089135112	0,011089417	-1,0637322894	1,007716216	DOWN	UP	0	0	0	0	0	0	0	0	0	0	0	0	0	0	0	0	0	0	0	0	0	0	0	0	1	1	0	0	0	0	0	0
Heli000296_st	HuCL02774C001	1	CL2774Contig1	IPR001392	AT5G46630.1	IPR001392:Clathrinadaptor,musubunit;	AT5G46630.1:clathrin adaptor complexes medium subunit family protein chr5:18937807-18940479 FORWARD	clathrin	http://www.genome.jp/kegg-bin/show_pathway?ath04144+AT5G46630	Endocytosis	0	-0,188677556	-0,101787545	-1,1397185158	-1,073102247	DOWN	DOWN	0	0	0	0	0	0	0	0	0	0	0	0	0	0	0	0	0	0	0	0	0	0	0	0	1	1	0	0	0	0	0	0
Heli000298_st	HuCL09750C001	1	CL9750Contig1	IPR002495	EMPTY	IPR002495:Glycosyltransferase,family8;	EMPTY	EMPTY	EMPTY	EMPTY	0	-0,586674287	-0,167228222	-1,501780836	-1,122899041	DOWN	DOWN	0	0	0	0	0	0	0	0	0	0	0	0	0	0	0	0	0	0	0	0	0	0	1	0	1	0	0	0	0	0	0	0
Heli000300_st	HuCL08176C001	1	CL8176Contig1	IPR008728	EMPTY	IPR008728:PAXNEB;	EMPTY	EMPTY	EMPTY	EMPTY	0	0,09819761	0,032015608	1,0704353089	1,022439592	UP	UP	0	0	0	0	0	0	0	0	0	0	0	0	0	0	0	0	0	0	0	0	0	0	0	0	0	0	0	0	0	0	0	0
Heli000302_st	HuCL00740C003	1	CL740Contig3	IPR001412	AT5G01020.1	IPR001412:Aminoacyl-tRNAsynthetase,classI; IPR011009:Proteinkinase-like;	AT5G01020.1:protein kinase family protein chr5:6308-8269 REVERSE	protein	EMPTY	EMPTY	0	-0,099560671	-0,003744977	-1,0714471361	-1,002599192	DOWN	DOWN	0	0	0	0	0	0	0	0	0	0	0	0	0	0	0	0	0	0	0	0	0	0	0	0	0	0	0	0	0	0	0	0
Heli000304_x_st	HuCL01016C001	1	CL1016Contig1	IPR001804	AT1G65930.1	IPR001804:Isocitrate/isopropylmalatedehydrogenase; IPR011581:IsocitratedehydrogenaseNADP-dependent,C-terminal,plant;	AT1G65930.1:isocitrate dehydrogenase, putative / NADP+ isocitrate dehydrogenase, putative chr1:24542751-24545524 FORWARD	isocitrate	http://www.genome.jp/kegg-bin/show_pathway?ath00020+AT1G65930	Citrate cycle (TCA cycle)	0	-0,069874971	-0,115190394	-1,0496257154	-1,083117976	DOWN	DOWN	0	0	0	0	0	0	0	0	0	0	0	0	0	0	0	0	0	0	0	0	0	0	0	0	1	0	0	0	0	0	0	0
Heli000305_st	HuCL00001C297	1	CL1Contig297	IPR002155	AT2G33150.1	IPR002155:Thiolase;	AT2G33150.1:PED1 (PEROXISOME DEFECTIVE 1); acetyl-CoA C-acyltransferase chr2:14054891-14058060 REVERSE	PED1	http://www.genome.jp/kegg-bin/show_pathway?ath00071+AT2G33150	Fatty acid metabolism	0	0,493857004	0,236199976	1,4082046426	1,177886048	UP	UP	0	0	0	0	0	0	0	0	0	0	0	0	0	0	0	0	0	0	0	0	0	0	1	1	0	1	0	0	0	0	0	0
Heli000306_x_st	HuCL01659C001	1	CL1659Contig1	IPR003663	AT1G75220.1	IPR003663:Sugartransporter; IPR005828:Generalsubstratetransporter; IPR007114:Majorfacilitatorsuperfamily;	AT1G75220.1:integral membrane protein, putative chr1:28233073-28236267 REVERSE	integral	EMPTY	EMPTY	0	0,757072761	0,451159644	1,6900580032	1,367138727	UP	UP	0	0	UP	0	0	0	0	0	0	0	1	UP	0	0	0	0	0	UP	0	2	0	0	1	1	1	1	0	1	0	1	0	0
Heli000307_st	HuCL01413C002	1	CL1413Contig2	EMPTY	AT4G08540.1	EMPTY	AT4G08540.1:similar to unknown protein [Arabidopsis thaliana] (TAIR:AT1G77890.1); similar to unknown protein [Oryza sativa (japonica cultivar-group)] (GB:BAC79707.1); similar to Os07g0626300 [Oryza sativa (japonica cultivar-group)] (GB:NP_001060335.1); contains domain DNA-DIRECTED RNA POLYMERASE II (PTHR21297) chr4:5433757-5436323 FORWARD	similar	EMPTY	EMPTY	0	0,146069313	0,166567758	1,1065505151	1,122385097	UP	UP	0	0	0	0	0	0	0	0	0	0	0	0	0	0	0	0	0	0	0	0	0	0	0	0	1	1	0	0	0	0	0	0
Heli000309_x_st	HuCL00037C005	1	CL37Contig5	IPR004000	AT5G09810.1	IPR004000:Actin/actin-like;	AT5G09810.1:ACT7 (actin 7) chr5:3052810-3054221 FORWARD	ACT7	EMPTY	EMPTY	0	0,006031106	-0,005340251	1,0041891944	-1,003708439	UP	DOWN	0	0	0	0	0	0	0	0	0	0	0	0	0	0	0	0	0	0	0	0	0	0	0	0	0	0	0	0	0	0	0	0
Heli000310_st	HuCL00436C002	1	CL436Contig2	IPR004696	AT1G61800.1	IPR004696:Tptphosphate/phosphoenolpyruvatetranslocator;	AT1G61800.1:GPT2 (glucose-6-phosphate/phosphate translocator 2); antiporter/ glucose-6-phosphate transporter chr1:22828192-22830124 FORWARD	GPT2	EMPTY	EMPTY	0	0,012899286	0,008689223	1,0089811948	1,006041085	UP	UP	0	0	0	0	0	0	0	0	0	0	0	0	0	0	0	0	0	0	0	0	0	0	0	0	0	0	0	0	0	0	0	0
Heli000311_st	HuCL00596C003	1	CL596Contig3	IPR011009	AT5G26751.1	IPR011009:Proteinkinase-like;	AT5G26751.1:ATSK11 (Arabidopsis thaliana SHAGGY-related kinase 11); protein kinase chr5:9399585-9401842 REVERSE	ATSK11	EMPTY	EMPTY	0	0,032128542	0,013785015	1,0225196315	1,009600839	UP	UP	0	0	0	0	0	0	0	0	0	0	0	0	0	0	0	0	0	0	0	0	0	0	0	0	1	1	0	0	0	0	0	0
Heli000312_st	HuCL05235C001	1	CL5235Contig1	IPR001630	AT3G56850.1	IPR001630:cAMPresponseelementbinding(CREB)protein; IPR004827:Basic-leucinezipper(bZIP)transcriptionfactor;	AT3G56850.1:AREB3 (ABA-RESPONSIVE ELEMENT BINDING PROTEIN 3); DNA binding / transcription factor/ transcriptional activator chr3:21057533-21058873 REVERSE	AREB3	http://www.genome.jp/kegg-bin/show_pathway?ath04075+AT3G56850	Plant hormone signal transduction	0	0,082326304	0,080745302	1,0587238265	1,057564241	UP	UP	0	0	0	0	0	0	0	0	0	0	0	0	0	0	0	0	0	0	0	0	0	0	0	0	0	0	0	0	0	0	0	0
Heli000315_st	HuCL00523C004	1	CL523Contig4	IPR006095	AT5G18170.1	IPR006095:Glu/Leu/Phe/Valdehydrogenase;	AT5G18170.1:GDH1 (GLUTAMATE DEHYDROGENASE 1); oxidoreductase chr5:6006174-6008250 FORWARD	GDH1	http://www.genome.jp/kegg-bin/show_pathway?ath00250+AT5G18170	Alanine, aspartate and glutamate metabolism	0	-0,305501984	-0,017735895	-1,2358485743	-1,012369462	DOWN	DOWN	0	0	0	0	0	0	0	0	0	0	0	0	0	0	0	0	0	0	0	0	0	0	0	0	0	0	0	0	0	0	0	0
Heli000316_st	HuCL00067C001	1	CL67Contig1	IPR000173	AT1G42970.1	IPR000173:Glyceraldehyde3-phosphatedehydrogenase;	AT1G42970.1:GAPB (GLYCERALDEHYDE-3-PHOSPHATE DEHYDROGENASE B SUBUNIT); glyceraldehyde-3-phosphate dehydrogenase chr1:16129992-16132024 FORWARD	GAPB	http://www.genome.jp/kegg-bin/show_pathway?ath00710+AT1G42970	Carbon fixation in photosynthetic organisms	0	-0,163342289	-0,047102637	-1,1198785558	-1,033187888	DOWN	DOWN	0	0	0	0	0	0	0	0	0	0	0	0	0	0	0	0	0	0	0	0	0	0	0	0	1	1	0	0	0	0	0	0
Heli000317_st	HuCL09891C001	1	CL9891Contig1	IPR011009	AT5G01020.1	IPR011009:Proteinkinase-like;	AT5G01020.1:protein kinase family protein chr5:6308-8269 REVERSE	protein	EMPTY	EMPTY	0	-0,266786318	-0,065419782	-1,2031248143	-1,046389364	DOWN	DOWN	0	0	0	0	0	0	0	0	0	0	0	0	0	0	0	0	0	0	0	0	0	0	1	0	0	0	0	0	0	0	0	0
Heli000319_x_st	HuCL01729C002	1	CL1729Contig2	IPR000743	EMPTY	IPR000743:Glycosidehydrolase,family28; IPR011050:Pectinlyasefold/virulencefactor;	EMPTY	EMPTY	EMPTY	EMPTY	0	-0,045211549	-0,001374893	-1,0318344708	-1,000953458	DOWN	DOWN	0	0	0	0	0	0	0	0	0	0	0	0	0	0	0	0	0	0	0	0	0	0	0	0	0	0	0	0	0	0	0	0
Heli000320_x_st	HuCL00100C001	1	CL100Contig1	IPR001585	EMPTY	IPR001585:Transaldolase;	EMPTY	EMPTY	EMPTY	EMPTY	0	0,303419165	0,180281706	1,2340656669	1,133105118	UP	UP	0	0	0	0	0	0	0	0	0	0	0	0	0	0	0	0	0	0	0	0	0	0	1	0	0	0	0	0	0	0	0	0
Heli000321_st	HuCL02174C001	1	CL2174Contig1	IPR004820	AT2G38670.1	IPR004820:Cytidylyltransferase; IPR014729:Rossmann-likealpha/beta/alphasandwichfold;	AT2G38670.1:PECT1 (PHOSPHORYLETHANOLAMINE CYTIDYLYLTRANSFERASE 1); ethanolamine-phosphate cytidylyltransferase chr2:16176057-16178758 FORWARD	PECT1	http://www.genome.jp/kegg-bin/show_pathway?ath00564+AT2G38670	Glycerophospholipid metabolism	0	-0,014252864	-0,023729917	-1,0099282942	-1,016584343	DOWN	DOWN	0	0	0	0	0	0	0	0	0	0	0	0	0	0	0	0	0	0	0	0	0	0	0	0	0	1	0	0	0	0	0	0
Heli000322_st	HuCL00001C179	1	CL1Contig179	IPR000118	AT5G43060.1	IPR000118:Granulin; IPR013128:PeptidaseC1A,papain;	AT5G43060.1:cysteine proteinase, putative / thiol protease, putative chr5:17287012-17289345 REVERSE	cysteine	EMPTY	EMPTY	0	0,155484778	0,117245914	1,1137958158	1,084662278	UP	UP	0	0	0	0	0	0	0	0	0	0	0	0	0	0	0	0	0	0	0	0	0	0	0	0	1	1	0	0	0	0	0	0
Heli000323_st	HuCL00103C001	1	CL103Contig1	IPR005067	AT2G43710.1	IPR005067:Fattyaciddesaturase,type2; IPR009078:Ferritin/ribonucleotidereductase-like;	AT2G43710.1:SSI2 (fatty acid biosynthesis 2); acyl-[acyl-carrier-protein] desaturase chr2:18127184-18129572 FORWARD	SSI2	http://www.genome.jp/kegg-bin/show_pathway?ath00061+AT2G43710	Fatty acid biosynthesis	0	-0,252833472	-0,07518971	-1,1915450285	-1,053499559	DOWN	DOWN	0	0	0	0	0	0	0	0	0	0	0	0	0	0	0	0	0	0	0	0	0	0	0	0	1	1	0	0	0	0	0	0
Heli000324_st	HuCL04781C001	1	CL4781Contig1	IPR002813	AT2G37500.1	IPR002813:ArgininebiosynthesisproteinArgJ;	AT2G37500.1:arginine biosynthesis protein ArgJ family chr2:15746982-15749767 REVERSE	arginine	http://www.genome.jp/kegg-bin/show_pathway?ath00330+AT2G37500	Arginine and proline metabolism	0	-0,172994365	-0,166593613	-1,1273960087	-1,122405212	DOWN	DOWN	0	0	0	0	0	0	0	0	0	0	0	0	0	0	0	0	0	0	0	0	0	0	0	0	1	1	0	0	0	0	0	0
Heli000325_st	HuCL00413C001	1	CL413Contig1	IPR002208	AT2G34250.2	IPR002208:SecYprotein; IPR003439:ABCtransporterrelated;	AT2G34250.2:protein translocase chr2:14469714-14471651 FORWARD	protein	http://www.genome.jp/kegg-bin/show_pathway?ath03060+AT2G34250	Protein export	0	0,044576917	0,014010593	1,0313806735	1,009758712	UP	UP	0	0	0	0	0	0	0	0	0	0	0	0	0	0	0	0	0	0	0	0	0	0	0	0	0	0	0	0	0	0	0	0
Heli000326_st	HuCL02012C001	1	CL2012Contig1	IPR000717	AT2G26990.1	IPR000717:ProteasomecomponentregionPCI; IPR013143:PCI/PINTassociatedmodule;	AT2G26990.1:FUS12 (FUSCA 12); binding chr2:11526762-11529490 REVERSE	FUS12	EMPTY	EMPTY	0	-0,053135344	0,032394403	-1,0375172649	1,02270808	DOWN	UP	0	0	0	0	0	0	0	0	0	0	0	0	0	0	0	0	0	0	0	0	0	0	0	0	1	1	0	0	0	0	0	0
Heli000327_x_st	HuCL00413C002	1	CL413Contig2	IPR002208	AT2G34250.2	IPR002208:SecYprotein; IPR003439:ABCtransporterrelated;	AT2G34250.2:protein translocase chr2:14469714-14471651 FORWARD	protein	http://www.genome.jp/kegg-bin/show_pathway?ath03060+AT2G34250	Protein export	0	-0,12795812	-0,12479734	-1,0927460173	-1,090354556	DOWN	DOWN	0	0	0	0	0	0	0	0	0	0	0	0	0	0	0	0	0	0	0	0	0	0	0	0	0	0	0	0	0	0	0	0
Heli000329_x_st	HuCL00001C158	1	CL1Contig158	IPR001085	AT4G13930.1	IPR001085:Glycinehydroxymethyltransferase;	AT4G13930.1:SHM4 (SERINE HYDROXYMETHYLTRANSFERASE 4); glycine hydroxymethyltransferase chr4:8048008-8050016 REVERSE	SHM4	http://www.genome.jp/kegg-bin/show_pathway?ath00260+AT4G13930	Glycine, serine and threonine metabolism	0	-0,658042205	-0,120717054	-1,5779398425	-1,08727513	DOWN	DOWN	0	0	DOWN	0	0	0	0	0	0	0	1	0	0	0	0	0	0	0	0	0	0	0	1	0	0	1	0	1	0	0	0	0
Heli000330_st	HuCL02864C001	1	CL2864Contig1	IPR002171	ATCG01310.1	IPR002171:RibosomalproteinL2; IPR008991:TranslationproteinSH3-like;	ATCG01310.1:encodes a chloroplast ribosomal protein L2, a constituent of the large subunit of the ribosomal complex chrC:152806-154312 FORWARD	encodes	EMPTY	EMPTY	0	-0,148656694	-0,121632305	-1,108536823	-1,08796512	DOWN	DOWN	0	0	0	0	0	0	0	0	0	0	0	0	0	0	0	0	0	0	0	0	0	0	0	0	0	1	0	0	0	0	0	0
Heli000331_st	HuCL02999C001	1	CL2999Contig1	IPR005804	AT3G12120.2	IPR005804:Fattyaciddesaturase,type1;	AT3G12120.2:FAD2 (FATTY ACID DESATURASE 2) chr3:3860598-3861749 REVERSE	FAD2	http://www.genome.jp/kegg-bin/show_pathway?ath01040+AT3G12120	Biosynthesis of unsaturated fatty acids	0	-0,20168513	-0,162423136	-1,1500408681	-1,119165299	DOWN	DOWN	0	0	0	0	0	0	0	0	0	0	0	0	0	0	0	0	0	0	0	0	0	0	0	0	0	0	0	0	0	0	0	0
Heli000332_x_st	HuCL01212C001	1	CL1212Contig1	IPR001171	AT1G50430.1	IPR001171:ERG4/ERG24ergosterolbiosynthesisprotein;	AT1G50430.1:DWF5 (DWARF 5); sterol delta7 reductase chr1:18685843-18689223 REVERSE	DWF5	http://www.genome.jp/kegg-bin/show_pathway?ath00100+AT1G50430	Steroid biosynthesis	0	-0,247137454	-0,032624496	-1,1868498704	-1,022871202	DOWN	DOWN	0	0	0	0	0	0	0	0	0	0	0	0	0	0	0	0	0	0	0	0	0	0	1	0	1	1	0	0	0	0	0	0
Heli000333_st	HuCL00779C001	1	CL779Contig1	IPR015609	AT3G44110.1	IPR015609:Molecularchaperone,heatshockprotein,Hsp40,DnaJ;	AT3G44110.1:ATJ3 (Arabidopsis thaliana DnaJ homologue 3) chr3:15880102-15882046 REVERSE	ATJ3	EMPTY	EMPTY	0	0,077450584	0,029323747	1,0551518117	1,020533646	UP	UP	0	0	0	0	0	0	0	0	0	0	0	0	0	0	0	0	0	0	0	0	0	0	0	0	0	0	0	0	0	0	0	0
Heli000334_st	HuCL02155C001	1	CL2155Contig1	IPR009730	AT4G08580.1	IPR009730:Micro-fibrillar-associated1,C-terminal;	AT4G08580.1:microfibrillar-associated protein-related chr4:5462187-5463715 FORWARD	microfibrillar-associated	EMPTY	EMPTY	0	0,212810765	0,062146068	1,1589439259	1,044017626	UP	UP	0	0	0	0	0	0	0	0	0	0	0	0	0	0	0	0	0	0	0	0	0	0	1	0	0	0	0	0	0	0	0	0
Heli000336_st	HuCL04380C001	1	CL4380Contig1	IPR011832	EMPTY	IPR011832:Glucose-1-phosphateadenylyltransferase,GlgDsubunit;	EMPTY	EMPTY	EMPTY	EMPTY	0	-0,517076329	-0,190386002	-1,431052231	-1,141068975	DOWN	DOWN	0	0	0	0	0	0	0	0	0	0	0	0	0	0	0	0	0	0	0	0	0	0	1	0	0	1	0	1	0	0	0	0
Heli000337_st	HuCL00483C002	1	CL483Contig2	IPR001199	AT3G42050.1	IPR001199:Cytochromeb5; IPR004908:ATPase,V1complex,subunitH;	AT3G42050.1:vacuolar ATP synthase subunit H family protein chr3:14239832-14243214 REVERSE	vacuolar	http://www.genome.jp/kegg-bin/show_pathway?ath00190+AT3G42050	Oxidative phosphorylation	0	-0,04237684	-0,035670037	-1,0298090402	-1,025032773	DOWN	DOWN	0	0	0	0	0	0	0	0	0	0	0	0	0	0	0	0	0	0	0	0	0	0	0	0	0	1	0	0	0	0	0	0
Heli000338_st	HuCL00340C002	1	CL340Contig2	IPR013650	AT1G10670.2	IPR013650:ATP-graspfold,succinyl-CoAsynthetase-type;	AT1G10670.2:ACLA-1 (ATP-citrate lyase A-1) chr1:3535788-3538099 FORWARD	ACLA-1	http://www.genome.jp/kegg-bin/show_pathway?ath00020+AT1G10670	Citrate cycle (TCA cycle)	0	-0,07516334	-0,014540992	-1,0534803028	-1,010130012	DOWN	DOWN	0	0	0	0	0	0	0	0	0	0	0	0	0	0	0	0	0	0	0	0	0	0	0	0	1	1	0	1	0	0	0	0
Heli000339_st	HuCL00001C104	1	CL1Contig104	IPR003480	AT5G48930.1	IPR003480:Transferase;	AT5G48930.1:transferase family protein chr5:19853880-19855318 REVERSE	transferase	http://www.genome.jp/kegg-bin/show_pathway?ath00940+AT5G48930	Phenylpropanoid biosynthesis	0	0,20196792	0,046892772	1,1502663156	1,033037605	UP	UP	0	0	0	0	0	0	0	0	0	0	0	0	0	0	0	0	0	0	0	0	0	0	0	0	0	0	0	0	0	0	0	0
Heli000340_st	HuCL02199C001	1	CL2199Contig1	IPR005935	AT3G54250.1	IPR005935:Diphosphomevalonatedecarboxylase;	AT3G54250.1:mevalonate diphosphate decarboxylase, putative chr3:20093446-20095666 REVERSE	mevalonate	http://www.genome.jp/kegg-bin/show_pathway?ath00900+AT3G54250	Terpenoid backbone biosynthesis	0	-0,449398414	-0,206828129	-1,3654707536	-1,154147913	DOWN	DOWN	0	0	DOWN	0	0	0	0	0	0	0	1	0	0	0	0	0	0	0	0	0	0	0	1	0	1	1	0	1	0	0	0	0
Heli000341_st	HuCL02924C001	1	CL2924Contig1	IPR001128	AT1G13080.1	IPR001128:CytochromeP450;	AT1G13080.1:CYP71B2 (CYTOCHROME P450 71B2); oxygen binding chr1:4459210-4460805 FORWARD	CYP71B2	EMPTY	EMPTY	0	-0,155320073	0,024792114	-1,1136686668	1,017333088	DOWN	UP	0	0	0	0	0	0	0	0	0	DOWN	1	0	0	UP	0	0	0	0	0	1	0	0	0	0	1	1	0	0	0	0	0	0
Heli000342_st	HuCL03618C002	1	CL3618Contig2	EMPTY	AT3G12150.1	EMPTY	AT3G12150.1:similar to unnamed protein product; contains similarity to unknown protein gbAAF49891.1 gene_id:T23B7.11-related [Medicago truncatula] (GB:ABE94640.1); similar to Os02g0195000 [Oryza sativa (japonica cultivar-group)] (GB:NP_001046183.1); contains domain no description (G3D.3.40.50.1820); contains domain SUBFAMILY NOT NAMED (PTHR13617:SF1); contains domain alpha/beta-Hydrolases (SSF534…	similar	EMPTY	EMPTY	0	0,009746039	0,059371942	1,0067783089	1,042012036	UP	UP	0	0	0	0	0	0	0	0	0	0	0	0	0	0	0	0	0	0	0	0	0	0	0	0	0	0	0	0	0	0	0	0
Heli000343_x_st	HuCL00072C004	1	CL72Contig4	IPR000941	AT2G36530.1	IPR000941:Enolase;	AT2G36530.1:LOS2 (Low expression of osmotically responsive genes 1); phosphopyruvate hydratase chr2:15328160-15330865 REVERSE	LOS2	http://www.genome.jp/kegg-bin/show_pathway?ath00010+AT2G36530	Glycolysis / Gluconeogenesis	0	-0,025349783	-0,050049616	-1,0177264111	-1,035300529	DOWN	DOWN	0	0	0	0	0	0	0	0	0	0	0	0	0	0	0	0	0	0	0	0	0	0	0	0	0	1	0	0	0	0	0	0
Heli000344_st	HuCL05937C001	1	CL5937Contig1	IPR003131	AT4G30940.1	IPR003131:Potassiumchannel,voltagedependent,Kv,tetramerisation; IPR011333:BTB/POZfold;	AT4G30940.1:potassium channel tetramerisation domain-containing protein chr4:15055155-15056480 FORWARD	potassium	EMPTY	EMPTY	0	0,060033653	-0,027178261	1,0424900782	-1,019017099	UP	DOWN	0	0	0	0	0	0	0	0	0	0	0	0	0	0	0	0	0	0	0	0	0	0	0	0	0	0	0	0	0	0	0	0
Heli000345_st	HuCL00001C140	1	CL1Contig140	IPR006083	EMPTY	IPR006083:Phosphoribulokinase/uridinekinase;	EMPTY	EMPTY	EMPTY	EMPTY	0	-0,334354016	-0,124632421	-1,2608127384	-1,090229922	DOWN	DOWN	0	0	0	0	0	0	0	0	0	0	0	0	0	0	0	0	0	0	0	0	0	0	1	0	0	1	0	0	0	0	0	0
Heli000346_x_st	HuCL00001C706	1	CL1Contig706	IPR003959	AT2G39730.1	IPR003959:AAAATPase,core;	AT2G39730.1:RCA (RUBISCO ACTIVASE) chr2:16578029-16580423 REVERSE	RCA	EMPTY	EMPTY	0	-0,292934402	-0,16740436	-1,2251296251	-1,123036143	DOWN	DOWN	0	0	0	0	0	0	0	0	0	0	0	0	0	0	0	0	0	0	0	0	0	0	0	0	1	1	0	0	0	0	0	0
Heli000347_x_st	HuCL00410C002	1	CL410Contig2	IPR004806	AT5G38470.1	IPR004806:UVexcisionrepairproteinRad23; IPR009060:UBA-like;	AT5G38470.1:DNA repair protein RAD23, putative chr5:15421950-15424730 FORWARD	DNA	http://www.genome.jp/kegg-bin/show_pathway?ath03420+AT5G38470	Nucleotide excision repair	0	-0,073309701	0,03220454	-1,0521276135	1,022573497	DOWN	UP	0	0	0	0	0	0	0	0	0	0	0	0	0	0	0	0	0	0	0	0	0	0	0	0	0	1	0	0	0	0	0	0
Heli000348_x_st	HuCL05489C001	1	CL5489Contig1	IPR000092	AT1G78510.1	IPR000092:Polyprenylsynthetase;	AT1G78510.1:solanesyl diphosphate synthase (SPS) chr1:29540303-29542056 REVERSE	solanesyl	http://www.genome.jp/kegg-bin/show_pathway?ath00900+AT1G78510	Terpenoid backbone biosynthesis	0	-0,172397369	-0,083964189	-1,1269295818	-1,059926473	DOWN	DOWN	0	0	0	0	0	0	0	0	0	0	0	0	0	0	0	0	0	0	0	0	0	0	0	0	0	1	0	1	0	0	0	0
Heli000349_st	HuCL01293C001	1	CL1293Contig1	IPR000649	AT3G07300.2	IPR000649:Initiationfactor2Brelated;	AT3G07300.2:GTP binding / translation initiation factor chr3:2324973-2327386 REVERSE	GTP	http://www.genome.jp/kegg-bin/show_pathway?ath03013+AT3G07300	RNA transport	0	0,169231128	0,093483898	1,1244590541	1,066943587	UP	UP	0	0	0	0	0	0	0	0	0	0	0	0	0	0	0	0	0	0	0	0	0	0	0	0	0	0	0	0	0	0	0	0
Heli000350_st	HuCL04502C001	1	CL4502Contig1	IPR000092	AT2G34630.2	IPR000092:Polyprenylsynthetase;	AT2G34630.2:GPPS (GERANYLPYROPHOSPHATE SYNTHASE); dimethylallyltranstransferase chr2:14585768-14588711 FORWARD	GPPS	http://www.genome.jp/kegg-bin/show_pathway?ath00900+AT2G34630	Terpenoid backbone biosynthesis	0	0,000370598	-0,042500648	1,000256912	-1,029897419	UP	DOWN	0	0	0	0	0	0	0	0	0	0	0	0	0	0	0	0	0	0	0	0	0	0	0	0	0	0	0	0	0	0	0	0
Heli000351_x_st	HuCL00037C004	1	CL37Contig4	IPR004000	AT5G09810.1	IPR004000:Actin/actin-like;	AT5G09810.1:ACT7 (actin 7) chr5:3052810-3054221 FORWARD	ACT7	EMPTY	EMPTY	0	-0,162421355	-0,094026986	-1,1191639175	-1,067345303	DOWN	DOWN	0	0	0	0	0	0	0	0	0	0	0	0	0	0	0	0	0	0	0	0	0	0	0	0	0	0	0	0	0	0	0	0
Heli000352_st	HuCL01965C001	1	CL1965Contig1	IPR013216	AT3G63410.1	IPR013216:Methyltransferasetype11;	AT3G63410.1:APG1 (ALBINO OR PALE GREEN MUTANT 1); methyltransferase chr3:23426791-23427977 REVERSE	APG1	http://www.genome.jp/kegg-bin/show_pathway?ath00130+AT3G63410	Ubiquinone and other terpenoid-quinone biosynthesis	0	0,001771972	-0,008609822	1,001228992	-1,005985717	UP	DOWN	0	0	0	0	0	0	0	0	0	0	0	0	0	0	0	0	0	0	0	0	0	0	0	0	0	1	0	0	0	0	0	0
Heli000353_st	HuCL02433C001	1	CL2433Contig1	IPR004299	EMPTY	IPR004299:MembraneboundO-acyltransferase,MBOAT;	EMPTY	EMPTY	EMPTY	EMPTY	0	-0,457207819	-0,19491903	-1,3728821795	-1,144659916	DOWN	DOWN	0	0	0	0	0	0	0	0	0	0	0	0	0	0	0	0	0	0	0	0	0	0	1	1	1	1	0	0	0	0	0	0
Heli000354_st	HuCL10028C001	1	CL10028Contig1	IPR011046	AT1G27840.1	IPR011046:WD40repeat-like;	AT1G27840.1:ATCSA-1; nucleotide binding chr1:9693319-9696244 REVERSE	ATCSA-1;	http://www.genome.jp/kegg-bin/show_pathway?ath03420+AT1G27840	Nucleotide excision repair	0	-0,154752056	-0,00896157	-1,1132302802	-1,006231019	DOWN	DOWN	0	0	0	0	0	0	0	0	0	0	0	0	0	0	0	0	0	0	0	0	0	0	0	0	0	0	0	0	0	0	0	0
Heli000355_st	HuCL00010C008	1	CL10Contig8	IPR011993	EMPTY	IPR011993:Pleckstrinhomology-type; IPR015007:NUP50(Nucleoporin50kDa);	EMPTY	EMPTY	EMPTY	EMPTY	0	-0,079453357	0,001076242	-1,056617608	1,000746273	DOWN	UP	0	0	0	0	0	0	0	0	0	0	0	0	0	0	0	0	0	0	0	0	0	0	0	0	0	1	0	0	0	0	0	0
Heli000356_st	HuCL00643C001	1	CL643Contig1	IPR001509	AT2G20360.1	IPR001509:NAD-dependentepimerase/dehydratase;	AT2G20360.1:catalytic/ coenzyme binding chr2:8793151-8796179 FORWARD	catalytic/	http://www.genome.jp/kegg-bin/show_pathway?ath00190+AT2G20360	Oxidative phosphorylation	0	-0,041214755	-0,062742337	-1,0289798672	-1,04444921	DOWN	DOWN	0	0	0	0	0	0	0	0	0	0	0	0	0	0	0	0	0	0	0	0	0	0	0	0	1	1	0	0	0	0	0	0
Heli000357_st	HuCL01248C002	1	CL1248Contig2	IPR002864	AT1G08510.1	IPR002864:Acyl-ACPthioesterase;	AT1G08510.1:FATB (FATTY ACYL-ACP THIOESTERASES B); acyl carrier/ acyl-ACP thioesterase chr1:2691549-2693412 REVERSE	FATB	http://www.genome.jp/kegg-bin/show_pathway?ath00061+AT1G08510	Fatty acid biosynthesis	0	0,390534007	0,25165472	1,3108785298	1,190571876	UP	UP	0	0	0	0	0	0	0	0	0	0	0	0	0	0	0	UP	0	0	0	1	0	0	1	0	1	1	0	0	0	0	0	0
Heli000358_st	HuCL03981C001	1	CL3981Contig1	IPR002213	AT1G22370.2	IPR002213:UDP-glucuronosyl/UDP-glucosyltransferase;	AT1G22370.2:UDP-glucoronosyl/UDP-glucosyl transferase family protein chr1:7898105-7899868 REVERSE	UDP-glucoronosyl/UDP-glucosyl	EMPTY	EMPTY	0	-0,007966211	-0,006035448	-1,0055370297	-1,004192217	DOWN	DOWN	0	0	0	0	0	0	0	0	0	0	0	0	0	0	0	0	0	0	0	0	0	0	0	0	0	0	0	0	0	0	0	0
Heli000359_st	HuCL01225C002	1	CL1225Contig2	IPR000717	AT5G09900.2	IPR000717:ProteasomecomponentregionPCI;	AT5G09900.2:EMB2107 (EMBRYO DEFECTIVE 2107) chr5:3089463-3092435 REVERSE	EMB2107	http://www.genome.jp/kegg-bin/show_pathway?ath03050+AT5G09900	Proteasome	0	0,010788095	-0,039182815	1,0075057657	-1,027531638	UP	DOWN	0	0	0	0	0	0	0	0	0	0	0	0	0	0	0	0	0	0	0	0	0	0	0	0	0	0	0	0	0	0	0	0
Heli000360_st	HuCL02301C001	1	CL2301Contig1	IPR000568	ATCG00150.1	IPR000568:ATPase,F0complex,subunitA;	ATCG00150.1:Encodes a subunit of ATPase complex CF0, which is a proton channel that supplies the proton motive force to drive ATP synthesis by CF1 portion of the complex. chrC:14021-14770 REVERSE	Encodes	EMPTY	EMPTY	0	0,110630519	0,024850083	1,0797000082	1,017373967	UP	UP	0	0	0	0	0	0	0	0	0	0	0	0	0	0	0	0	0	0	0	0	0	0	0	0	0	0	0	0	0	0	0	0
Heli000361_x_st	HuCL00005C003	1	CL5Contig3	IPR004807	AT3G13920.1	IPR004807:ExcinucleaseABC,Bsubunit; IPR014014:RNAhelicase,DEAD-boxtype,Qmotif; IPR014021:Helicase,superfamily1and2,ATP-binding;	AT3G13920.1:EIF4A1 (eukaryotic translation initiation factor 4A-1); ATP-dependent helicase chr3:4592642-4594135 REVERSE	EIF4A1	EMPTY	EMPTY	0	0,075349357	-0,036958891	1,0536161443	-1,025948911	UP	DOWN	0	0	0	0	0	0	0	0	0	0	0	0	0	0	0	0	0	0	0	0	0	0	0	0	1	1	0	0	0	0	0	0
Heli000362_st	HuCL01401C001	1	CL1401Contig1	IPR003593	AT3G05530.1	IPR003593:AAA+ATPase,core; IPR005937:26SproteasomesubunitP45;	AT3G05530.1:RPT5A (regulatory particle triple-A 5A); ATPase/ calmodulin binding chr3:1603546-1605999 FORWARD	RPT5A	http://www.genome.jp/kegg-bin/show_pathway?ath03050+AT3G05530	Proteasome	0	0,087351405	0,066696295	1,0624179338	1,047315631	UP	UP	0	0	0	0	0	0	0	0	0	0	0	0	0	0	0	0	0	0	0	0	0	0	0	0	0	0	0	0	0	0	0	0
Heli000363_st	HuCL01633C001	1	CL1633Contig1	IPR001128	EMPTY	IPR001128:CytochromeP450; IPR002657:Bileacid:sodiumsymporter;	EMPTY	EMPTY	EMPTY	EMPTY	0	-0,315332605	-0,029822884	-1,2442984861	-1,020886786	DOWN	DOWN	0	0	0	0	0	0	0	0	0	0	0	0	0	0	0	0	0	0	0	0	0	0	1	0	1	0	0	0	0	0	0	0
Heli000364_x_st	HuCL00738C002	1	CL738Contig2	IPR003593	AT4G29040.1	IPR003593:AAA+ATPase,core; IPR005937:26SproteasomesubunitP45;	AT4G29040.1:RPT2A (regulatory particle triple-A 2A); ATPase chr4:14312375-14314392 FORWARD	RPT2A	http://www.genome.jp/kegg-bin/show_pathway?ath03050+AT4G29040	Proteasome	0	0,013113126	0,056853955	1,0091307597	1,040194962	UP	UP	0	0	0	0	0	0	0	0	0	0	0	0	0	0	0	0	0	0	0	0	0	0	0	0	0	1	0	0	0	0	0	0
Heli000365_st	HuCL05221C001	1	CL5221Contig1	IPR002917	AT1G56050.1	IPR002917:GTP-bindingprotein,HSR1-related; IPR004396:ConservedhypotheticalproteinCHP00092; IPR012675:Beta-graspfold,ferredoxin-type;	AT1G56050.1:GTP-binding protein-related chr1:20967458-20969846 FORWARD	GTP-binding	EMPTY	EMPTY	0	-0,442713268	-0,268097175	-1,3591580858	-1,20421849	DOWN	DOWN	0	0	0	0	0	0	0	0	0	0	0	0	0	0	0	0	0	0	0	0	0	0	1	0	1	1	0	0	0	0	0	0
Heli000366_x_st	HuCL00001C184	1	CL1Contig184	IPR002133	AT2G36880.1	IPR002133:S-adenosylmethioninesynthetase;	AT2G36880.1:MAT3 (METHIONINE ADENOSYLTRANSFERASE 3); methionine adenosyltransferase chr2:15486800-15487972 REVERSE	MAT3	http://www.genome.jp/kegg-bin/show_pathway?ath00270+AT2G36880	Cysteine and methionine metabolism	0	-0,147770963	-0,046121781	-1,1078564547	-1,032485686	DOWN	DOWN	0	0	0	0	0	0	0	0	0	0	0	0	0	0	0	0	0	0	0	0	0	0	0	0	0	0	0	0	0	0	0	0
Heli000368_st	HuCL03758C001	1	CL3758Contig1	IPR004508	AT4G04610.1	IPR004508:Thioredoxin-independent5'-adenylylsulphatereductase; IPR012336:Thioredoxin-likefold; IPR014729:Rossmann-likealpha/beta/alphasandwichfold; IPR015467:Thioredoxinfamily;	AT4G04610.1:APR1 (PAPS REDUCTASE HOMOLOG 19) chr4:2325067-2326716 FORWARD	APR1	EMPTY	EMPTY	0	-0,281911354	0,11894447	-1,2158045761	1,085940058	DOWN	UP	0	0	0	0	0	0	0	0	0	0	0	0	0	0	0	0	0	0	0	0	0	0	0	0	0	1	0	0	0	0	0	0
Heli000369_st	HuCL00191C002	1	CL191Contig2	IPR004809	AT5G35630.3	IPR004809:GlutaminesynthetasetypeI;	AT5G35630.3:GS2 (GLUTAMINE SYNTHETASE 2) chr5:13848450-13850469 FORWARD	GS2	http://www.genome.jp/kegg-bin/show_pathway?ath00250+AT5G35630	Alanine, aspartate and glutamate metabolism	0	-0,104039315	-0,129798535	-1,0747784613	-1,094140899	DOWN	DOWN	0	0	0	0	0	0	0	0	0	0	0	0	0	0	0	0	0	0	0	0	0	0	0	0	0	1	0	0	0	0	0	0
Heli000370_st	HuCL02409C001	1	CL2409Contig1	IPR004299	EMPTY	IPR004299:MembraneboundO-acyltransferase,MBOAT;	EMPTY	EMPTY	EMPTY	EMPTY	0	-0,067228181	-0,148599048	-1,0477018217	-1,10849253	DOWN	DOWN	0	0	0	0	0	0	0	0	0	0	0	0	0	0	0	0	0	0	0	0	0	0	0	0	1	1	0	0	0	0	0	0
Heli000371_st	HuCL03060C003	1	CL3060Contig3	IPR001236	AT3G47520.1	IPR001236:Lactate/malatedehydrogenase;	AT3G47520.1:MDH (malate dehydrogenase); malate dehydrogenase chr3:17524642-17525853 FORWARD	MDH	http://www.genome.jp/kegg-bin/show_pathway?ath00020+AT3G47520	Citrate cycle (TCA cycle)	0	-0,372275053	-0,110216437	-1,2943924097	-1,079390158	DOWN	DOWN	0	0	0	0	0	0	0	0	0	0	0	0	0	0	0	0	0	0	0	0	0	0	1	0	0	1	0	0	0	0	0	0
Heli000372_st	HuCL01269C002	1	CL1269Contig2	IPR001392	AT1G60780.1	IPR001392:Clathrinadaptor,musubunit;	AT1G60780.1:clathrin adaptor complexes medium subunit family protein chr1:22372954-22375550 REVERSE	clathrin	EMPTY	EMPTY	0	-0,112721312	-0,042805313	-1,0812658732	-1,030114934	DOWN	DOWN	0	0	0	0	0	0	0	0	0	0	0	0	0	0	0	0	0	0	0	0	0	0	0	0	0	0	0	0	0	0	0	0
Heli000374_st	HuCL10488C001	1	CL10488Contig1	IPR001810	AT1G55270.1	IPR001810:Cyclin-likeF-box; IPR011043:Galactoseoxidase/kelch,beta-propeller; IPR013089:Kelchrelated;	AT1G55270.1:kelch repeat-containing F-box family protein chr1:20622000-20623592 REVERSE	kelch	EMPTY	EMPTY	0	-0,004681159	-0,03701056	-1,003250002	-1,025985655	DOWN	DOWN	0	0	0	0	0	0	0	0	0	0	0	0	0	0	0	0	0	0	0	0	0	0	0	0	0	1	0	0	0	0	0	0
Heli000376_x_st	HuCL01357C002	1	CL1357Contig2	IPR000061	AT3G52120.1	IPR000061:SWAP/Surp; IPR000467:D111/G-patch;	AT3G52120.1:SWAP (Suppressor-of-White-APricot)/surp domain-containing protein / D111/G-patch domain-containing protein chr3:19340221-19342716 FORWARD	SWAP	EMPTY	EMPTY	0	0,060979314	0,061336088	1,0431736359	1,043431641	UP	UP	0	0	0	0	0	0	0	0	0	0	0	0	0	0	0	0	0	0	0	0	0	0	0	0	0	0	0	0	0	0	0	0
Heli000378_st	HuCL06894C001	1	CL6894Contig1	EMPTY	AT3G27230.1	EMPTY	AT3G27230.1:similar to ATRAD3 (Arabidopsis thaliana Ras Associated with Diabetes protein 3) [Arabidopsis thaliana] (TAIR:AT5G40830.2); similar to hypothetical protein [Prunus persica] (GB:AAO14627.1); contains domain no description (G3D.3.40.50.150); contains domain S-adenosyl-L-methionine-dependent methyltransferases (SSF53335) chr3:10055461-10056693 FORWARD	similar	EMPTY	EMPTY	0	-0,566366555	-0,240530569	-1,4807894841	-1,181427066	DOWN	DOWN	0	0	0	0	0	0	0	0	0	0	0	0	0	0	0	0	0	0	0	0	0	0	1	1	1	1	0	1	0	1	0	0
Heli000380_st	HuCL02127C001	1	CL2127Contig1	IPR013216	EMPTY	IPR013216:Methyltransferasetype11;	EMPTY	EMPTY	EMPTY	EMPTY	0	-0,069974343	0,008013606	-1,0496980155	1,005570064	DOWN	UP	0	0	0	0	0	0	0	0	0	0	0	0	0	0	0	0	0	0	0	0	0	0	0	0	1	1	0	0	0	0	0	0
Heli000381_st	HuCL02219C002	1	CL2219Contig2	IPR000743	EMPTY	IPR000743:Glycosidehydrolase,family28; IPR011050:Pectinlyasefold/virulencefactor;	EMPTY	EMPTY	EMPTY	EMPTY	0	-1,245683429	-0,426305653	-2,3713086048	-1,343788094	DOWN	DOWN	1	0	DOWN	0	0	0	0	0	0	0	1	DOWN	DOWN	DOWN	DOWN	DOWN	DOWN	DOWN	DOWN	8	0	0	1	0	0	1	0	1	0	0	0	0
Heli000382_x_st	HuCL00001C650	1	CL1Contig650	IPR000626	AT4G05320.4	IPR000626:Ubiquitin;	AT4G05320.4:UBQ10 (POLYUBIQUITIN 10); protein binding chr4:2718557-2719951 FORWARD	UBQ10	EMPTY	EMPTY	0	0,363993045	0,06740202	1,2869830429	1,047828073	UP	UP	0	0	0	0	0	0	0	0	0	0	0	0	0	0	0	0	0	0	0	0	0	0	1	0	0	1	0	0	0	0	0	0
Heli000383_st	HuCL06331C001	1	CL6331Contig1	IPR008507	AT2G01260.1	IPR008507:ProteinofunknownfunctionDUF789;	AT2G01260.1:similar to unknown protein [Arabidopsis thaliana] (TAIR:AT1G15030.1); similar to hypothetical protein [Oryza sativa (japonica cultivar-group)] (GB:AAO39871.1); similar to Os01g0513400 [Oryza sativa (japonica cultivar-group)] (GB:NP_001043182.1); similar to hypothetical protein [Oryza sativa (japonica cultivar-group)] (GB:AAP46235.1); contains InterPro domain Protein of unknown functio…	similar	EMPTY	EMPTY	0	0,460053265	0,264420308	1,3755926047	1,201153315	UP	UP	0	0	0	0	0	0	0	0	0	0	0	0	0	0	0	0	0	0	0	0	0	0	1	1	0	0	0	0	0	0	0	0
Heli000384_st	HuCL01072C003	1	CL1072Contig3	IPR000173	AT1G79530.1	IPR000173:Glyceraldehyde3-phosphatedehydrogenase;	AT1G79530.1:GAPCP-1; glyceraldehyde-3-phosphate dehydrogenase chr1:29921125-29923981 REVERSE	GAPCP-1;	http://www.genome.jp/kegg-bin/show_pathway?ath00010+AT1G79530	Glycolysis / Gluconeogenesis	0	-0,154699565	0,063258599	-1,1131897771	1,044823028	DOWN	UP	0	0	0	0	0	0	0	0	0	0	0	0	0	0	0	0	0	0	0	0	0	0	0	0	0	0	0	0	0	0	0	0
Heli000385_st	HuCL02937C001	1	CL2937Contig1	IPR011009	AT3G50000.1	IPR011009:Proteinkinase-like;	AT3G50000.1:CKA2 (casein kinase II alpha chain 2); kinase chr3:18545470-18547726 FORWARD	CKA2	http://www.genome.jp/kegg-bin/show_pathway?ath03008+AT3G50000	Ribosome biogenesis in eukaryotes	0	0,135188604	0,023214853	1,0982363772	1,016221472	UP	UP	0	0	0	0	0	0	0	0	0	0	0	0	0	0	0	0	0	0	0	0	0	0	0	0	0	0	0	0	0	0	0	0
Heli000386_st	HuCL01322C001	1	CL1322Contig1	IPR004087	AT5G56140.1	IPR004087:KHomology;	AT5G56140.1:KH domain-containing protein chr5:22742688-22745158 FORWARD	KH	EMPTY	EMPTY	0	0,263054763	0,15628676	1,2000169327	1,114415138	UP	UP	0	0	0	0	0	0	0	0	0	0	0	0	0	0	0	0	0	0	0	0	0	0	1	0	0	0	0	0	0	0	0	0
Heli000388_st	HuCL00738C001	1	CL738Contig1	IPR003593	AT4G29040.1	IPR003593:AAA+ATPase,core; IPR005937:26SproteasomesubunitP45;	AT4G29040.1:RPT2A (regulatory particle triple-A 2A); ATPase chr4:14312375-14314392 FORWARD	RPT2A	http://www.genome.jp/kegg-bin/show_pathway?ath03050+AT4G29040	Proteasome	0	0,024235949	0,10716494	1,0169409777	1,077109512	UP	UP	0	0	0	0	0	0	0	0	0	0	0	0	0	0	0	0	0	0	0	0	0	0	0	0	0	0	0	0	0	0	0	0
Heli000389_st	HuCL02429C001	1	CL2429Contig1	EMPTY	AT2G39570.1	EMPTY	AT2G39570.1:ACT domain-containing protein chr2:16515041-16516819 FORWARD	ACT	EMPTY	EMPTY	0	-0,467642212	-0,31754567	-1,3828476406	-1,24620868	DOWN	DOWN	0	0	0	0	0	0	0	0	0	0	0	0	0	DOWN	0	0	0	0	0	1	0	0	0	1	0	1	0	0	0	0	0	0
Heli000390_st	HuCL00001C144	1	CL1Contig144	IPR001128	AT5G37070.1	IPR001128:CytochromeP450;	AT5G37070.1:similar to unknown protein [Arabidopsis thaliana] (TAIR:AT3G08890.2); similar to Protein of unknown function, DUF538 [Medicago truncatula] (GB:ABE91533.1); contains InterPro domain Protein of unknown function DUF538; (InterPro:IPR007493) chr5:14668321-14669377 FORWARD	similar	EMPTY	EMPTY	0	0,043387688	0,072491526	1,0305308457	1,051531105	UP	UP	0	0	0	0	0	0	0	0	0	0	0	0	0	0	0	0	0	0	0	0	0	0	0	0	0	0	0	0	0	0	0	0
Heli000391_st	HuCL01073C001	1	CL1073Contig1	IPR003593	AT5G19990.1	IPR003593:AAA+ATPase,core; IPR005937:26SproteasomesubunitP45;	AT5G19990.1:ATSUG1; ATPase chr5:6752146-6754920 FORWARD	ATSUG1;	http://www.genome.jp/kegg-bin/show_pathway?ath03050+AT5G19990	Proteasome	0	0,408325307	0,157570326	1,3271443588	1,115407074	UP	UP	0	0	0	0	0	0	0	0	0	0	0	0	0	0	0	0	0	0	0	0	0	0	1	0	0	1	0	0	0	0	0	0
Heli000392_st	HuCL01404C001	1	CL1404Contig1	IPR003480	AT5G17540.1	IPR003480:Transferase;	AT5G17540.1:transferase family protein chr5:5782063-5783684 REVERSE	transferase	EMPTY	EMPTY	0	0,086561539	0,133643935	1,0618364262	1,097061143	UP	UP	0	0	0	0	0	0	0	0	0	0	0	0	0	0	0	0	0	0	0	0	0	0	0	0	0	1	0	0	0	0	0	0
Heli000393_st	HuCL01604C001	1	CL1604Contig1	IPR011600	AT1G79340.1	IPR011600:PeptidaseC14,caspasecatalytic;	AT1G79340.1:latex-abundant protein, putative (AMC7) / caspase family protein chr1:29847742-29849261 FORWARD	latex-abundant	EMPTY	EMPTY	0	0,45245325	0,136023639	1,3683651342	1,098872223	UP	UP	0	0	0	0	0	0	0	0	0	0	0	0	0	0	0	0	0	0	0	0	0	0	1	0	0	1	0	1	0	0	0	0
Heli000395_st	HuCL00117C003	1	CL117Contig3	IPR003311	AT5G65670.2	IPR003311:AUX/IAAprotein;	AT5G65670.2:IAA9 (indoleacetic acid-induced protein 9); transcription factor chr5:26271689-26273360 FORWARD	IAA9	EMPTY	EMPTY	0	0,16685414	0,110567282	1,1226079179	1,079652683	UP	UP	0	0	0	0	0	0	0	0	0	0	0	0	0	0	0	0	0	0	0	0	0	0	0	0	0	1	0	0	0	0	0	0
Heli000396_st	HuCL09274C001	1	CL9274Contig1	IPR011009	AT3G09010.1	IPR011009:Proteinkinase-like;	AT3G09010.1:protein kinase family protein chr3:2750290-2752091 FORWARD	protein	EMPTY	EMPTY	0	-0,032950197	-0,036600051	-1,0231021508	-1,025693759	DOWN	DOWN	0	0	0	0	0	0	0	0	0	0	0	0	0	0	0	0	0	0	0	0	0	0	0	0	0	0	0	0	0	0	0	0
Heli000397_st	HuCL00001C116	1	CL1Contig116	EMPTY	AT5G23040.2	EMPTY	AT5G23040.2:CDF1 (CELL GROWTH DEFECT FACTOR 1); heat shock protein binding chr5:7729468-7730933 REVERSE	CDF1	EMPTY	EMPTY	0	-0,050405851	0,051455932	-1,0355561998	1,036310215	DOWN	UP	0	0	0	0	0	0	0	0	0	0	0	0	0	0	0	0	0	0	0	0	0	0	0	0	0	1	0	0	0	0	0	0
Heli000398_st	HuCL00660C001	1	CL660Contig1	IPR001471	AT1G53910.3	IPR001471:Pathogenesis-relatedtranscriptionalfactorandERF;	AT1G53910.3:RAP2.12 chr1:20138910-20140249 FORWARD	RAP2.12	EMPTY	EMPTY	0	0,338948764	0,264203635	1,2648346221	1,200972932	UP	UP	0	0	0	0	0	0	0	0	0	0	0	0	0	0	0	0	0	0	0	0	0	0	1	1	0	0	0	0	0	0	0	0
Heli000399_st	HuCL08760C001	1	CL8760Contig1	IPR001841	AT1G63900.1	IPR001841:Zincfinger,RING-type;	AT1G63900.1:zinc finger (C3HC4-type RING finger) family protein chr1:23720719-23722749 FORWARD	zinc	EMPTY	EMPTY	0	0,020510256	0,093218387	1,0143181629	1,066747247	UP	UP	0	0	0	0	0	0	0	0	0	0	0	0	0	0	0	0	0	0	0	0	0	0	0	0	1	1	0	0	0	0	0	0
Heli000400_st	HuCL00569C001	1	CL569Contig1	IPR001576	AT1G79550.2	IPR001576:Phosphoglyceratekinase;	AT1G79550.2:PGK (PHOSPHOGLYCERATE KINASE) chr1:29929240-29931188 REVERSE	PGK	http://www.genome.jp/kegg-bin/show_pathway?ath00010+AT1G79550	Glycolysis / Gluconeogenesis	0	-0,049329121	0,053774189	-1,034783619	1,037976794	DOWN	UP	0	0	0	0	0	0	0	0	0	0	0	0	0	0	0	0	0	0	0	0	0	0	0	0	1	1	0	0	0	0	0	0
Heli000401_st	HuCL03197C001	1	CL3197Contig1	IPR004820	AT2G38670.1	IPR004820:Cytidylyltransferase; IPR014729:Rossmann-likealpha/beta/alphasandwichfold;	AT2G38670.1:PECT1 (PHOSPHORYLETHANOLAMINE CYTIDYLYLTRANSFERASE 1); ethanolamine-phosphate cytidylyltransferase chr2:16176057-16178758 FORWARD	PECT1	http://www.genome.jp/kegg-bin/show_pathway?ath00564+AT2G38670	Glycerophospholipid metabolism	0	-0,155274906	-0,003138664	-1,1136338013	-1,002177924	DOWN	DOWN	0	0	0	0	0	0	0	0	0	0	0	0	0	0	0	0	0	0	0	0	0	0	0	0	0	0	0	0	0	0	0	0
Heli000402_st	HuCL05189C001	1	CL5189Contig1	IPR000387	AT4G18593.1	IPR000387:Protein-tyrosinephosphatase,Tyr-specific/dual-specificitytype;	AT4G18593.1:dual specificity protein phosphatase-related chr4:10238165-10238709 FORWARD	dual	EMPTY	EMPTY	0	0,141996014	0,073677447	1,1034306914	1,052395837	UP	UP	0	0	0	0	0	0	0	0	0	0	0	0	0	0	0	0	0	0	0	0	0	0	0	0	0	1	0	0	0	0	0	0
Heli000403_st	HuCL01004C001	1	CL1004Contig1	IPR011141	AT5G13930.1	IPR011141:Polyketidesynthase,typeIII;	AT5G13930.1:CHS (CHALCONE SYNTHASE); naringenin-chalcone synthase chr5:4488764-4490037 FORWARD	CHS	http://www.genome.jp/kegg-bin/show_pathway?ath00941+AT5G13930	Flavonoid biosynthesis	0	0,085039085	-0,01213116	1,0607164775	-1,008444132	UP	DOWN	0	0	0	0	0	0	0	0	0	0	0	0	0	0	0	0	0	0	0	0	0	0	0	0	0	0	0	0	0	0	0	0
Heli000404_st	HuCL00828C002	1	CL828Contig2	IPR005016	EMPTY	IPR005016:TMSmembraneprotein/tumourdifferentiallyexpressedprotein;	EMPTY	EMPTY	EMPTY	EMPTY	0	0,638857495	0,286383818	1,5570955694	1,21957951	UP	UP	0	0	UP	0	0	0	0	0	0	0	1	0	0	0	0	0	UP	0	0	1	0	0	1	1	1	1	0	0	0	0	0	0
Heli000405_x_st	HuCL00001C702	1	CL1Contig702	IPR003959	AT2G39730.2	IPR003959:AAAATPase,core;	AT2G39730.2:RCA (RUBISCO ACTIVASE) chr2:16578124-16580423 REVERSE	RCA	EMPTY	EMPTY	0	-0,087946952	-0,050836036	-1,0628565923	-1,03586503	DOWN	DOWN	0	0	0	0	0	0	0	0	0	0	0	0	0	0	0	0	0	0	0	0	0	0	0	0	1	1	0	0	0	0	0	0
Heli000406_x_st	HuCL00005C006	1	CL5Contig6	IPR004807	AT1G54270.1	IPR004807:ExcinucleaseABC,Bsubunit; IPR014014:RNAhelicase,DEAD-boxtype,Qmotif; IPR014021:Helicase,superfamily1and2,ATP-binding;	AT1G54270.1:EIF4A-2 (eukaryotic translation initiation factor 4A-2); ATP-dependent helicase chr1:20264162-20265685 FORWARD	EIF4A-2	http://www.genome.jp/kegg-bin/show_pathway?ath03013+AT1G54270	RNA transport	0	0,112890114	0,019881732	1,0813923937	1,013876362	UP	UP	0	0	0	0	0	0	0	0	0	0	0	0	0	0	0	0	0	0	0	0	0	0	0	0	0	0	0	0	0	0	0	0
Heli000407_st	HuCL01209C001	1	CL1209Contig1	IPR006567	AT1G04850.1	IPR006567:PUG; IPR007087:Zincfinger,C2H2-type; IPR009060:UBA-like;	AT1G04850.1:ubiquitin-associated (UBA)/TS-N domain-containing protein chr1:1365310-1368705 REVERSE	ubiquitin-associated	EMPTY	EMPTY	0	0,047015453	0,059059434	1,0331254536	1,041786346	UP	UP	0	0	0	0	0	0	0	0	0	0	0	0	0	0	0	0	0	0	0	0	0	0	0	0	1	0	0	0	0	0	0	0
Heli000408_st	HuCL01594C001	1	CL1594Contig1	IPR002917	AT1G30580.1	IPR002917:GTP-bindingprotein,HSR1-related; IPR004396:ConservedhypotheticalproteinCHP00092; IPR012675:Beta-graspfold,ferredoxin-type;	AT1G30580.1:GTP binding chr1:10831935-10835436 REVERSE	GTP	EMPTY	EMPTY	0	0,012708156	-0,057099482	1,0088475326	-1,040372004	UP	DOWN	0	0	0	0	0	0	0	0	0	0	0	0	0	0	0	0	0	0	0	0	0	0	0	0	1	1	0	0	0	0	0	0
Heli000409_st	HuCL07557C001	1	CL7557Contig1	IPR004827	AT4G36730.1	IPR004827:Basic-leucinezipper(bZIP)transcriptionfactor; IPR012900:G-boxbinding,MFMR;	AT4G36730.1:GBF1 (G-box binding factor 1); transcription factor chr4:17309854-17311756 REVERSE	GBF1	EMPTY	EMPTY	0	-0,005981656	-0,008861808	-1,0041547752	-1,006161441	DOWN	DOWN	0	0	0	0	0	0	0	0	0	0	0	0	0	0	0	0	0	0	0	0	0	0	0	0	0	0	0	0	0	0	0	0
Heli000411_x_st	HuCL00009C002	1	CL9Contig2	IPR015609	AT3G44110.1	IPR015609:Molecularchaperone,heatshockprotein,Hsp40,DnaJ;	AT3G44110.1:ATJ3 (Arabidopsis thaliana DnaJ homologue 3) chr3:15880102-15882046 REVERSE	ATJ3	EMPTY	EMPTY	0	0,661296542	0,265473983	1,5815032735	1,2020309	UP	UP	0	0	UP	0	0	0	0	0	0	0	1	0	0	0	0	0	0	0	0	0	0	0	1	1	1	1	0	1	0	1	0	0
Heli000412_st	HuCL00038C008	1	CL38Contig8	IPR004696	AT5G46110.1	IPR004696:Tptphosphate/phosphoenolpyruvatetranslocator;	AT5G46110.1:APE2 (ACCLIMATION OF PHOTOSYNTHESIS TO ENVIRONMENT); antiporter/ triose-phosphate transporter chr5:18714833-18717439 FORWARD	APE2	EMPTY	EMPTY	0	-0,400978211	-0,25718199	-1,3204028988	-1,195141958	DOWN	DOWN	0	0	0	0	0	0	0	0	0	0	0	0	0	0	0	0	0	0	0	0	0	0	1	0	1	1	0	0	0	0	0	0
Heli000413_st	HuCL01306C001	1	CL1306Contig1	IPR003593	AT1G53750.1	IPR003593:AAA+ATPase,core; IPR005937:26SproteasomesubunitP45;	AT1G53750.1:RPT1A (regulatory particle triple-A 1A); ATPase chr1:20069589-20071992 REVERSE	RPT1A	http://www.genome.jp/kegg-bin/show_pathway?ath03050+AT1G53750	Proteasome	0	0,130071045	0,026837525	1,0943475907	1,018776456	UP	UP	0	0	0	0	0	0	0	0	0	0	0	0	0	0	0	0	0	0	0	0	0	0	0	0	1	1	0	0	0	0	0	0
Heli000417_st	HuCL03279C001	1	CL3279Contig1	IPR003594	AT3G06483.1	IPR003594:ATP-bindingregion,ATPase-like;	AT3G06483.1:PDK (PYRUVATE DEHYDROGENASE KINASE); ATP binding / [pyruvate dehydrogenase (lipoamide)] kinase chr3:1990733-1992587 REVERSE	PDK	EMPTY	EMPTY	0	0,531422869	0,433760733	1,4453539842	1,350750048	UP	UP	0	0	UP	0	0	0	0	0	0	0	1	0	0	0	0	0	0	0	0	0	0	0	1	1	1	1	0	0	0	0	0	0
Heli000418_st	HuCL10341C001	1	CL10341Contig1	IPR003137	AT1G71980.1	IPR003137:Protease-associatedPA; IPR006058:2Fe-2Sferredoxin,iron-sulphurbindingsite; IPR013083:Zincfinger,RING/FYVE/PHD-type;	AT1G71980.1:protease-associated zinc finger (C3HC4-type RING finger) family protein chr1:27101912-27103543 FORWARD	protease-associated	EMPTY	EMPTY	0	0,069251987	-0,050773885	1,0491725643	-1,035820405	UP	DOWN	0	0	0	0	0	0	0	0	0	0	0	0	0	0	0	0	0	0	0	0	0	0	0	0	0	0	0	0	0	0	0	0
Heli000419_x_st	HuCL00009C007	1	CL9Contig7	IPR015609	AT3G44110.1	IPR015609:Molecularchaperone,heatshockprotein,Hsp40,DnaJ;	AT3G44110.1:ATJ3 (Arabidopsis thaliana DnaJ homologue 3) chr3:15880102-15882046 REVERSE	ATJ3	EMPTY	EMPTY	0	0,825702608	0,452009372	1,7723980049	1,367944191	UP	UP	0	0	UP	0	0	0	0	0	0	0	1	0	0	0	0	0	0	0	UP	1	0	0	1	1	0	1	0	1	0	1	0	0
Heli000420_st	HuCL02372C001	1	CL2372Contig1	IPR001993	AT4G01100.1	IPR001993:Mitochondrialsubstratecarrier;	AT4G01100.1:mitochondrial substrate carrier family protein chr4:477411-479590 FORWARD	mitochondrial	EMPTY	EMPTY	0	0,079020349	0,110316986	1,0563005242	1,079465388	UP	UP	0	0	0	0	0	0	0	0	0	0	0	0	0	0	0	0	0	0	0	0	0	0	0	0	0	1	0	0	0	0	0	0
Heli000421_st	HuCL04793C001	1	CL4793Contig1	IPR011009	AT2G24360.1	IPR011009:Proteinkinase-like; IPR015783:ATMRKserine/threonineproteinkinase-like;	AT2G24360.1:serine/threonine/tyrosine kinase, putative chr2:10371822-10373155 REVERSE	serine/threonine/tyrosine	EMPTY	EMPTY	0	-0,032487009	0,029197721	-1,022773729	1,020444501	DOWN	UP	0	0	0	0	0	0	0	0	0	0	0	0	0	0	0	0	0	0	0	0	0	0	0	0	0	0	0	0	0	0	0	0
Heli000422_st	HuCL05014C001	1	CL5014Contig1	IPR000158	AT5G55280.1	IPR000158:CelldivisionproteinFtsZ; IPR000217:Tubulin;	AT5G55280.1:FTSZ1-1 (FtsZ1-1); structural molecule chr5:22437966-22439753 REVERSE	FTSZ1-1	EMPTY	EMPTY	0	-0,707220028	-0,344649021	-1,6326550725	-1,269842018	DOWN	DOWN	0	0	0	0	0	0	0	0	0	0	0	0	0	0	0	0	0	0	DOWN	1	0	0	1	1	0	1	0	0	0	0	0	0
Heli000423_x_st	HuCL00067C002	1	CL67Contig2	IPR000173	AT1G42970.1	IPR000173:Glyceraldehyde3-phosphatedehydrogenase; IPR003823:ProteinofunknownfunctionCP12;	AT1G42970.1:GAPB (GLYCERALDEHYDE-3-PHOSPHATE DEHYDROGENASE B SUBUNIT); glyceraldehyde-3-phosphate dehydrogenase chr1:16129992-16132024 FORWARD	GAPB	http://www.genome.jp/kegg-bin/show_pathway?ath00710+AT1G42970	Carbon fixation in photosynthetic organisms	0	-0,10487669	-0,004180973	-1,0754024698	-1,002902233	DOWN	DOWN	0	0	0	0	0	0	0	0	0	0	0	0	0	0	0	0	0	0	0	0	0	0	0	0	1	1	0	0	0	0	0	0
Heli000425_st	HuCL01243C001	1	CL1243Contig1	IPR003311	AT5G65670.2	IPR003311:AUX/IAAprotein;	AT5G65670.2:IAA9 (indoleacetic acid-induced protein 9); transcription factor chr5:26271689-26273360 FORWARD	IAA9	EMPTY	EMPTY	0	-0,167770126	-0,116118409	-1,1233209027	-1,083814917	DOWN	DOWN	0	0	0	0	0	0	0	0	0	0	0	0	0	0	0	0	0	0	0	0	0	0	0	0	0	0	0	0	0	0	0	0
Heli000426_x_st	HuCL00001C283	1	CL1Contig283	IPR006044	AT5G44120.2	IPR006044:11-Splantseedstorageprotein; IPR011051:Cupin,RmlC-type;	AT5G44120.2:CRA1 (CRUCIFERINA); nutrient reservoir chr5:17773687-17775038 REVERSE	CRA1	EMPTY	EMPTY	0	-0,079062505	-0,008947081	-1,0563313901	-1,006220914	DOWN	DOWN	0	0	0	0	0	0	0	0	0	0	0	0	0	0	0	0	0	0	0	0	0	0	0	0	0	0	0	0	0	0	0	0
Heli000427_x_st	HuCL03972C001	1	CL3972Contig1	IPR001164	AT:GTPase-a	IPR001164:ArfGTPaseactivatingprotein;	AT:GTPase-activating protein ZNF289 ; Coiled Cytoplasm activation Metal-binding Phosphoprotein Zinc Zinc-finger	tivating	EMPTY	EMPTY	0	0,240712957	0,09989104	1,1815764335	1,07169252	UP	UP	0	0	0	0	0	0	0	0	0	0	0	0	0	0	0	0	0	0	0	0	0	0	0	0	1	1	0	0	0	0	0	0
Heli000431_st	HuCL04622C002	1	CL4622Contig2	IPR002022	AT5G15110.1	IPR002022:Pectatelyase/Amballergen; IPR011050:Pectinlyasefold/virulencefactor;	AT5G15110.1:pectate lyase family protein chr5:4895969-4897685 FORWARD	pectate	http://www.genome.jp/kegg-bin/show_pathway?ath00040+AT5G15110	Pentose and glucuronate interconversions	0	-0,043615728	-0,005054441	-1,0306937497	-1,003509616	DOWN	DOWN	0	0	0	0	0	0	0	0	0	0	0	0	0	0	0	0	0	0	0	0	0	0	0	0	0	0	0	0	0	0	0	0
Heli000432_x_st	HuCL00001C360	1	CL1Contig360	IPR002133	AT2G36880.1	IPR002133:S-adenosylmethioninesynthetase;	AT2G36880.1:MAT3 (METHIONINE ADENOSYLTRANSFERASE 3); methionine adenosyltransferase chr2:15486800-15487972 REVERSE	MAT3	http://www.genome.jp/kegg-bin/show_pathway?ath00270+AT2G36880	Cysteine and methionine metabolism	0	0,219348181	0,066099049	1,1642074711	1,046882154	UP	UP	0	0	0	0	0	0	0	0	0	0	0	0	0	0	0	0	0	0	0	0	0	0	0	0	1	1	0	0	0	0	0	0
Heli000433_x_st	HuCL00716C003	1	CL716Contig3	IPR004843	AT5G59160.3	IPR004843:Metallophosphoesterase;	AT5G59160.3:TOPP2 (Type one serine/threonine protein phosphatase 2); protein serine/threonine phosphatase chr5:23896793-23898328 FORWARD	TOPP2	EMPTY	EMPTY	0	-0,180347856	-0,072695289	-1,133157074	-1,051679631	DOWN	DOWN	0	0	0	0	0	0	0	0	0	0	0	0	0	0	0	0	0	0	0	0	0	0	0	0	1	1	0	0	0	0	0	0
Heli000434_st	HuCL04365C001	1	CL4365Contig1	IPR005477	AT2G34590.1	IPR005477:Deoxyxylulose-5-phosphatesynthase; IPR009014:Transketolase,C-terminal/Pyruvate-ferredoxinoxidoreductase,domainII;	AT2G34590.1:transketolase family protein chr2:14576035-14577923 REVERSE	transketolase	http://www.genome.jp/kegg-bin/show_pathway?ath00010+AT2G34590	Glycolysis / Gluconeogenesis	0	-0,196841379	-0,118437013	-1,1461861583	-1,085558153	DOWN	DOWN	0	0	0	0	0	0	0	0	0	0	0	0	0	0	0	0	0	0	0	0	0	0	0	0	0	1	0	0	0	0	0	0
Heli000435_x_st	HuCL05715C001	1	CL5715Contig1	IPR000903	AT:Glycylpe	IPR000903:Myristoyl-CoA:proteinN-myristoyltransferase;	AT:Glycylpeptide N-tetradecanoyltransferase 1 (EC 2.3.1.97) (Peptide N- myristoyltransferase 1) (Myristoyl-CoA:protein N-myristoyltransferase 1) (NMT 1) (Type I N-myristoyltransf	tide	EMPTY	EMPTY	0	-0,03373254	-0,077019609	-1,0236571079	-1,054836654	DOWN	DOWN	0	0	0	0	0	0	0	0	0	0	0	0	0	0	0	0	0	0	0	0	0	0	0	0	1	1	0	0	0	0	0	0
Heli000436_x_st	HuCL00021C003	1	CL21Contig3	IPR000652	AT2G21170.1	IPR000652:Triosephosphateisomerase;	AT2G21170.1:TIM (TRIOSEPHOSPHATE ISOMERASE); triose-phosphate isomerase chr2:9078128-9080187 REVERSE	TIM	http://www.genome.jp/kegg-bin/show_pathway?ath00010+AT2G21170	Glycolysis / Gluconeogenesis	0	-0,342926141	-0,275992181	-1,2683264655	-1,210826521	DOWN	DOWN	0	0	0	0	0	0	0	0	0	0	0	0	0	0	0	0	0	0	0	0	0	0	1	0	0	0	0	0	0	0	0	0
Heli000437_x_st	HuCL00247C002	1	CL247Contig2	IPR001662	AT1G57720.2	IPR001662:TranslationelongationfactorEF1B,gammachain,conserved; IPR002946:Intracellularchloridechannel; IPR004046:GlutathioneS-transferase,C-terminal; IPR012336:Thioredoxin-likefold;	AT1G57720.2:translation elongation factor chr1:21381538-21383779 FORWARD	translation	EMPTY	EMPTY	0	0,025910895	-0,074932133	1,0181223157	-1,053311485	UP	DOWN	0	0	0	0	0	0	0	0	0	0	0	0	0	0	0	0	0	0	0	0	0	0	0	0	0	0	0	0	0	0	0	0
Heli000438_st	HuCL03222C001	1	CL3222Contig1	IPR004655	AT1G62640.2	IPR004655:Beta-ketoacyl-acylcarrierproteinsynthaseIII(FabH);	AT1G62640.2:KAS III (3-KETOACYL-ACYL CARRIER PROTEIN SYNTHASE III); 3-oxoacyl-[acyl-carrier-protein] synthase chr1:23196167-23198402 FORWARD	KAS	http://www.genome.jp/kegg-bin/show_pathway?ath00061+AT1G62640	Fatty acid biosynthesis	0	0,114989829	0,072724367	1,0829674106	1,051700828	UP	UP	0	0	0	0	0	0	0	0	0	0	0	0	0	0	0	0	0	0	0	0	0	0	0	0	0	0	0	0	0	0	0	0
Heli000439_x_st	HuCL00001C542	1	CL1Contig542	IPR000173	AT1G12900.1	IPR000173:Glyceraldehyde3-phosphatedehydrogenase;	AT1G12900.1:GAPA-2; glyceraldehyde-3-phosphate dehydrogenase chr1:4392632-4394281 REVERSE	GAPA-2;	http://www.genome.jp/kegg-bin/show_pathway?ath00710+AT1G12900	Carbon fixation in photosynthetic organisms	0	-0,356000518	-0,271036317	-1,2798728734	-1,206674295	DOWN	DOWN	0	0	0	0	0	0	0	0	0	0	0	0	0	0	0	0	0	0	0	0	0	0	1	1	0	1	0	1	0	1	0	0
Heli000441_st	HuCL04648C001	1	CL4648Contig1	IPR001452	AT4G34660.1	IPR001452:Srchomology-3;	AT4G34660.1:SH3 domain-containing protein 2 (SH3P2) chr4:16545600-16548299 REVERSE	SH3	EMPTY	EMPTY	0	-0,021533121	0,035350616	-1,0150375655	1,02480585	DOWN	UP	0	0	0	0	0	0	0	0	0	0	0	0	0	0	0	0	0	0	0	0	0	0	0	0	1	1	0	0	0	0	0	0
Heli000442_st	HuCL01131C002	1	CL1131Contig2	IPR002022	AT3G27400.1	IPR002022:Pectatelyase/Amballergen; IPR011050:Pectinlyasefold/virulencefactor;	AT3G27400.1:pectate lyase family protein chr3:10141560-10144260 FORWARD	pectate	http://www.genome.jp/kegg-bin/show_pathway?ath00040+AT3G27400	Pentose and glucuronate interconversions	0	0,06143031	0,065343198	1,0434997899	1,046333819	UP	UP	0	0	0	0	0	0	0	0	0	0	0	0	0	0	0	0	0	0	0	0	0	0	0	0	0	0	0	0	0	0	0	0
Heli000443_st	HuCL11044C001	1	CL11044Contig1	IPR004827	AT3G56850.1	IPR004827:Basic-leucinezipper(bZIP)transcriptionfactor;	AT3G56850.1:AREB3 (ABA-RESPONSIVE ELEMENT BINDING PROTEIN 3); DNA binding / transcription factor/ transcriptional activator chr3:21057533-21058873 REVERSE	AREB3	http://www.genome.jp/kegg-bin/show_pathway?ath04075+AT3G56850	Plant hormone signal transduction	0	-0,004161114	0,053524336	-1,0028884279	1,037797047	DOWN	UP	0	0	0	0	0	0	0	0	0	0	0	0	0	0	0	0	0	0	0	0	0	0	0	0	0	0	0	0	0	0	0	0
Heli000444_st	HuCL00300C001	1	CL300Contig1	IPR006639	EMPTY	IPR006639:PeptidaseA22,presenilinsignalpeptide;	EMPTY	EMPTY	EMPTY	EMPTY	0	-0,147686655	0,062464929	-1,1077917158	1,044248397	DOWN	UP	0	0	0	0	0	0	0	0	0	0	0	0	0	0	0	0	0	0	0	0	0	0	0	0	0	0	0	0	0	0	0	0
Heli000445_st	HuCL01100C001	1	CL1100Contig1	IPR011009	AT1G10940.1	IPR011009:Proteinkinase-like; IPR015740:Plantproteinserine/threoninekinase-like;	AT1G10940.1:ASK1 (ARABIDOPSIS SERINE/THREONINE KINASE 1); kinase chr1:3656050-3658170 REVERSE	ASK1	http://www.genome.jp/kegg-bin/show_pathway?ath04075+AT1G10940	Plant hormone signal transduction	0	0,050371357	0,008614951	1,0355314406	1,005989294	UP	UP	0	0	0	0	0	0	0	0	0	0	0	0	0	0	0	0	0	0	0	0	0	0	0	0	0	0	0	0	0	0	0	0
Heli000447_st	HuCL07262C001	1	CL7262Contig1	IPR008547	AT5G44250.1	IPR008547:ProteinofunknownfunctionDUF829,eukaryotic;	AT5G44250.1:similar to unknown protein [Arabidopsis thaliana] (TAIR:AT2G15695.1); similar to expressed protein [Oryza sativa (japonica cultivar-group)] (GB:ABA94687.2); contains InterPro domain Protein of unknown function DUF829, eukaryotic; (InterPro:IPR008547) chr5:17841103-17842847 REVERSE	similar	EMPTY	EMPTY	0	0,035677542	0,058529348	1,0250381051	1,041403635	UP	UP	0	0	0	0	0	0	0	0	0	0	0	0	0	0	0	0	0	0	0	0	0	0	0	0	0	0	0	0	0	0	0	0
Heli000448_st	HuCL07541C001	1	CL7541Contig1	IPR008973	AT5G55530.2	IPR008973:C2calcium/lipid-bindingregion,CaLB;	AT5G55530.2:C2 domain-containing protein chr5:22511665-22512882 FORWARD	C2	EMPTY	EMPTY	0	0,08715591	0,041857194	1,0622739787	1,029438179	UP	UP	0	0	0	0	0	0	0	0	0	0	0	0	0	0	0	0	0	0	0	0	0	0	0	0	1	1	0	0	0	0	0	0
Heli000449_st	HuCL00366C002	1	CL366Contig2	IPR005477	AT5G50850.1	IPR005477:Deoxyxylulose-5-phosphatesynthase; IPR009014:Transketolase,C-terminal/Pyruvate-ferredoxinoxidoreductase,domainII;	AT5G50850.1:pyruvate dehydrogenase E1 component beta subunit, mitochondrial / PDHE1-B (PDH2) chr5:20706897-20710202 FORWARD	pyruvate	http://www.genome.jp/kegg-bin/show_pathway?ath00010+AT5G50850	Glycolysis / Gluconeogenesis	0	-0,018821406	0,100244294	-1,0131314749	1,071954963	DOWN	UP	0	0	0	0	0	0	0	0	0	0	0	0	0	0	0	0	0	0	0	0	0	0	0	0	0	0	0	0	0	0	0	0
Heli000450_x_st	HuCL00521C001	1	CL521Contig1	IPR004807	AT3G13920.1	IPR004807:ExcinucleaseABC,Bsubunit; IPR014014:RNAhelicase,DEAD-boxtype,Qmotif; IPR014021:Helicase,superfamily1and2,ATP-binding;	AT3G13920.1:EIF4A1 (eukaryotic translation initiation factor 4A-1); ATP-dependent helicase chr3:4592642-4594135 REVERSE	EIF4A1	EMPTY	EMPTY	0	-0,381091604	-0,214560526	-1,3023268783	-1,160350395	DOWN	DOWN	0	0	0	0	0	0	0	0	0	0	0	0	0	0	0	0	0	0	0	0	0	0	1	1	0	1	0	0	0	0	0	0
Heli000451_st	HuCL06139C001	1	CL6139Contig1	IPR003451	AT4G34350.1	IPR003451:LytBprotein;	AT4G34350.1:CLB6 (CHLOROPLAST BIOGENESIS 6); 4-hydroxy-3-methylbut-2-en-1-yl diphosphate reductase chr4:16428685-16431042 REVERSE	CLB6	http://www.genome.jp/kegg-bin/show_pathway?ath00900+AT4G34350	Terpenoid backbone biosynthesis	0	1,537196066	0,781616413	2,9022988188	1,719055845	UP	UP	1	0	UP	0	0	0	0	0	0	UP	2	UP	UP	UP	0	UP	UP	UP	UP	7	0	0	1	1	1	1	0	1	0	1	0	0
Heli000453_x_st	HuCL00716C001	1	CL716Contig1	IPR004843	AT5G59160.3	IPR004843:Metallophosphoesterase;	AT5G59160.3:TOPP2 (Type one serine/threonine protein phosphatase 2); protein serine/threonine phosphatase chr5:23896793-23898328 FORWARD	TOPP2	EMPTY	EMPTY	0	-0,204493545	-0,065819652	-1,1522817697	-1,046679431	DOWN	DOWN	0	0	0	0	0	0	0	0	0	0	0	0	0	0	0	0	0	0	0	0	0	0	0	0	0	0	0	0	0	0	0	0
Heli000454_st	HuCL00001C118	1	CL1Contig118	IPR006861	AT4G16830.2	IPR006861:Hyaluronan/mRNAbindingprotein;	AT4G16830.2:nuclear RNA-binding protein (RGGA) chr4:9470998-9472327 FORWARD	nuclear	EMPTY	EMPTY	0	0,020556182	-0,02044421	1,0143504527	-1,014271729	UP	DOWN	0	0	0	0	0	0	0	0	0	0	0	0	0	0	0	0	0	0	0	0	0	0	0	0	1	1	0	0	0	0	0	0
Heli000456_st	HuCL06867C001	1	CL6867Contig1	IPR004827	AT1G58110.2	IPR004827:Basic-leucinezipper(bZIP)transcriptionfactor;	AT1G58110.2:DNA binding / transcription factor chr1:21519584-21521039 REVERSE	DNA	EMPTY	EMPTY	0	-0,222460736	-0,081417225	-1,1667219121	-1,058056908	DOWN	DOWN	0	0	0	0	0	0	0	0	0	0	0	0	0	0	0	0	0	0	0	0	0	0	0	0	0	0	0	0	0	0	0	0
Heli000457_x_st	HuCL00647C003	1	CL647Contig3	EMPTY	AT3G49550.1	EMPTY	AT3G49550.1:similar to unknown protein [Arabidopsis thaliana] (TAIR:AT5G24610.1); similar to expressed protein [Oryza sativa (japonica cultivar-group)] (GB:ABB47870.1) chr3:18379186-18379629 FORWARD	similar	EMPTY	EMPTY	0	0,208376772	0,09153063	1,1553874844	1,065500027	UP	UP	0	0	0	0	0	0	0	0	0	0	0	0	0	0	0	0	0	0	0	0	0	0	0	0	0	0	0	0	0	0	0	0
Heli000458_x_st	HuCL00436C001	1	CL436Contig1	IPR004696	AT1G61800.1	IPR004696:Tptphosphate/phosphoenolpyruvatetranslocator;	AT1G61800.1:GPT2 (glucose-6-phosphate/phosphate translocator 2); antiporter/ glucose-6-phosphate transporter chr1:22828192-22830124 FORWARD	GPT2	EMPTY	EMPTY	0	-0,111558338	-0,054215966	-1,0803946029	-1,038294687	DOWN	DOWN	0	0	0	0	0	0	0	0	0	0	0	0	0	0	0	0	0	0	0	0	0	0	0	0	0	0	0	0	0	0	0	0
Heli000459_st	HuCL01351C001	1	CL1351Contig1	IPR000717	EMPTY	IPR000717:ProteasomecomponentregionPCI;	EMPTY	EMPTY	EMPTY	EMPTY	0	0,119189266	0,061691399	1,0861243348	1,043688652	UP	UP	0	0	0	0	0	0	0	0	0	0	0	0	0	0	0	0	0	0	0	0	0	0	0	0	0	1	0	0	0	0	0	0
Heli000460_st	HuCL06868C001	1	CL6868Contig1	IPR009834	AT2G03590.1	IPR009834:Fattyacidelongase3-ketoacyl-CoAsynthase1;	AT2G03590.1:ATUPS1 (Arabidopsis thaliana ureide permease 1); allantoin transporter chr2:1095126-1096708 FORWARD	ATUPS1	EMPTY	EMPTY	0	-0,589732729	-0,217770515	-1,504967914	-1,162935043	DOWN	DOWN	0	0	0	0	0	0	0	0	0	0	0	0	0	0	0	0	0	0	0	0	0	0	1	0	1	1	0	0	0	0	0	0
Heli000461_st	HuCL00447C002	1	CL447Contig2	IPR015655	AT3G05640.2	IPR015655:Proteinphosphatase2C;	AT3G05640.2:protein phosphatase 2C, putative / PP2C, putative chr3:1640616-1642233 REVERSE	protein	EMPTY	EMPTY	0	0,092384851	0,144663398	1,0661310975	1,1054727	UP	UP	0	0	0	0	0	0	0	0	0	0	0	0	0	0	0	0	0	0	0	0	0	0	0	0	0	1	0	0	0	0	0	0
Heli000462_st	HuCL01875C001	1	CL1875Contig1	IPR000626	AT3G13235.1	IPR000626:Ubiquitin; IPR009007:Peptidaseaspartic,catalytic; IPR009060:UBA-like;	AT3G13235.1:ubiquitin family protein chr3:4271499-4274355 REVERSE	ubiquitin	EMPTY	EMPTY	0	-0,025409958	0,078357736	-1,0177688615	1,055815489	DOWN	UP	0	0	0	0	0	0	0	0	0	0	0	0	0	0	0	0	0	0	0	0	0	0	0	0	1	1	0	0	0	0	0	0
Heli000463_st	HuCL00103C002	1	CL103Contig2	IPR005067	AT2G43710.1	IPR005067:Fattyaciddesaturase,type2; IPR009078:Ferritin/ribonucleotidereductase-like;	AT2G43710.1:SSI2 (fatty acid biosynthesis 2); acyl-[acyl-carrier-protein] desaturase chr2:18127184-18129572 FORWARD	SSI2	http://www.genome.jp/kegg-bin/show_pathway?ath00061+AT2G43710	Fatty acid biosynthesis	0	-0,23715377	0,015067318	-1,1786650294	1,010498596	DOWN	UP	0	0	0	0	0	0	0	0	0	0	0	0	0	0	0	0	0	0	0	0	0	0	1	0	1	0	0	0	0	0	0	0
Heli000464_x_st	HuCL00992C001	1	CL992Contig1	IPR002198	AT4G27440.2	IPR002198:Short-chaindehydrogenase/reductaseSDR;	AT4G27440.2:PORB (PROTOCHLOROPHYLLIDE OXIDOREDUCTASE B); oxidoreductase/ protochlorophyllide reductase chr4:13725654-13727113 FORWARD	PORB	http://www.genome.jp/kegg-bin/show_pathway?ath00860+AT4G27440	Porphyrin and chlorophyll metabolism	0	-0,530040541	-0,152827793	-1,4439697718	-1,111746446	DOWN	DOWN	0	0	0	0	0	0	0	0	0	0	0	0	0	0	0	0	0	DOWN	0	1	0	0	1	0	1	1	0	0	0	0	0	0
Heli000465_st	HuCL00875C001	1	CL875Contig1	IPR002843	AT3G28715.1	IPR002843:ATPase,V0/A0complex,subunitC/D;	AT3G28715.1:H+-transporting two-sector ATPase, putative chr3:10779262-10781587 FORWARD	H+-transporting	http://www.genome.jp/kegg-bin/show_pathway?ath00190+AT3G28715	Oxidative phosphorylation	0	-0,251266701	-0,104188566	-1,1902517095	-1,074889656	DOWN	DOWN	0	0	0	0	0	0	0	0	0	0	0	0	0	0	0	0	0	0	0	0	0	0	1	0	1	1	0	0	0	0	0	0
Heli000467_x_st	HuCL00146C002	1	CL146Contig2	IPR005804	AT3G12120.2	IPR005804:Fattyaciddesaturase,type1;	AT3G12120.2:FAD2 (FATTY ACID DESATURASE 2) chr3:3860598-3861749 REVERSE	FAD2	http://www.genome.jp/kegg-bin/show_pathway?ath01040+AT3G12120	Biosynthesis of unsaturated fatty acids	0	-0,15248244	-0,092801565	-1,1114803477	-1,066439088	DOWN	DOWN	0	0	0	0	0	0	0	0	0	0	0	0	0	0	0	0	0	0	0	0	0	0	0	0	0	0	0	0	0	0	0	0
Heli000468_st	HuCL00815C001	1	CL815Contig1	IPR005804	AT3G12120.2	IPR005804:Fattyaciddesaturase,type1;	AT3G12120.2:FAD2 (FATTY ACID DESATURASE 2) chr3:3860598-3861749 REVERSE	FAD2	http://www.genome.jp/kegg-bin/show_pathway?ath01040+AT3G12120	Biosynthesis of unsaturated fatty acids	0	-0,747363106	-0,520988536	-1,6787217316	-1,434938133	DOWN	DOWN	0	0	DOWN	0	0	0	0	0	0	DOWN	2	DOWN	0	0	0	0	0	0	DOWN	2	0	0	1	1	0	0	0	0	0	0	0	0
Heli000471_st	HuCL03945C001	1	CL3945Contig1	IPR000717	AT5G42970.1	IPR000717:ProteasomecomponentregionPCI;	AT5G42970.1:COP8 (CONSTITUTIVE PHOTOMORPHOGENIC 8) chr5:17254698-17257877 REVERSE	COP8	EMPTY	EMPTY	0	-0,019943873	0,022012889	-1,0139200332	1,015375172	DOWN	UP	0	0	0	0	0	0	0	0	0	0	0	0	0	0	0	0	0	0	0	0	0	0	0	0	1	1	0	0	0	0	0	0
Heli000472_st	HuCL00936C002	1	CL936Contig2	IPR005959	AT1G12050.1	IPR005959:Fumarylacetoacetase; IPR011234:Fumarylacetoacetase,C-terminal-related;	AT1G12050.1:fumarylacetoacetase, putative chr1:4072902-4075854 FORWARD	fumarylacetoacetase,	http://www.genome.jp/kegg-bin/show_pathway?ath00350+AT1G12050	Tyrosine metabolism	0	0,720948723	0,367916951	1,6482655854	1,290488201	UP	UP	0	0	UP	0	0	0	0	0	0	0	1	0	0	0	0	0	0	UP	UP	2	0	0	1	1	1	1	0	1	0	1	0	0
Heli000473_st	HuCL00623C002	1	CL623Contig2	IPR001509	EMPTY	IPR001509:NAD-dependentepimerase/dehydratase;	EMPTY	EMPTY	EMPTY	EMPTY	0	-0,634409247	-0,180305932	-1,5523019851	-1,133124145	DOWN	DOWN	0	0	DOWN	0	0	0	0	0	0	0	1	0	0	0	0	0	0	0	0	0	0	0	1	0	0	1	0	1	0	0	0	0
Heli000474_x_st	HuCL00008C010	1	CL8Contig10	IPR000741	AT4G38970.1	IPR000741:Fructose-bisphosphatealdolase,class-I;	AT4G38970.1:fructose-bisphosphate aldolase, putative chr4:18163708-18165653 REVERSE	fructose-bisphosphate	http://www.genome.jp/kegg-bin/show_pathway?ath00010+AT4G38970	Glycolysis / Gluconeogenesis	0	0,05084994	0,055741364	1,0358750128	1,039393084	UP	UP	0	0	0	0	0	0	0	0	0	0	0	0	0	0	0	0	0	0	0	0	0	0	0	0	0	0	0	0	0	0	0	0
Heli000475_st	HuCL14152C001	1	CL14152Contig1	IPR001993	AT5G46800.1	IPR001993:Mitochondrialsubstratecarrier;	AT5G46800.1:BOU (A BOUT DE SOUFFLE); binding chr5:19006006-19007037 REVERSE	BOU	EMPTY	EMPTY	0	-0,152092163	-0,095036037	-1,1111797114	-1,068092088	DOWN	DOWN	0	0	0	0	0	0	0	0	0	0	0	0	0	0	0	0	0	0	0	0	0	0	0	0	1	1	0	0	0	0	0	0
Heli000476_st	HuCL03602C001	1	CL3602Contig1	IPR011009	AT4G33950.1	IPR011009:Proteinkinase-like; IPR015740:Plantproteinserine/threoninekinase-like;	AT4G33950.1:OST1 (OPEN STOMATA 1); kinase/ protein kinase chr4:16272369-16274662 FORWARD	OST1	http://www.genome.jp/kegg-bin/show_pathway?ath04075+AT4G33950	Plant hormone signal transduction	0	-0,329227549	-0,218924335	-1,2563405218	-1,163865491	DOWN	DOWN	0	0	0	0	0	0	0	0	0	0	0	0	0	0	0	0	0	0	0	0	0	0	0	0	1	1	0	0	0	0	0	0
Heli000477_x_st	HuCL00001C587	1	CL1Contig587	IPR000626	AT5G03240.3	IPR000626:Ubiquitin;	AT5G03240.3:UBQ3 (POLYUBIQUITIN 3); protein binding chr5:771975-772895 REVERSE	UBQ3	EMPTY	EMPTY	0	0,114498737	0,047312413	1,0825988323	1,033338131	UP	UP	0	0	0	0	0	0	0	0	0	0	0	0	0	0	0	0	0	0	0	0	0	0	0	0	1	1	0	0	0	0	0	0
Heli000478_st	HuCL07225C001	1	CL7225Contig1	IPR002946	AT1G77290.2	IPR002946:Intracellularchloridechannel; IPR004046:GlutathioneS-transferase,C-terminal; IPR012336:Thioredoxin-likefold;	AT1G77290.2:tetrachloro-p-hydroquinone reductive dehalogenase-related chr1:29043811-29044709 FORWARD	tetrachloro-p-hydroquinone	EMPTY	EMPTY	0	-0,229121657	-0,086697617	-1,17212112	-1,061936586	DOWN	DOWN	0	0	0	0	0	0	0	0	0	0	0	0	0	0	0	0	0	0	0	0	0	0	1	0	0	0	0	0	0	0	0	0
Heli000479_st	HuCL09364C001	1	CL9364Contig1	IPR002220	AT2G45440.1	IPR002220:Dihydrodipicolinatesynthetase;	AT2G45440.1:DHDPS2 (DIHYDRODIPICOLINATE SYNTHASE); dihydrodipicolinate synthase chr2:18738368-18739941 FORWARD	DHDPS2	http://www.genome.jp/kegg-bin/show_pathway?ath00300+AT2G45440	Lysine biosynthesis	0	-0,063990742	-0,137600567	-1,045353392	-1,100073994	DOWN	DOWN	0	0	0	0	0	0	0	0	0	0	0	0	0	0	0	0	0	0	0	0	0	0	0	0	1	1	0	0	0	0	0	0
Heli000480_x_st	HuCL00366C003	1	CL366Contig3	IPR005477	AT5G50850.1	IPR005477:Deoxyxylulose-5-phosphatesynthase; IPR009014:Transketolase,C-terminal/Pyruvate-ferredoxinoxidoreductase,domainII;	AT5G50850.1:pyruvate dehydrogenase E1 component beta subunit, mitochondrial / PDHE1-B (PDH2) chr5:20706897-20710202 FORWARD	pyruvate	http://www.genome.jp/kegg-bin/show_pathway?ath00010+AT5G50850	Glycolysis / Gluconeogenesis	0	-0,113173613	-0,091785518	-1,0816049153	-1,065688291	DOWN	DOWN	0	0	0	0	0	0	0	0	0	0	0	0	0	0	0	0	0	0	0	0	0	0	0	0	1	1	0	0	0	0	0	0
Heli000481_st	HuCL09759C001	1	CL9759Contig1	IPR004142	AT5G56750.1	IPR004142:Ndr;	AT5G56750.1:Ndr family protein chr5:22975212-22977832 FORWARD	Ndr	EMPTY	EMPTY	0	-0,127322541	-0,08275805	-1,0922647143	-1,059040712	DOWN	DOWN	0	0	0	0	0	0	0	0	0	0	0	0	0	0	0	0	0	0	0	0	0	0	0	0	1	0	0	0	0	0	0	0
Heli000482_st	HuCL01825C001	1	CL1825Contig1	IPR002133	AT2G36880.1	IPR002133:S-adenosylmethioninesynthetase;	AT2G36880.1:MAT3 (METHIONINE ADENOSYLTRANSFERASE 3); methionine adenosyltransferase chr2:15486800-15487972 REVERSE	MAT3	http://www.genome.jp/kegg-bin/show_pathway?ath00270+AT2G36880	Cysteine and methionine metabolism	0	-0,678611047	-0,318427021	-1,6005980392	-1,246970228	DOWN	DOWN	0	0	DOWN	0	0	0	0	0	0	0	1	0	0	0	0	DOWN	0	0	0	1	0	0	1	0	1	1	0	0	0	0	0	0
Heli000483_st	HuCL03756C001	1	CL3756Contig1	EMPTY	EMPTY	EMPTY	EMPTY	EMPTY	EMPTY	EMPTY	0	0,176242651	0,072557666	1,129937246	1,051579312	UP	UP	0	0	0	0	0	0	0	0	0	0	0	0	0	0	0	0	0	0	0	0	0	0	0	0	1	1	0	0	0	0	0	0
Heli000484_st	HuCL01867C001	1	CL1867Contig1	IPR000626	EMPTY	IPR000626:Ubiquitin; IPR009007:Peptidaseaspartic,catalytic; IPR009060:UBA-like;	EMPTY	EMPTY	EMPTY	EMPTY	0	-0,116589336	0,018083794	-1,0841687556	1,01261362	DOWN	UP	0	0	0	0	0	0	0	0	0	0	0	0	0	0	0	0	0	0	0	0	0	0	0	0	1	0	0	0	0	0	0	0
Heli000485_st	HuCL03964C001	1	CL3964Contig1	IPR003480	AT5G48930.1	IPR003480:Transferase;	AT5G48930.1:transferase family protein chr5:19853880-19855318 REVERSE	transferase	http://www.genome.jp/kegg-bin/show_pathway?ath00940+AT5G48930	Phenylpropanoid biosynthesis	0	0,297637525	0,275785668	1,2291300114	1,210653212	UP	UP	0	0	0	0	0	0	0	0	0	0	0	0	0	0	0	0	0	0	0	0	0	0	0	0	1	0	0	0	0	0	0	0
Heli000486_st	HuCL00708C002	1	CL708Contig2	IPR002198	AT1G03630.1	IPR002198:Short-chaindehydrogenase/reductaseSDR;	AT1G03630.1:POR C (PROTOCHLOROPHYLLIDE OXIDOREDUCTASE); NADPH dehydrogenase/ oxidoreductase/ protochlorophyllide reductase chr1:907698-909244 FORWARD	POR	http://www.genome.jp/kegg-bin/show_pathway?ath00860+AT1G03630	Porphyrin and chlorophyll metabolism	0	-0,168381269	0,039580078	-1,1237968558	1,02781462	DOWN	UP	0	0	0	0	0	0	0	0	0	0	0	0	0	0	0	0	0	0	0	0	0	0	0	0	0	0	0	0	0	0	0	0
Heli000487_st	HuCL05323C001	1	CL5323Contig1	IPR008973	AT5G55530.2	IPR008973:C2calcium/lipid-bindingregion,CaLB;	AT5G55530.2:C2 domain-containing protein chr5:22511665-22512882 FORWARD	C2	EMPTY	EMPTY	0	0,373920006	0,248891499	1,2958691106	1,188293733	UP	UP	0	0	0	0	0	0	0	0	0	0	0	0	0	0	0	0	0	0	0	0	0	0	1	0	0	0	0	0	0	0	0	0
Heli000489_st	HuCL00623C001	1	CL623Contig1	IPR001509	AT5G28840.1	IPR001509:NAD-dependentepimerase/dehydratase;	AT5G28840.1:GME (GDP-D-MANNOSE 3prime,5prime-EPIMERASE); GDP-mannose 3,5-epimerase/ NAD binding / catalytic chr5:10862476-10864028 REVERSE	GME	http://www.genome.jp/kegg-bin/show_pathway?ath00053+AT5G28840	Ascorbate and aldarate metabolism	0	-0,421990026	-0,084740342	-1,3397743399	-1,060496855	DOWN	DOWN	0	0	0	0	0	0	0	0	0	0	0	0	0	0	0	0	0	0	0	0	0	0	1	0	0	1	0	1	0	0	0	0
Heli000490_st	HuCL06496C001	1	CL6496Contig1	EMPTY	EMPTY	EMPTY	EMPTY	EMPTY	EMPTY	EMPTY	0	-0,057174438	-0,074359064	-1,0404260581	-1,05289317	DOWN	DOWN	0	0	0	0	0	0	0	0	0	0	0	0	0	0	0	0	0	0	0	0	0	0	0	0	0	0	0	0	0	0	0	0
Heli000491_st	HuCL00001C208	1	CL1Contig208	IPR000741	AT5G03690.2	IPR000741:Fructose-bisphosphatealdolase,class-I;	AT5G03690.2:fructose-bisphosphate aldolase, putative chr5:963388-964981 REVERSE	fructose-bisphosphate	http://www.genome.jp/kegg-bin/show_pathway?ath00010+AT5G03690	Glycolysis / Gluconeogenesis	0	-0,328040951	-0,217297647	-1,2553076228	-1,162553933	DOWN	DOWN	0	0	0	0	0	0	0	0	0	0	0	0	0	0	0	0	0	0	0	0	0	0	1	0	0	1	0	0	0	0	0	0
Heli000492_st	HuCL01815C001	1	CL1815Contig1	IPR008942	EMPTY	IPR008942:ENTH/VHS; IPR014645:TargetofMybprotein1;	EMPTY	EMPTY	EMPTY	EMPTY	0	0,240125084	0,06670148	1,1810950598	1,047319395	UP	UP	0	0	0	0	0	0	0	0	0	0	0	0	0	0	0	0	0	0	0	0	0	0	1	0	1	1	0	0	0	0	0	0
Heli000493_st	HuCL02584C001	1	CL2584Contig1	IPR015943	EMPTY	IPR015943:WD40/YVTNrepeat-like;	EMPTY	EMPTY	EMPTY	EMPTY	0	0,126658648	0,0533947	1,0917621964	1,037703798	UP	UP	0	0	0	0	0	0	0	0	0	0	0	0	0	0	0	0	0	0	0	0	0	0	0	0	0	0	0	0	0	0	0	0
Heli000494_st	HuCL00284C001	1	CL284Contig1	IPR002060	AT4G34640.1	IPR002060:Squalene/phytoenesynthase;	AT4G34640.1:SQS1 (SQUALENE SYNTHASE 1); farnesyl-diphosphate farnesyltransferase chr4:16538494-16541660 FORWARD	SQS1	http://www.genome.jp/kegg-bin/show_pathway?ath00100+AT4G34640	Steroid biosynthesis	0	0,146147684	0,113288806	1,1066106274	1,08169128	UP	UP	0	0	0	0	0	0	0	0	0	0	0	0	0	0	0	0	0	0	0	0	0	0	0	0	1	0	0	0	0	0	0	0
Heli000495_st	HuCL01135C002	1	CL1135Contig2	IPR007217	EMPTY	IPR007217:Per1-like;	EMPTY	EMPTY	EMPTY	EMPTY	0	-0,241661595	-0,096546352	-1,1823536296	-1,069210828	DOWN	DOWN	0	0	0	0	0	0	0	0	0	0	0	0	0	0	0	0	0	0	0	0	0	0	1	0	1	1	0	0	0	0	0	0
Heli000497_x_st	HuCL00410C001	1	CL410Contig1	IPR004806	AT5G38470.1	IPR004806:UVexcisionrepairproteinRad23; IPR009060:UBA-like;	AT5G38470.1:DNA repair protein RAD23, putative chr5:15421950-15424730 FORWARD	DNA	http://www.genome.jp/kegg-bin/show_pathway?ath03420+AT5G38470	Nucleotide excision repair	0	0,094126063	0,095890097	1,0674186052	1,068724574	UP	UP	0	0	0	0	0	0	0	0	0	0	0	0	0	0	0	0	0	0	0	0	0	0	0	0	0	0	0	0	0	0	0	0
Heli000498_st	HuCL03952C001	1	CL3952Contig1	IPR006828	AT4G16360.1	IPR006828:5-AMP-activatedproteinkinase,betasubunit,complex-interactingregion;	AT4G16360.1:5prime-AMP-activated protein kinase beta-2 subunit, putative chr4:9245681-9246852 FORWARD	5prime-AMP-activated	EMPTY	EMPTY	0	-0,24726491	-0,104153468	-1,1869547282	-1,074863507	DOWN	DOWN	0	0	0	0	0	0	0	0	0	0	0	0	0	0	0	0	0	0	0	0	0	0	1	0	0	0	0	0	0	0	0	0
Heli000499_st	HuCL01643C001	1	CL1643Contig1	IPR011009	AT4G29810.1	IPR011009:Proteinkinase-like;	AT4G29810.1:ATMKK2 (MAP KINASE KINASE 2); MAP kinase kinase/ kinase chr4:14593305-14595247 REVERSE	ATMKK2	http://www.genome.jp/kegg-bin/show_pathway?ath04626+AT4G29810	Plant-pathogen interaction	0	0,045380678	0,014286322	1,0319554412	1,009951716	UP	UP	0	0	0	0	0	0	0	0	0	0	0	0	0	0	0	0	0	0	0	0	0	0	0	0	1	1	0	0	0	0	0	0
Heli000501_st	HuCL00301C002	1	CL301Contig2	IPR007828	AT2G19800.1	IPR007828:ProteinofunknownfunctionDUF706;	AT2G19800.1:MIOX2 (MYO-INOSITOL OXYGENASE 2) chr2:8538188-8540436 REVERSE	MIOX2	http://www.genome.jp/kegg-bin/show_pathway?ath00053+AT2G19800	Ascorbate and aldarate metabolism	0	-0,978148051	-0,698287138	-1,9699350324	-1,622577219	DOWN	DOWN	0	0	DOWN	0	0	0	0	0	DOWN	0	2	0	0	0	DOWN	DOWN	0	DOWN	0	3	0	0	1	1	0	0	0	0	0	0	0	0
Heli000502_st	HuCL01787C002	1	CL1787Contig2	IPR002917	AT4G39520.1	IPR002917:GTP-bindingprotein,HSR1-related; IPR004095:TGS; IPR006074:GTP1/OBGdomain;	AT4G39520.1:GTP-binding protein, putative chr4:18371323-18373994 REVERSE	GTP-binding	EMPTY	EMPTY	0	0,000472607	0,106810677	1,0003276399	1,076845054	UP	UP	0	0	0	0	0	0	0	0	0	0	0	0	0	0	0	0	0	0	0	0	0	0	0	0	0	0	0	0	0	0	0	0
Heli000503_st	HuCL01162C002	1	CL1162Contig2	IPR001236	AT1G53240.1	IPR001236:Lactate/malatedehydrogenase;	AT1G53240.1:malate dehydrogenase (NAD), mitochondrial chr1:19858634-19860470 REVERSE	malate	http://www.genome.jp/kegg-bin/show_pathway?ath00020+AT1G53240	Citrate cycle (TCA cycle)	0	-0,342703736	-0,18625945	-1,2681309561	-1,13780983	DOWN	DOWN	0	0	0	0	0	0	0	0	0	0	0	0	0	0	0	0	0	0	0	0	0	0	1	0	1	1	0	1	0	0	0	0
Heli000504_x_st	HuCL00485C002	1	CL485Contig2	IPR000717	AT4G24820.2	IPR000717:ProteasomecomponentregionPCI;	AT4G24820.2:26S proteasome regulatory subunit, putative (RPN7) chr4:12790481-12792609 REVERSE	26S	http://www.genome.jp/kegg-bin/show_pathway?ath03050+AT4G24820	Proteasome	0	0,065042172	0,060119879	1,0461155188	1,042552387	UP	UP	0	0	0	0	0	0	0	0	0	0	0	0	0	0	0	0	0	0	0	0	0	0	0	0	1	1	0	0	0	0	0	0
Heli000505_st	HuCL07052C001	1	CL7052Contig1	IPR003593	AT3G05530.1	IPR003593:AAA+ATPase,core; IPR005937:26SproteasomesubunitP45;	AT3G05530.1:RPT5A (regulatory particle triple-A 5A); ATPase/ calmodulin binding chr3:1603546-1605999 FORWARD	RPT5A	http://www.genome.jp/kegg-bin/show_pathway?ath03050+AT3G05530	Proteasome	0	0,387128919	0,185795749	1,3077882071	1,137444182	UP	UP	0	0	0	0	0	0	0	0	0	0	0	0	0	0	0	0	0	0	0	0	0	0	1	0	0	1	0	0	0	0	0	0
Heli000506_st	HuCL02256C001	1	CL2256Contig1	IPR004853	EMPTY	IPR004853:ProteinofunknownfunctionDUF250;	EMPTY	EMPTY	EMPTY	EMPTY	0	0,151946807	0,035477795	1,1110677622	1,024896195	UP	UP	0	0	0	0	0	0	0	0	0	0	0	0	0	0	0	0	0	0	0	0	0	0	0	0	0	0	0	0	0	0	0	0
Heli000507_st	HuCL04574C001	1	CL4574Contig1	EMPTY	AT1G35780.1	EMPTY	AT1G35780.1:similar to unknown protein [Arabidopsis thaliana] (TAIR:AT1G78150.2); similar to TPA: TPA_inf: HN1-like protein isoform 1 [Oryza sativa (japonica cultivar-group)] (GB:DAA01822.1); similar to Os07g0623600 [Oryza sativa (japonica cultivar-group)] (GB:NP_001060324.1); similar to Os03g0387800 [Oryza sativa (japonica cultivar-group)] (GB:NP_001050261.1) chr1:13278990-13281325 REVERSE	similar	EMPTY	EMPTY	0	-0,209385779	-0,117796718	-1,1561958339	-1,085076469	DOWN	DOWN	0	0	0	0	0	0	0	0	0	0	0	0	0	0	0	0	0	0	0	0	0	0	1	0	0	0	0	0	0	0	0	0
Heli000508_x_st	HuCL05631C001	1	CL5631Contig1	IPR006861	AT4G16830.3	IPR006861:Hyaluronan/mRNAbindingprotein;	AT4G16830.3:nuclear RNA-binding protein (RGGA) chr4:9470671-9472327 FORWARD	nuclear	EMPTY	EMPTY	0	-0,169558563	-0,131342092	-1,124714291	-1,095312161	DOWN	DOWN	0	0	0	0	0	0	0	0	0	0	0	0	0	0	0	0	0	0	0	0	0	0	0	0	1	1	0	0	0	0	0	0
Heli000510_st	HuCL01544C001	1	CL1544Contig1	IPR004853	EMPTY	IPR004853:ProteinofunknownfunctionDUF250;	EMPTY	EMPTY	EMPTY	EMPTY	0	0,006859743	0,037768618	1,0047661336	1,026524896	UP	UP	0	0	0	0	0	0	0	0	0	0	0	0	0	0	0	0	0	0	0	0	0	0	0	0	1	0	0	0	0	0	0	0
Heli000512_st	HuCL01131C001	1	CL1131Contig1	IPR002022	AT3G27400.1	IPR002022:Pectatelyase/Amballergen; IPR011050:Pectinlyasefold/virulencefactor;	AT3G27400.1:pectate lyase family protein chr3:10141560-10144260 FORWARD	pectate	http://www.genome.jp/kegg-bin/show_pathway?ath00040+AT3G27400	Pentose and glucuronate interconversions	0	-0,028416114	0,013392547	-1,0198918062	1,009326227	DOWN	UP	0	0	0	0	0	0	0	0	0	0	0	0	0	0	0	0	0	0	0	0	0	0	0	0	0	0	0	0	0	0	0	0
Heli000513_x_st	HuCL00875C002	1	CL875Contig2	IPR002843	AT3G28715.1	IPR002843:ATPase,V0/A0complex,subunitC/D;	AT3G28715.1:H+-transporting two-sector ATPase, putative chr3:10779262-10781587 FORWARD	H+-transporting	http://www.genome.jp/kegg-bin/show_pathway?ath00190+AT3G28715	Oxidative phosphorylation	0	-0,058025627	-0,067826158	-1,0410400898	-1,048136169	DOWN	DOWN	0	0	0	0	0	0	0	0	0	0	0	0	0	0	0	0	0	0	0	0	0	0	0	0	1	1	0	0	0	0	0	0
Heli000516_st	HuCL00981C001	1	CL981Contig1	IPR005804	AT5G05580.1	IPR005804:Fattyaciddesaturase,type1;	AT5G05580.1:FAD8 (FATTY ACID DESATURASE 8); omega-3 fatty acid desaturase chr5:1664332-1666346 FORWARD	FAD8	http://www.genome.jp/kegg-bin/show_pathway?ath01040+AT5G05580	Biosynthesis of unsaturated fatty acids	0	-0,465364377	-0,16594155	-1,3806660199	-1,121898027	DOWN	DOWN	0	0	0	0	0	0	0	0	0	0	0	0	0	0	0	0	0	0	0	0	0	0	1	0	0	1	0	0	0	0	0	0
Heli000517_st	HuCL03862C001	1	CL3862Contig1	IPR002133	AT2G36880.1	IPR002133:S-adenosylmethioninesynthetase;	AT2G36880.1:MAT3 (METHIONINE ADENOSYLTRANSFERASE 3); methionine adenosyltransferase chr2:15486800-15487972 REVERSE	MAT3	http://www.genome.jp/kegg-bin/show_pathway?ath00270+AT2G36880	Cysteine and methionine metabolism	1	1,128408151	0,603520412	2,1861738784	1,51941968	UP	UP	1	0	UP	0	0	0	0	0	0	UP	2	UP	UP	UP	0	0	UP	0	UP	5	0	0	1	1	1	1	0	1	0	1	0	0
Heli000518_st	HuCL00407C002	1	CL407Contig2	IPR004361	AT1G67280.1	IPR004361:GlyoxalaseI;	AT1G67280.1:lactoylglutathione lyase, putative / glyoxalase I, putative chr1:25192226-25194210 REVERSE	lactoylglutathione	http://www.genome.jp/kegg-bin/show_pathway?ath00620+AT1G67280	Pyruvate metabolism	0	-0,10736189	0,071657421	-1,0772565646	1,050923329	DOWN	UP	0	0	0	0	0	0	0	0	0	DOWN	1	0	0	0	0	0	0	0	0	0	0	0	0	0	1	1	0	0	0	0	0	0
Heli000520_x_st	HuCL12293C001	1	CL12293Contig1	IPR015655	AT2G25620.1	IPR015655:Proteinphosphatase2C;	AT2G25620.1:protein phosphatase 2C, putative / PP2C, putative chr2:10910232-10912056 REVERSE	protein	EMPTY	EMPTY	0	0,184877651	0,121759808	1,1367205686	1,088061277	UP	UP	0	0	0	0	0	0	0	0	0	0	0	0	0	0	0	0	0	0	0	0	0	0	0	0	0	0	0	0	0	0	0	0
Heli000521_st	HuCL00474C001	1	CL474Contig1	IPR000597	AT1G43170.3	IPR000597:RibosomalproteinL3;	AT1G43170.3:ARP1 (ARABIDOPSIS RIBOSOMAL PROTEIN 1); structural constituent of ribosome chr1:16269432-16271071 FORWARD	ARP1	EMPTY	EMPTY	0	-0,126465862	-0,062955272	-1,091616315	-1,044603377	DOWN	DOWN	0	0	0	0	0	0	0	0	0	0	0	0	0	0	0	0	0	0	0	0	0	0	0	0	1	1	0	0	0	0	0	0
Heli000522_st	HuCL00306C001	1	CL306Contig1	IPR000146	EMPTY	IPR000146:Inositolphosphatase/fructose-1,6-bisphosphatase;	EMPTY	EMPTY	EMPTY	EMPTY	0	0,079445075	0,063215723	1,0566115424	1,044791976	UP	UP	0	0	0	0	0	0	0	0	0	0	0	0	0	0	0	0	0	0	0	0	0	0	0	0	1	1	0	0	0	0	0	0
Heli000523_st	HuCL02414C001	1	CL2414Contig1	IPR004087	AT5G04430.1	IPR004087:KHomology;	AT5G04430.1:KH domain-containing protein NOVA, putative chr5:1250603-1253524 REVERSE	KH	EMPTY	EMPTY	0	0,071082529	0,010347145	1,0505046361	1,007197875	UP	UP	0	0	0	0	0	0	0	0	0	0	0	0	0	0	0	0	0	0	0	0	0	0	0	0	0	0	0	0	0	0	0	0
Heli000524_st	HuCL00745C001	1	CL745Contig1	IPR011832	AT2G39770.1	IPR011832:Glucose-1-phosphateadenylyltransferase,GlgDsubunit;	AT2G39770.1:CYT1 (CYTOKINESIS DEFECTIVE 1); nucleotidyltransferase chr2:16596479-16597819 FORWARD	CYT1	http://www.genome.jp/kegg-bin/show_pathway?ath00051+AT2G39770	Fructose and mannose metabolism	0	-0,149841815	-0,092993196	-1,1094478195	-1,066580751	DOWN	DOWN	0	0	0	0	0	0	0	0	0	0	0	0	0	0	0	0	0	0	0	0	0	0	0	0	0	0	0	0	0	0	0	0
Heli000525_x_st	HuCL01162C001	1	CL1162Contig1	IPR001236	AT1G53240.1	IPR001236:Lactate/malatedehydrogenase;	AT1G53240.1:malate dehydrogenase (NAD), mitochondrial chr1:19858634-19860470 REVERSE	malate	http://www.genome.jp/kegg-bin/show_pathway?ath00020+AT1G53240	Citrate cycle (TCA cycle)	0	-0,633294984	-0,191642253	-1,5511035303	-1,142063013	DOWN	DOWN	0	0	DOWN	0	0	0	0	0	0	0	1	0	0	0	0	0	0	0	0	0	0	0	1	0	0	1	0	1	0	0	0	0
Heli000526_st	HuCL10547C001	1	CL10547Contig1	IPR001841	EMPTY	IPR001841:Zincfinger,RING-type; IPR007087:Zincfinger,C2H2-type;	EMPTY	EMPTY	EMPTY	EMPTY	0	0,120162527	0,064191609	1,0868572957	1,045498947	UP	UP	0	0	0	0	0	0	0	0	0	0	0	0	0	0	0	0	0	0	0	0	0	0	0	0	0	1	0	0	0	0	0	0
Heli000528_x_st	HuCL00216C003	1	CL216Contig3	IPR000597	AT1G43170.3	IPR000597:RibosomalproteinL3;	AT1G43170.3:ARP1 (ARABIDOPSIS RIBOSOMAL PROTEIN 1); structural constituent of ribosome chr1:16269432-16271071 FORWARD	ARP1	EMPTY	EMPTY	0	-0,544733918	-0,282697131	-1,4587512761	-1,216466955	DOWN	DOWN	0	0	0	0	0	0	0	0	0	0	0	0	0	0	0	0	0	0	0	0	0	0	1	0	0	0	0	0	0	0	0	0
Heli000529_st	HuCL05810C001	1	CL5810Contig1	IPR000741	AT5G03690.2	IPR000741:Fructose-bisphosphatealdolase,class-I;	AT5G03690.2:fructose-bisphosphate aldolase, putative chr5:963388-964981 REVERSE	fructose-bisphosphate	http://www.genome.jp/kegg-bin/show_pathway?ath00010+AT5G03690	Glycolysis / Gluconeogenesis	0	-0,0162333	-0,038590964	-1,0113156087	-1,02711019	DOWN	DOWN	0	0	0	0	0	0	0	0	0	0	0	0	0	0	0	0	0	0	0	0	0	0	0	0	0	0	0	0	0	0	0	0
Heli000530_st	HuCL02593C001	1	CL2593Contig1	IPR012133	AT3G14420.2	IPR012133:Alpha-hydroxyaciddehydrogenase,FMN-dependent; IPR013785:Aldolase-typeTIMbarrel;	AT3G14420.2:(S)-2-hydroxy-acid oxidase, peroxisomal, putative / glycolate oxidase, putative / short chain alpha-hydroxy acid oxidase, putative chr3:4821811-4823906 FORWARD	(S)-2-hydroxy-acid	http://www.genome.jp/kegg-bin/show_pathway?ath00630+AT3G14420	Glyoxylate and dicarboxylate metabolism	0	0,193682072	0,042150063	1,1436789119	1,029647177	UP	UP	0	0	0	0	0	0	0	0	0	0	0	0	0	0	0	0	0	0	0	0	0	0	0	0	1	0	0	0	0	0	0	0
Heli000531_st	HuCL02312C001	1	CL2312Contig1	IPR004843	AT1G10430.1	IPR004843:Metallophosphoesterase;	AT1G10430.1:PP2A-2 (protein phosphatase 2a-2); protein phosphatase type 2A chr1:3428706-3430438 REVERSE	PP2A-2	http://www.genome.jp/kegg-bin/show_pathway?ath03015+AT1G10430	mRNA surveillance pathway	0	-0,187319525	-0,181296748	-1,1386461861	-1,133902621	DOWN	DOWN	0	0	0	0	0	0	0	0	0	0	0	0	0	0	0	0	0	0	0	0	0	0	0	0	0	0	0	0	0	0	0	0
Heli000532_x_st	HuCL00146C005	1	CL146Contig5	IPR005804	AT3G12120.2	IPR005804:Fattyaciddesaturase,type1;	AT3G12120.2:FAD2 (FATTY ACID DESATURASE 2) chr3:3860598-3861749 REVERSE	FAD2	http://www.genome.jp/kegg-bin/show_pathway?ath01040+AT3G12120	Biosynthesis of unsaturated fatty acids	0	-0,490382105	-0,233813425	-1,4048168993	-1,175939163	DOWN	DOWN	0	0	0	0	0	0	0	0	0	0	0	0	0	0	0	0	0	0	0	0	0	0	1	0	0	0	0	0	0	0	0	0
Heli000533_st	HuCL01127C003	1	CL1127Contig3	IPR004843	AT3G19980.1	IPR004843:Metallophosphoesterase;	AT3G19980.1:ATFYPP3 (SERINE/THREONINE PROTEIN PHOSPHATASE); protein serine/threonine phosphatase chr3:6962014-6964767 FORWARD	ATFYPP3	EMPTY	EMPTY	0	-0,032927589	-0,036895451	-1,0230861182	-1,025903798	DOWN	DOWN	0	0	0	0	0	0	0	0	0	0	0	0	0	0	0	0	0	0	0	0	0	0	0	0	0	0	0	0	0	0	0	0
Heli000534_st	HuCL03164C001	1	CL3164Contig1	IPR001993	AT2G39970.1	IPR001993:Mitochondrialsubstratecarrier;	AT2G39970.1:peroxisomal membrane protein (PMP36) chr2:16691104-16693470 REVERSE	peroxisomal	http://www.genome.jp/kegg-bin/show_pathway?ath04146+AT2G39970	Peroxisome	0	0,194921865	0,135202671	1,1446621651	1,098247086	UP	UP	0	0	0	0	0	0	0	0	0	0	0	0	0	0	0	0	0	0	0	0	0	0	0	0	0	1	0	0	0	0	0	0
Heli000536_st	HuCL00448C004	1	CL448Contig4	IPR000644	AT5G10860.1	IPR000644:Cystathioninebeta-synthase,core;	AT5G10860.1:CBS domain-containing protein chr5:3429174-3430143 REVERSE	CBS	EMPTY	EMPTY	0	-0,00595655	-0,017206389	-1,0041373009	-1,011997965	DOWN	DOWN	0	0	0	0	0	0	0	0	0	0	0	0	0	0	0	0	0	0	0	0	0	0	0	0	0	0	0	0	0	0	0	0
Heli000538_st	HuCL03741C001	1	CL3741Contig1	IPR006095	AT5G07440.1	IPR006095:Glu/Leu/Phe/Valdehydrogenase;	AT5G07440.1:GDH2 (GLUTAMATE DEHYDROGENASE 2); oxidoreductase chr5:2356154-2358013 FORWARD	GDH2	http://www.genome.jp/kegg-bin/show_pathway?ath00250+AT5G07440	Alanine, aspartate and glutamate metabolism	0	-0,094261406	-0,044943971	-1,0675187473	-1,031643113	DOWN	DOWN	0	0	0	0	0	0	0	0	0	0	0	0	0	0	0	0	0	0	0	0	0	0	0	0	1	1	0	0	0	0	0	0
Heli000539_x_st	HuCL00001C078	1	CL1Contig78	IPR000741	AT5G03690.2	IPR000741:Fructose-bisphosphatealdolase,class-I;	AT5G03690.2:fructose-bisphosphate aldolase, putative chr5:963388-964981 REVERSE	fructose-bisphosphate	http://www.genome.jp/kegg-bin/show_pathway?ath00010+AT5G03690	Glycolysis / Gluconeogenesis	0	-0,200031529	-0,118946122	-1,1487234592	-1,085941301	DOWN	DOWN	0	0	0	0	0	0	0	0	0	0	0	0	0	0	0	0	0	0	0	0	0	0	0	0	1	1	0	0	0	0	0	0
Heli000540_x_st	HuCL00084C001	1	CL84Contig1	IPR012133	AT3G14420.2	IPR012133:Alpha-hydroxyaciddehydrogenase,FMN-dependent; IPR013785:Aldolase-typeTIMbarrel;	AT3G14420.2:(S)-2-hydroxy-acid oxidase, peroxisomal, putative / glycolate oxidase, putative / short chain alpha-hydroxy acid oxidase, putative chr3:4821811-4823906 FORWARD	(S)-2-hydroxy-acid	http://www.genome.jp/kegg-bin/show_pathway?ath00630+AT3G14420	Glyoxylate and dicarboxylate metabolism	0	0,035714618	0,049923697	1,0250644481	1,035210171	UP	UP	0	0	0	0	0	0	0	0	0	0	0	0	0	0	0	0	0	0	0	0	0	0	0	0	0	0	0	0	0	0	0	0
Heli000541_x_st	HuCL00084C002	1	CL84Contig2	IPR012133	AT3G14420.2	IPR012133:Alpha-hydroxyaciddehydrogenase,FMN-dependent; IPR013785:Aldolase-typeTIMbarrel;	AT3G14420.2:(S)-2-hydroxy-acid oxidase, peroxisomal, putative / glycolate oxidase, putative / short chain alpha-hydroxy acid oxidase, putative chr3:4821811-4823906 FORWARD	(S)-2-hydroxy-acid	http://www.genome.jp/kegg-bin/show_pathway?ath00630+AT3G14420	Glyoxylate and dicarboxylate metabolism	0	0,011882226	0,011547102	1,0082701417	1,008035958	UP	UP	0	0	0	0	0	0	0	0	0	0	0	0	0	0	0	0	0	0	0	0	0	0	0	0	1	0	0	0	0	0	0	0
Heli000542_st	HuCL06527C001	1	CL6527Contig1	IPR003604	AT4G31420.1	IPR003604:Zincfinger,U1-type; IPR007087:Zincfinger,C2H2-type;	AT4G31420.1:zinc finger (C2H2 type) family protein chr4:15245993-15247769 REVERSE	zinc	EMPTY	EMPTY	0	-0,08417809	-0,05800899	-1,0600836348	-1,041028084	DOWN	DOWN	0	0	0	0	0	0	0	0	0	0	0	0	0	0	0	0	0	0	0	0	0	0	0	0	0	0	0	0	0	0	0	0
Heli000544_x_st	HuCL00146C001	1	CL146Contig1	IPR005804	AT3G12120.2	IPR005804:Fattyaciddesaturase,type1;	AT3G12120.2:FAD2 (FATTY ACID DESATURASE 2) chr3:3860598-3861749 REVERSE	FAD2	http://www.genome.jp/kegg-bin/show_pathway?ath01040+AT3G12120	Biosynthesis of unsaturated fatty acids	1	-0,249277543	-0,255560606	-1,188611746	-1,193799543	DOWN	DOWN	0	0	0	0	0	0	0	0	0	DOWN	1	0	0	0	0	0	0	0	DOWN	1	0	0	0	0	1	1	0	1	0	0	0	0
Heli000545_st	HuCL07873C001	1	CL7873Contig1	IPR000073	AT5G38220.3	IPR000073:Alpha/betahydrolasefold-1;	AT5G38220.3:similar to unknown protein [Arabidopsis thaliana] (TAIR:AT1G66900.1); similar to Os01g0689800 [Oryza sativa (japonica cultivar-group)] (GB:NP_001043924.1); similar to C (GB:BAD82560.1); contains InterPro domain Esterase/lipase/thioesterase; (InterPro:IPR000379); contains InterPro domain Phospholipase/Carboxylesterase; (InterPro:IPR003140) chr5:15286242-15288370 FORWARD	similar	EMPTY	EMPTY	0	-0,221570646	-0,072289566	-1,1660023094	-1,051383913	DOWN	DOWN	0	0	0	0	0	0	0	0	0	0	0	0	0	0	0	0	0	0	0	0	0	0	1	0	0	1	0	0	0	0	0	0
Heli000546_st	HuCL04243C001	1	CL4243Contig1	IPR001841	AT3G61790.1	IPR001841:Zincfinger,RING-type; IPR004162:Seveninabsentiaprotein;	AT3G61790.1:seven in absentia (SINA) family protein chr3:22882949-22884518 REVERSE	seven	http://www.genome.jp/kegg-bin/show_pathway?ath04120+AT3G61790	Ubiquitin mediated proteolysis	0	0,131420328	-0,064469582	1,0953715599	-1,045700409	UP	DOWN	0	0	0	0	0	0	0	0	0	0	0	0	0	0	0	0	0	0	0	0	0	0	0	0	0	0	0	0	0	0	0	0
Heli000547_x_st	HuCL00449C001	1	CL449Contig1	IPR004000	AT5G09810.1	IPR004000:Actin/actin-like;	AT5G09810.1:ACT7 (actin 7) chr5:3052810-3054221 FORWARD	ACT7	EMPTY	EMPTY	0	-0,489000681	-0,118944111	-1,4034723885	-1,085939787	DOWN	DOWN	0	0	0	0	0	0	0	0	0	0	0	0	0	0	0	0	0	0	0	0	0	0	1	0	0	1	0	0	0	0	0	0
Heli000548_x_st	HuCL00146C008	1	CL146Contig8	IPR005804	AT3G12120.2	IPR005804:Fattyaciddesaturase,type1;	AT3G12120.2:FAD2 (FATTY ACID DESATURASE 2) chr3:3860598-3861749 REVERSE	FAD2	http://www.genome.jp/kegg-bin/show_pathway?ath01040+AT3G12120	Biosynthesis of unsaturated fatty acids	0	-0,150113641	-0,158804035	-1,1096568762	-1,116361313	DOWN	DOWN	0	0	0	0	0	0	0	0	0	0	0	0	0	0	0	0	0	0	0	0	0	0	0	0	0	1	0	0	0	0	0	0
Heli000549_st	HuCL02284C001	1	CL2284Contig1	IPR000215	AT1G47710.1	IPR000215:ProteaseinhibitorI4,serpin;	AT1G47710.1:serpin, putative / serine protease inhibitor, putative chr1:17560711-17562501 FORWARD	serpin,	EMPTY	EMPTY	0	0,327175917	0,122746342	1,2545551711	1,088805562	UP	UP	0	0	0	0	0	0	0	0	0	0	0	0	0	0	0	0	0	0	0	0	0	0	1	0	0	1	0	0	0	0	0	0
Heli000550_st	HuCL00824C001	1	CL824Contig1	IPR003251	AT3G56940.1	IPR003251:Rubrerythrin; IPR008434:Magnesium-protoporphyrinIXmonomethylesteraerobicoxidativecyclase;	AT3G56940.1:AT103 (DICARBOXYLATE DIIRON 1) chr3:21087573-21089248 FORWARD	AT103	http://www.genome.jp/kegg-bin/show_pathway?ath00860+AT3G56940	Porphyrin and chlorophyll metabolism	0	0,041221534	0,069372037	1,0289847022	1,049259872	UP	UP	0	0	0	0	0	0	0	0	0	0	0	0	0	0	0	0	0	0	0	0	0	0	0	0	0	1	0	0	0	0	0	0
Heli000551_st	HuCL03234C001	1	CL3234Contig1	IPR003106	AT2G22430.1	IPR003106:Leucinezipper,homeobox-associated; IPR009057:Homeodomain-like; IPR012287:Homeodomain-related;	AT2G22430.1:ATHB6 (ARABIDOPSIS THALIANA HOMEOBOX PROTEIN 6); transcription factor chr2:9533550-9534692 REVERSE	ATHB6	EMPTY	EMPTY	0	-0,255971969	-0,07122208	-1,1941399852	-1,050606256	DOWN	DOWN	0	0	0	0	0	0	0	0	0	0	0	0	0	0	0	0	0	0	0	0	0	0	0	0	0	1	0	0	0	0	0	0
Heli000552_st	HuCL05324C001	1	CL5324Contig1	IPR004142	AT5G56750.1	IPR004142:Ndr;	AT5G56750.1:Ndr family protein chr5:22975212-22977832 FORWARD	Ndr	EMPTY	EMPTY	0	-0,014613173	-0,023440122	-1,0101805524	-1,016380162	DOWN	DOWN	0	0	0	0	0	0	0	0	0	0	0	0	0	0	0	0	0	0	0	0	0	0	0	0	0	0	0	0	0	0	0	0
Heli000554_st	HuCL00252C001	1	CL252Contig1	IPR005810	AT5G23250.1	IPR005810:Succinyl-CoAligase,alphasubunit;	AT5G23250.1:succinyl-CoA ligase (GDP-forming) alpha-chain, mitochondrial, putative / succinyl-CoA synthetase, alpha chain, putative / SCS-alpha, putative chr5:7830463-7832494 FORWARD	succinyl-CoA	http://www.genome.jp/kegg-bin/show_pathway?ath00020+AT5G23250	Citrate cycle (TCA cycle)	0	-0,199688275	-0,11957627	-1,1484501811	-1,086415728	DOWN	DOWN	0	0	0	0	0	0	0	0	0	0	0	0	0	0	0	0	0	0	0	0	0	0	0	0	1	1	0	0	0	0	0	0
Heli000557_st	HuCL02933C001	1	CL2933Contig1	IPR013216	AT1G20330.1	IPR013216:Methyltransferasetype11; IPR013705:SterolmethyltransferaseC-terminal;	AT1G20330.1:SMT2 (STEROL METHYLTRANSFERASE 2) chr1:7038958-7040043 REVERSE	SMT2	http://www.genome.jp/kegg-bin/show_pathway?ath00100+AT1G20330	Steroid biosynthesis	0	-0,621396821	-0,217337892	-1,5383639083	-1,162586364	DOWN	DOWN	0	0	0	0	0	0	0	0	0	0	0	0	0	0	0	0	0	0	0	0	0	0	1	0	0	1	0	0	0	0	0	0
Heli000558_st	HuCL00216C002	1	CL216Contig2	IPR000597	AT1G61580.1	IPR000597:RibosomalproteinL3;	AT1G61580.1:ARP2/RPL3B (ARABIDOPSIS RIBOSOMAL PROTEIN 2); structural constituent of ribosome chr1:22724498-22726067 REVERSE	ARP2/RPL3B	http://www.genome.jp/kegg-bin/show_pathway?ath03010+AT1G61580	Ribosome	0	-0,547963656	-0,276080077	-1,4620206171	-1,210900293	DOWN	DOWN	0	0	0	0	0	0	0	0	0	0	0	0	0	0	0	0	0	0	0	0	0	0	1	0	1	1	0	0	0	0	0	0
Heli000559_st	HuCL04107C001	1	CL4107Contig1	IPR002864	AT3G25110.1	IPR002864:Acyl-ACPthioesterase;	AT3G25110.1:ATFATA (ARABIDOPSIS FATA ACYL-ACP THIOESTERASE); acyl carrier/ acyl-ACP thioesterase chr3:9146596-9148280 REVERSE	ATFATA	http://www.genome.jp/kegg-bin/show_pathway?ath00061+AT3G25110	Fatty acid biosynthesis	0	0,128815616	0,000862593	1,0933957068	1,000598083	UP	UP	0	0	0	0	0	0	0	0	0	0	0	0	0	0	0	0	0	0	0	0	0	0	0	0	0	0	0	0	0	0	0	0
Heli000560_st	HuCL00449C003	1	CL449Contig3	IPR004000	AT5G09810.1	IPR004000:Actin/actin-like;	AT5G09810.1:ACT7 (actin 7) chr5:3052810-3054221 FORWARD	ACT7	EMPTY	EMPTY	0	-0,836816284	-0,38510234	-1,7861042437	-1,305952424	DOWN	DOWN	0	0	DOWN	0	0	0	0	0	0	0	1	DOWN	0	0	0	0	DOWN	DOWN	0	3	0	0	1	1	0	1	0	1	0	1	0	0
Heli000561_x_st	HuCL00859C002	1	CL859Contig2	IPR002085	AT4G37990.1	IPR002085:Alcoholdehydrogenasesuperfamily,zinc-containing; IPR006140:D-isomerspecific2-hydroxyaciddehydrogenase,NAD-binding;	AT4G37990.1:ELI3-2 (ELICITOR-ACTIVATED GENE 3) chr4:17855958-17857382 FORWARD	ELI3-2	EMPTY	EMPTY	0	0,104444232	0,083617863	1,0750801586	1,059672063	UP	UP	0	0	0	0	0	0	0	0	0	0	0	0	0	0	0	0	0	0	0	0	0	0	0	0	0	0	0	0	0	0	0	0
Heli000563_st	HuCL04069C001	1	CL4069Contig1	IPR001753	AT2G30660.1	IPR001753:Crotonase,core;	AT2G30660.1:3-hydroxyisobutyryl-coenzyme A hydrolase, putative / CoA-thioester hydrolase, putative chr2:13065577-13068742 REVERSE	3-hydroxyisobutyryl-coenzyme	http://www.genome.jp/kegg-bin/show_pathway?ath00280+AT2G30660	Valine, leucine and isoleucine degradation	0	-0,023692873	0,229140414	-1,0165582411	1,172136359	DOWN	UP	0	0	0	0	0	0	0	0	0	0	0	0	0	0	0	0	0	0	0	0	0	0	0	0	1	0	0	0	0	0	0	0
Heli000564_x_st	HuCL02267C001	1	CL2267Contig1	IPR012133	AT3G14420.2	IPR012133:Alpha-hydroxyaciddehydrogenase,FMN-dependent; IPR013785:Aldolase-typeTIMbarrel;	AT3G14420.2:(S)-2-hydroxy-acid oxidase, peroxisomal, putative / glycolate oxidase, putative / short chain alpha-hydroxy acid oxidase, putative chr3:4821811-4823906 FORWARD	(S)-2-hydroxy-acid	http://www.genome.jp/kegg-bin/show_pathway?ath00630+AT3G14420	Glyoxylate and dicarboxylate metabolism	0	0,912883109	0,421195588	1,8828043731	1,339036779	UP	UP	0	0	UP	0	0	0	0	0	0	0	1	0	0	0	0	0	UP	UP	UP	3	0	0	1	1	1	1	0	1	0	1	0	0
Heli000565_st	HuCL04514C001	1	CL4514Contig1	IPR007134	AT5G61500.1	IPR007134:Autophagocytosisassociatedprotein,N-terminal; IPR007135:Autophagocytosisassociatedprotein,C-terminal;	AT5G61500.1:autophagy 3 (APG3) chr5:24751442-24753937 REVERSE	autophagy	http://www.genome.jp/kegg-bin/show_pathway?ath04140+AT5G61500	Regulation of autophagy	0	0,080620225	0,026008328	1,0574725579	1,018191077	UP	UP	0	0	0	0	0	0	0	0	0	0	0	0	0	0	0	0	0	0	0	0	0	0	0	0	0	0	0	0	0	0	0	0
Heli000566_st	HuCL09410C001	1	CL9410Contig1	IPR015655	AT5G27930.2	IPR015655:Proteinphosphatase2C;	AT5G27930.2:protein phosphatase 2C, putative / PP2C, putative chr5:9958203-9960223 REVERSE	protein	EMPTY	EMPTY	0	0,021128255	0,101372124	1,0147527537	1,072793294	UP	UP	0	0	0	0	0	0	0	0	0	0	0	0	0	0	0	0	0	0	0	0	0	0	0	0	1	1	0	0	0	0	0	0
Heli000568_st	HuCL00451C001	1	CL451Contig1	EMPTY	AT3G13410.1	EMPTY	AT3G13410.1:similar to expressed protein [Oryza sativa (japonica cultivar-group)] (GB:ABG21861.1); similar to Os12g0123900 [Oryza sativa (japonica cultivar-group)] (GB:NP_001066036.1); similar to Os11g0127700 [Oryza sativa (japonica cultivar-group)] (GB:NP_001065630.1) chr3:4362156-4364039 REVERSE	similar	EMPTY	EMPTY	0	-0,179532	-0,075317934	-1,1325164454	-1,053593196	DOWN	DOWN	0	0	0	0	0	0	0	0	0	0	0	0	0	0	0	0	0	0	0	0	0	0	0	0	0	0	0	0	0	0	0	0
Heli000569_x_st	HuCL00006C005	1	CL6Contig5	IPR000173	AT1G13440.1	IPR000173:Glyceraldehyde3-phosphatedehydrogenase;	AT1G13440.1:GAPC-2; glyceraldehyde-3-phosphate dehydrogenase chr1:4608462-4610491 REVERSE	GAPC-2;	http://www.genome.jp/kegg-bin/show_pathway?ath00010+AT1G13440	Glycolysis / Gluconeogenesis	0	-0,210914307	-0,049803429	-1,1574214666	-1,035123876	DOWN	DOWN	0	0	0	0	0	0	0	0	0	0	0	0	0	0	0	0	0	0	0	0	0	0	0	0	0	1	0	0	0	0	0	0
Heli000571_st	HuCL00406C001	1	CL406Contig1	IPR005804	AT3G12120.2	IPR005804:Fattyaciddesaturase,type1;	AT3G12120.2:FAD2 (FATTY ACID DESATURASE 2) chr3:3860598-3861749 REVERSE	FAD2	http://www.genome.jp/kegg-bin/show_pathway?ath01040+AT3G12120	Biosynthesis of unsaturated fatty acids	0	0,09288523	-0,013217607	1,0665009346	-1,009203844	UP	DOWN	0	0	0	0	0	0	0	0	0	0	0	0	0	0	0	0	0	0	0	0	0	0	0	0	0	0	0	0	0	0	0	0
Heli000572_st	HuCL00605C001	1	CL605Contig1	IPR001236	AT5G43330.1	IPR001236:Lactate/malatedehydrogenase; IPR010945:Malatedehydrogenase,NADorNADP; IPR011274:Malatedehydrogenase,NAD-dependent,cytosolic;	AT5G43330.1:malate dehydrogenase, cytosolic, putative chr5:17407780-17409677 FORWARD	malate	http://www.genome.jp/kegg-bin/show_pathway?ath00020+AT5G43330	Citrate cycle (TCA cycle)	0	-0,074598628	0,009298707	-1,0530680213	1,006466189	DOWN	UP	0	0	0	0	0	0	0	0	0	0	0	0	0	0	0	0	0	0	0	0	0	0	0	0	0	0	0	0	0	0	0	0
Heli000573_st	HuCL03640C002	1	CL3640Contig2	IPR004000	EMPTY	IPR004000:Actin/actin-like;	EMPTY	EMPTY	EMPTY	EMPTY	0	0,025934539	-0,044011139	1,0181390016	-1,030976279	UP	DOWN	0	0	0	0	0	0	0	0	0	0	0	0	0	0	0	0	0	0	0	0	0	0	0	0	1	1	0	0	0	0	0	0
Heli000574_st	HuCL03419C001	1	CL3419Contig1	IPR003657	AT1G80840.1	IPR003657:DNA-bindingWRKY;	AT1G80840.1:WRKY40 (WRKY DNA-binding protein 40); transcription factor chr1:30388726-30390248 FORWARD	WRKY40	EMPTY	EMPTY	0	0,068125471	-0,203412688	1,0483536467	-1,151418811	UP	DOWN	0	0	0	0	0	0	0	0	0	0	0	0	0	0	0	0	0	DOWN	0	1	0	0	0	0	1	1	0	0	0	0	0	0
Heli000575_st	HuCL02479C001	1	CL2479Contig1	IPR004142	AT5G56750.1	IPR004142:Ndr;	AT5G56750.1:Ndr family protein chr5:22975212-22977832 FORWARD	Ndr	EMPTY	EMPTY	0	0,112704882	0,14393342	1,0812535594	1,104913492	UP	UP	0	0	0	0	0	0	0	0	0	0	0	0	0	0	0	0	0	0	0	0	0	0	0	0	0	0	0	0	0	0	0	0
Heli000576_st	HuCL03087C001	1	CL3087Contig1	EMPTY	AT3G14750.1	EMPTY	AT3G14750.1:similar to unknown protein [Arabidopsis thaliana] (TAIR:AT1G67170.1); similar to Os03g0818000 [Oryza sativa (japonica cultivar-group)] (GB:NP_001051704.1); similar to Os07g0508200 [Oryza sativa (japonica cultivar-group)] (GB:NP_001059743.1); similar to myosin-like protein, putative, expressed [Oryza sativa (japonica cultivar-group)] (GB:ABA96059.1); contains InterPro domain tRNA-bindi…	similar	EMPTY	EMPTY	0	0,053624349	-0,001120003	1,0378689935	-1,000776628	UP	DOWN	0	0	0	0	0	0	0	0	0	0	0	0	0	0	0	0	0	0	0	0	0	0	0	0	0	0	0	0	0	0	0	0
Heli000577_st	HuCL06809C001	1	CL6809Contig1	IPR010334	AT1G08370.1	IPR010334:Dcp1-likedecapping;	AT1G08370.1:DCP1 (DECAPPING 1) chr1:2638352-2640364 FORWARD	DCP1	EMPTY	EMPTY	0	0,128486833	0,003751096	1,0931465558	1,002603445	UP	UP	0	0	0	0	0	0	0	0	0	0	0	0	0	0	0	0	0	0	0	0	0	0	0	0	0	1	0	0	0	0	0	0
Heli000578_st	HuCL05527C001	1	CL5527Contig1	IPR000730	AT1G07370.1	IPR000730:Proliferatingcellnuclearantigen,PCNA;	AT1G07370.1:PCNA1 (PROLIFERATING CELLULAR NUCLEAR ANTIGEN); DNA binding / DNA polymerase processivity factor chr1:2263202-2264380 FORWARD	PCNA1	http://www.genome.jp/kegg-bin/show_pathway?ath03030+AT1G07370	DNA replication	0	-0,51693407	-0,326638117	-1,430911127	-1,254087592	DOWN	DOWN	0	0	0	0	0	0	0	0	0	0	0	0	0	UP	0	0	0	0	0	1	0	0	1	0	0	1	0	0	0	0	0	0
Heli000579_st	HuCL06153C001	1	CL6153Contig1	IPR011333	EMPTY	IPR011333:BTB/POZfold; IPR013089:Kelchrelated;	EMPTY	EMPTY	EMPTY	EMPTY	0	0,054568657	0,053566473	1,0385485473	1,037827359	UP	UP	0	0	0	0	0	0	0	0	0	0	0	0	0	0	0	0	0	0	0	0	0	0	0	0	0	0	0	0	0	0	0	0
Heli000580_x_st	HuCL00615C001	1	CL615Contig1	IPR004348	AT3G56490.1	IPR004348:ProteinofunknownfunctionDUF246,plant;	AT3G56490.1:zinc-binding protein, putative / protein kinase C inhibitor, putative chr3:20952511-20954108 FORWARD	zinc-binding	EMPTY	EMPTY	0	0,042491491	-0,000434175	1,0298908824	-1,000300992	UP	DOWN	0	0	0	0	0	0	0	0	0	0	0	0	0	0	0	0	0	0	0	0	0	0	0	0	0	0	0	0	0	0	0	0
Heli000581_st	HuCL00444C001	1	CL444Contig1	IPR000131	ATPG3_IPOBA	IPR000131:ATPase,F1complex,gammasubunit;	ATPG3_IPOBA:ATP synthase gamma chain, mitochondrial precursor (EC 3.6.3.14) ; synthesis CF(1) Direct protein sequencing Hydrogen ion transport Hydrolase Mitochondrion Transit	ATP	EMPTY	EMPTY	0	0,046697504	-0,162415998	1,0328977929	-1,119159762	UP	DOWN	0	0	0	0	0	0	0	0	DOWN	0	1	0	0	0	0	0	0	0	0	0	0	0	0	0	1	1	0	0	0	0	0	0
Heli000582_x_st	HuCL00444C002	1	CL444Contig2	IPR000131	ATPG3_IPOBA	IPR000131:ATPase,F1complex,gammasubunit;	ATPG3_IPOBA:ATP synthase gamma chain, mitochondrial precursor (EC 3.6.3.14) ; synthesis CF(1) Direct protein sequencing Hydrogen ion transport Hydrolase Mitochondrion Transit	ATP	EMPTY	EMPTY	0	-0,087823792	-0,095257816	-1,0627658623	-1,068256293	DOWN	DOWN	0	0	0	0	0	0	0	0	0	0	0	0	0	0	0	0	0	0	0	0	0	0	0	0	0	0	0	0	0	0	0	0
Heli000583_st	HuCL03226C001	1	CL3226Contig1	IPR011009	AT4G33950.1	IPR011009:Proteinkinase-like; IPR015740:Plantproteinserine/threoninekinase-like;	AT4G33950.1:OST1 (OPEN STOMATA 1); kinase/ protein kinase chr4:16272369-16274662 FORWARD	OST1	http://www.genome.jp/kegg-bin/show_pathway?ath04075+AT4G33950	Plant hormone signal transduction	0	-1,167773033	-0,996098611	-2,2466463324	-1,994598833	DOWN	DOWN	1	0	DOWN	DOWN	0	0	0	0	DOWN	DOWN	4	0	DOWN	DOWN	DOWN	0	0	DOWN	DOWN	5	0	0	1	1	0	1	0	0	0	0	0	0
Heli000584_x_st	HuCL01127C001	1	CL1127Contig1	IPR004843	AT3G19980.1	IPR004843:Metallophosphoesterase;	AT3G19980.1:ATFYPP3 (SERINE/THREONINE PROTEIN PHOSPHATASE); protein serine/threonine phosphatase chr3:6962014-6964767 FORWARD	ATFYPP3	EMPTY	EMPTY	0	-0,128062447	0,005729891	-1,092825041	1,003979556	DOWN	UP	0	0	0	0	0	0	0	0	0	0	0	0	0	0	0	0	0	0	0	0	0	0	0	0	0	0	0	0	0	0	0	0
Heli000586_st	HuCL07863C001	1	CL7863Contig1	IPR002085	AT1G22430.2	IPR002085:Alcoholdehydrogenasesuperfamily,zinc-containing;	AT1G22430.2:oxidoreductase/ zinc ion binding chr1:7919224-7921583 FORWARD	oxidoreductase/	http://www.genome.jp/kegg-bin/show_pathway?ath00010+AT1G22430	Glycolysis / Gluconeogenesis	0	-0,588825727	-0,19036882	-1,5040220593	-1,141055386	DOWN	DOWN	0	0	0	0	0	0	0	0	0	DOWN	1	0	DOWN	0	0	0	0	0	DOWN	2	0	0	1	0	1	1	0	1	0	0	0	0
Heli000587_st	HuCL12840C001	1	CL12840Contig1	EMPTY	AT5G55610.1	EMPTY	AT5G55610.1:similar to conserved hypothetical protein [Medicago truncatula] (GB:ABE92111.1) chr5:22543207-22545084 FORWARD	similar	EMPTY	EMPTY	0	-0,168757041	-0,077651127	-1,124089604	-1,055298494	DOWN	DOWN	0	0	0	0	0	0	0	0	0	0	0	0	0	0	0	0	0	0	0	0	0	0	0	0	1	1	0	0	0	0	0	0
Heli000588_st	HuCL00306C002	1	CL306Contig2	IPR000146	AT3G55800.1	IPR000146:Inositolphosphatase/fructose-1,6-bisphosphatase;	AT3G55800.1:SBPASE (sedoheptulose-bisphosphatase); phosphoric ester hydrolase chr3:20720619-20722400 FORWARD	SBPASE	http://www.genome.jp/kegg-bin/show_pathway?ath00710+AT3G55800	Carbon fixation in photosynthetic organisms	0	-0,096469378	-0,066940456	-1,0691537817	-1,047492893	DOWN	DOWN	0	0	0	0	0	0	0	0	0	0	0	0	0	0	0	0	0	0	0	0	0	0	0	0	1	1	0	0	0	0	0	0
Heli000589_st	HuCL01810C001	1	CL1810Contig1	IPR000462	EMPTY	IPR000462:CDP-alcoholphosphatidyltransferase;	EMPTY	EMPTY	EMPTY	EMPTY	0	-0,05931771	-0,133944472	-1,0419728668	-1,097289703	DOWN	DOWN	0	0	0	0	0	0	0	0	0	0	0	0	0	0	0	0	0	0	0	0	0	0	0	0	1	1	0	0	0	0	0	0
Heli000591_st	HuCL04182C001	1	CL4182Contig1	IPR004403	AT4G27650.1	IPR004403:PeptidechainreleasefactoreRF/aRFsubunit1; IPR004405:Probabletranslationfactorpelota;	AT4G27650.1:PEL1 (PELOTA); translation release factor chr4:13803465-13807562 REVERSE	PEL1	http://www.genome.jp/kegg-bin/show_pathway?ath03015+AT4G27650	mRNA surveillance pathway	0	0,265064931	0,163178971	1,2016901325	1,119751789	UP	UP	0	0	0	0	0	0	0	0	0	0	0	0	0	0	0	0	0	0	0	0	0	0	1	0	0	1	0	0	0	0	0	0
Heli000593_st	HuCL00163C001	1	CL163Contig1	IPR000048	AT3G52290.1	IPR000048:IQcalmodulin-bindingregion;	AT3G52290.1:IQD3 (IQ-domain 3); calmodulin binding chr3:19405419-19407174 FORWARD	IQD3	EMPTY	EMPTY	0	-0,04349484	-0,042550927	-1,0306073882	-1,029933313	DOWN	DOWN	0	0	0	0	0	0	0	0	0	0	0	0	0	0	0	0	0	0	0	0	0	0	0	0	0	0	0	0	0	0	0	0
Heli000594_st	HuCL00355C001	1	CL355Contig1	IPR006206	EMPTY	IPR006206:Mevalonateandgalactokinase;	EMPTY	EMPTY	EMPTY	EMPTY	0	-0,318184579	-0,584708137	-1,2467606952	-1,499735556	DOWN	DOWN	0	0	0	0	0	0	0	0	DOWN	0	1	0	0	0	0	0	0	0	0	0	0	0	0	0	0	0	0	0	0	0	0	0
Heli000595_st	HuCL03735C001	1	CL3735Contig1	IPR000597	AT3G17465.1	IPR000597:RibosomalproteinL3;	AT3G17465.1:RPL3P (ribosomal protein large subunit 3P); structural constituent of ribosome chr3:5978065-5979578 REVERSE	RPL3P	EMPTY	EMPTY	0	-0,172365213	-0,076353613	-1,1269044642	-1,054349819	DOWN	DOWN	0	0	0	0	0	0	0	0	0	0	0	0	0	0	0	0	0	0	0	0	0	0	0	0	0	1	0	0	0	0	0	0
Heli000597_st	HuCL05307C001	1	CL5307Contig1	IPR001509	EMPTY	IPR001509:NAD-dependentepimerase/dehydratase;	EMPTY	EMPTY	EMPTY	EMPTY	0	0,313633766	0,188878805	1,2428341304	1,139877512	UP	UP	0	0	0	0	0	0	0	0	0	0	0	0	0	0	0	0	0	0	0	0	0	0	0	0	1	1	0	0	0	0	0	0
Heli000598_x_st	HuCL00001C580	1	CL1Contig580	IPR000741	AT5G03690.2	IPR000741:Fructose-bisphosphatealdolase,class-I;	AT5G03690.2:fructose-bisphosphate aldolase, putative chr5:963388-964981 REVERSE	fructose-bisphosphate	http://www.genome.jp/kegg-bin/show_pathway?ath00010+AT5G03690	Glycolysis / Gluconeogenesis	0	0,027612309	0,004679009	1,0193237265	1,003248507	UP	UP	0	0	0	0	0	0	0	0	0	0	0	0	0	0	0	0	0	0	0	0	0	0	0	0	0	1	0	0	0	0	0	0
Heli000599_st	HuCL11500C001	1	CL11500Contig1	IPR001993	AT4G01100.1	IPR001993:Mitochondrialsubstratecarrier;	AT4G01100.1:mitochondrial substrate carrier family protein chr4:477411-479590 FORWARD	mitochondrial	EMPTY	EMPTY	0	-0,019317932	0,061782018	-1,0134802199	1,043754211	DOWN	UP	0	0	0	0	0	0	0	0	0	0	0	0	0	0	0	0	0	0	0	0	0	0	0	0	0	0	0	0	0	0	0	0
Heli000601_st	HuCL06112C001	1	CL6112Contig1	IPR012677	AT3G21215.1	IPR012677:Nucleotide-binding,alpha-betaplait;	AT3G21215.1:RNA-binding protein, putative chr3:7442879-7445237 REVERSE	RNA-binding	EMPTY	EMPTY	0	0,161911433	0,142766372	1,1187684178	1,104020049	UP	UP	0	0	0	0	0	0	0	0	0	0	0	0	0	0	0	0	0	0	0	0	0	0	0	0	0	0	0	0	0	0	0	0
Heli000603_st	HuCL07599C001	1	CL7599Contig1	IPR000092	AT4G36810.1	IPR000092:Polyprenylsynthetase;	AT4G36810.1:GGPS1 (GERANYLGERANYL PYROPHOSPHATE SYNTHASE 1); farnesyltranstransferase chr4:17343517-17344632 FORWARD	GGPS1	http://www.genome.jp/kegg-bin/show_pathway?ath00900+AT4G36810	Terpenoid backbone biosynthesis	0	-0,289559467	-0,063161544	-1,2222669963	-1,044752741	DOWN	DOWN	0	0	0	0	0	0	0	0	0	0	0	0	0	0	0	0	0	0	0	0	0	0	0	0	0	1	0	0	0	0	0	0
Heli000604_st	HuCL03967C001	1	CL3967Contig1	IPR000425	AT1G80760.1	IPR000425:Majorintrinsicprotein; IPR005829:Sugartransportersuperfamily;	AT1G80760.1:NIP6;1 (NOD26-like intrinsic protein 6;1); water channel chr1:30355532-30356907 REVERSE	NIP6;1	EMPTY	EMPTY	0	-0,464260258	-0,200133226	-1,379609777	-1,148804437	DOWN	DOWN	0	0	0	0	0	0	0	0	0	0	0	0	0	0	0	0	0	0	0	0	0	0	1	0	1	1	0	0	0	0	0	0
Heli000605_st	HuCL11574C001	1	CL11574Contig1	IPR001841	AT3G58040.1	IPR001841:Zincfinger,RING-type; IPR004162:Seveninabsentiaprotein;	AT3G58040.1:seven in absentia (SINA) family protein chr3:21500589-21502062 FORWARD	seven	http://www.genome.jp/kegg-bin/show_pathway?ath04120+AT3G58040	Ubiquitin mediated proteolysis	0	-0,004613469	-0,070283929	-1,0032029315	-1,049923293	DOWN	DOWN	0	0	0	0	0	0	0	0	0	0	0	0	0	0	0	0	0	0	0	0	0	0	0	0	0	0	0	0	0	0	0	0
Heli000606_st	HuCL18520C001	1	CL18520Contig1	IPR015655	AT3G05640.2	IPR015655:Proteinphosphatase2C;	AT3G05640.2:protein phosphatase 2C, putative / PP2C, putative chr3:1640616-1642233 REVERSE	protein	EMPTY	EMPTY	0	-0,061132095	0,108036278	-1,0432841136	1,077760246	DOWN	UP	0	0	0	0	0	0	0	0	0	0	0	0	0	0	0	0	0	0	0	0	0	0	0	0	0	0	0	0	0	0	0	0
Heli000607_st	HuCL02078C002	1	CL2078Contig2	IPR001804	AT5G03290.1	IPR001804:Isocitrate/isopropylmalatedehydrogenase;	AT5G03290.1:isocitrate dehydrogenase, putative / NAD+ isocitrate dehydrogenase, putative chr5:794042-795938 FORWARD	isocitrate	http://www.genome.jp/kegg-bin/show_pathway?ath00020+AT5G03290	Citrate cycle (TCA cycle)	0	-0,263242645	-0,041715789	-1,200173221	-1,029337284	DOWN	DOWN	0	0	0	0	0	0	0	0	0	0	0	0	0	0	0	0	0	0	0	0	0	0	0	0	0	0	0	0	0	0	0	0
Heli000608_st	HuCL04827C001	1	CL4827Contig1	IPR000315	AT5G24930.1	IPR000315:Zincfinger,B-box; IPR010402:CCT;	AT5G24930.1:zinc finger (B-box type) family protein chr5:8589328-8590952 FORWARD	zinc	EMPTY	EMPTY	0	0,14665034	0,083138166	1,1069962539	1,05931978	UP	UP	0	0	0	0	0	0	0	0	0	0	0	0	0	0	0	0	0	0	0	0	0	0	0	0	0	0	0	0	0	0	0	0
Heli000611_x_st	HuCL04887C001	1	CL4887Contig1	IPR002999	AT2G02570.4	IPR002999:Tudor;	AT2G02570.4:nucleic acid binding chr2:698360-700793 REVERSE	nucleic	http://www.genome.jp/kegg-bin/show_pathway?ath03040+AT2G02570	Spliceosome	0	0,044217995	0,0348149	1,0311241126	1,024425379	UP	UP	0	0	0	0	0	0	0	0	0	0	0	0	0	0	0	0	0	0	0	0	0	0	0	0	1	1	0	0	0	0	0	0
Heli000612_x_st	HuCL00001C645	1	CL1Contig645	IPR011992	AT2G27030.3	IPR011992:EF-Handtype;	AT2G27030.3:CAM2 (CALMODULIN-2); calcium ion binding chr2:11539147-11541254 FORWARD	CAM2	EMPTY	EMPTY	0	-0,1332117	-0,056324119	-1,0967325105	-1,039813016	DOWN	DOWN	0	0	0	0	0	0	0	0	0	0	0	0	0	0	0	0	0	0	0	0	0	0	0	0	0	0	0	0	0	0	0	0
Heli000613_st	HuCL04853C001	1	CL4853Contig1	IPR012089	AT2G44270.1	IPR012089:PP-loopATPase,YdaO-related;	AT2G44270.1:similar to unknown protein [Arabidopsis thaliana] (TAIR:AT1G76170.1); similar to MGC107918 protein [Xenopus tropicalis] (GB:NP_001015743.1); similar to Os02g0762300 [Oryza sativa (japonica cultivar-group)] (GB:NP_001048203.1); contains InterPro domain PP-loop ATPase, YdaO-related; (InterPro:IPR012089); contains InterPro domain Protein of unknown function UPF0021; (InterPro:IPR000541);…	similar	http://www.genome.jp/kegg-bin/show_pathway?ath04122+AT2G44270	Sulfur relay system	0	0,059049796	0,052950397	1,0417793864	1,037384268	UP	UP	0	0	0	0	0	0	0	0	0	0	0	0	0	0	0	0	0	0	0	0	0	0	0	0	1	1	0	0	0	0	0	0
Heli000615_st	HuCL06342C001	1	CL6342Contig1	IPR001077	AT4G35150.1	IPR001077:O-methyltransferase,family2; IPR012967:Dimerisation;	AT4G35150.1:O-methyltransferase family 2 protein chr4:16726953-16728536 REVERSE	O-methyltransferase	EMPTY	EMPTY	0	0,065079927	0,016862341	1,0461428957	1,011756657	UP	UP	0	0	0	0	0	0	0	0	0	0	0	0	0	0	0	0	0	0	0	0	0	0	0	0	0	0	0	0	0	0	0	0
Heli000616_x_st	HuCL00367C001	1	CL367Contig1	IPR000146	AT1G43670.1	IPR000146:Inositolphosphatase/fructose-1,6-bisphosphatase;	AT1G43670.1:fructose-1,6-bisphosphatase, putative / D-fructose-1,6-bisphosphate 1-phosphohydrolase, putative / FBPase, putative chr1:16470624-16472787 FORWARD	fructose-1,6-bisphosphatase,	http://www.genome.jp/kegg-bin/show_pathway?ath00010+AT1G43670	Glycolysis / Gluconeogenesis	0	-0,145721827	-0,078365937	-1,1062840246	-1,055821491	DOWN	DOWN	0	0	0	0	0	0	0	0	0	0	0	0	0	0	0	0	0	0	0	0	0	0	0	0	0	1	0	0	0	0	0	0
Heli000617_x_st	HuCL08682C001	1	CL8682Contig1	IPR005123	AT1G06650.2	IPR005123:2OG-Fe(II)oxygenase;	AT1G06650.2:2-oxoglutarate-dependent dioxygenase, putative chr1:2035908-2037185 FORWARD	2-oxoglutarate-dependent	EMPTY	EMPTY	0	1,484303571	0,714352817	2,7978208193	1,640747025	UP	UP	1	0	UP	0	0	0	0	0	0	UP	2	UP	UP	UP	UP	UP	UP	UP	0	7	0	0	1	1	1	1	0	1	0	1	0	0
Heli000618_st	HuCL09895C001	1	CL9895Contig1	IPR011598	AT5G62610.1	IPR011598:Helix-loop-helixDNA-binding;	AT5G62610.1:basic helix-loop-helix (bHLH) family protein chr5:25150343-25151826 REVERSE	basic	EMPTY	EMPTY	0	-0,509643502	-0,212843645	-1,4236983483	-1,158970339	DOWN	DOWN	0	0	0	0	0	0	0	0	0	0	0	0	0	0	0	0	0	0	0	0	0	0	1	0	0	1	0	0	0	0	0	0
Heli000619_st	HuCL01115C001	1	CL1115Contig1	IPR009631	AT5G67370.1	IPR009631:ProteinofunknownfunctionDUF1230;	AT5G67370.1:similar to unknown protein [Arabidopsis thaliana] (TAIR:AT5G11840.1); similar to Protein of unknown function DUF1230 [Medicago truncatula] (GB:ABE85761.1); contains InterPro domain Protein of unknown function DUF1230; (InterPro:IPR009631) chr5:26894893-26896691 REVERSE	similar	EMPTY	EMPTY	0	0,588520841	0,275220577	1,5037042466	1,210179102	UP	UP	0	0	0	0	0	0	0	0	0	0	0	0	0	0	0	0	0	0	0	0	0	0	1	0	0	1	0	0	0	0	0	0
Heli000621_st	HuCL05070C001	1	CL5070Contig1	IPR011598	AT4G02590.2	IPR011598:Helix-loop-helixDNA-binding;	AT4G02590.2:UNE12 (unfertilized embryo sac 12); DNA binding chr4:1137968-1140306 REVERSE	UNE12	EMPTY	EMPTY	0	0,733012692	0,385466495	1,6621063454	1,306282105	UP	UP	0	0	UP	0	0	0	0	0	0	0	1	0	0	UP	0	0	0	0	0	1	0	0	1	0	1	1	0	0	0	0	0	0
Heli000624_st	HuCL12290C001	1	CL12290Contig1	IPR003774	EMPTY	IPR003774:ProteinofunknownfunctionDUF179;	EMPTY	EMPTY	EMPTY	EMPTY	0	0,092462525	0,097899151	1,0661884991	1,070213884	UP	UP	0	0	0	0	0	0	0	0	0	0	0	0	0	0	0	0	0	0	0	0	0	0	0	0	0	1	0	0	0	0	0	0
Heli000625_x_st	HuCL02246C001	1	CL2246Contig1	IPR013216	AT1G64970.1	IPR013216:Methyltransferasetype11;	AT1G64970.1:G-TMT (GAMMA-TOCOPHEROL METHYLTRANSFERASE) chr1:24138000-24139656 REVERSE	G-TMT	http://www.genome.jp/kegg-bin/show_pathway?ath00130+AT1G64970	Ubiquinone and other terpenoid-quinone biosynthesis	0	0,024765039	0,059569391	1,0173139963	1,042154657	UP	UP	0	0	0	0	0	0	0	0	0	0	0	0	0	0	0	0	0	0	0	0	0	0	0	0	1	1	0	0	0	0	0	0
Heli000626_st	HuCL17130C001	1	CL17130Contig1	IPR001578	AT1G65650.1	IPR001578:PeptidaseC12,ubiquitincarboxyl-terminalhydrolase1;	AT1G65650.1:ubiquitin carboxyl-terminal hydrolase family 1 protein chr1:24418835-24421129 REVERSE	ubiquitin	EMPTY	EMPTY	0	0,010736576	0,047174943	1,0074697881	1,033239672	UP	UP	0	0	0	0	0	0	0	0	0	0	0	0	0	0	0	0	0	0	0	0	0	0	0	0	0	0	0	0	0	0	0	0
Heli000627_st	HuCL05808C001	1	CL5808Contig1	IPR003593	AT5G27740.1	IPR003593:AAA+ATPase,core; IPR008921:DNApolymeraseIIIclamploadersubunit,C-terminal;	AT5G27740.1:nucleoside-triphosphatase/ nucleotide binding chr5:9823835-9826873 FORWARD	nucleoside-triphosphatase/	http://www.genome.jp/kegg-bin/show_pathway?ath03030+AT5G27740	DNA replication	0	-0,041006171	-0,080720192	-1,0288311086	-1,057545835	DOWN	DOWN	0	0	0	0	0	0	0	0	0	0	0	0	0	0	0	0	0	0	0	0	0	0	0	0	1	1	0	0	0	0	0	0
Heli000628_st	HuCL02238C001	1	CL2238Contig1	IPR002220	AT2G45440.1	IPR002220:Dihydrodipicolinatesynthetase;	AT2G45440.1:DHDPS2 (DIHYDRODIPICOLINATE SYNTHASE); dihydrodipicolinate synthase chr2:18738368-18739941 FORWARD	DHDPS2	http://www.genome.jp/kegg-bin/show_pathway?ath00300+AT2G45440	Lysine biosynthesis	0	-0,179344884	-0,092668921	-1,1323695688	-1,066341042	DOWN	DOWN	0	0	0	0	0	0	0	0	0	0	0	0	0	0	0	0	0	0	0	0	0	0	0	0	1	1	0	0	0	0	0	0
Heli000629_st	HuCL01948C001	1	CL1948Contig1	IPR011009	AT3G48750.1	IPR011009:Proteinkinase-like;	AT3G48750.1:CDC2/CDC2A/CDC2AAT/CDK2/CDKA;1 (CELL DIVISION CONTROL 2); cyclin-dependent protein kinase/ kinase/ protein binding chr3:18083223-18085281 FORWARD	CDC2/CDC2A/CDC2AAT/CDK2/CDKA;1	EMPTY	EMPTY	0	-0,232727693	-0,153414811	-1,1750545173	-1,112198897	DOWN	DOWN	0	0	0	0	0	0	0	0	0	0	0	0	0	0	0	0	0	0	0	0	0	0	1	0	1	1	0	0	0	0	0	0
Heli000631_st	HuCL03071C002	1	CL3071Contig2	IPR005123	AT4G33910.1	IPR005123:2OG-Fe(II)oxygenase;	AT4G33910.1:oxidoreductase, 2OG-Fe(II) oxygenase family protein chr4:16256948-16258619 REVERSE	oxidoreductase,	http://www.genome.jp/kegg-bin/show_pathway?ath00330+AT4G33910	Arginine and proline metabolism	0	-0,019320062	0,032386513	-1,0134817162	1,022702486	DOWN	UP	0	0	0	0	0	0	0	0	0	0	0	0	0	0	0	0	0	0	0	0	0	0	0	0	0	0	0	0	0	0	0	0
Heli000634_st	HuCL04840C001	1	CL4840Contig1	IPR001611	AT2G19330.1	IPR001611:Leucine-richrepeat;	AT2G19330.1:leucine-rich repeat family protein chr2:8380029-8381535 FORWARD	leucine-rich	EMPTY	EMPTY	0	0,012855348	-0,027293961	1,0089504662	-1,019098825	UP	DOWN	0	0	0	0	0	0	0	0	0	0	0	0	0	0	0	0	0	0	0	0	0	0	0	0	0	0	0	0	0	0	0	0
Heli000635_st	HuCL01003C001	1	CL1003Contig1	IPR003441	AT4G27410.2	IPR003441:Noapicalmeristem(NAM)protein;	AT4G27410.2:RD26 (RESPONSIVE TO DESSICATION 26); transcription factor chr4:13707934-13709019 REVERSE	RD26	EMPTY	EMPTY	0	2,19660814	0,821827574	4,5840034821	1,767643787	UP	UP	1	0	UP	0	0	0	0	0	0	UP	2	UP	UP	UP	UP	UP	UP	UP	UP	8	0	0	1	1	0	1	0	1	0	1	0	0
Heli000636_x_st	HuCL00294C002	1	CL294Contig2	IPR001464	AT5G65020.1	IPR001464:Annexin;	AT5G65020.1:ANNAT2 (ANNEXIN ARABIDOPSIS 2); calcium ion binding / calcium-dependent phospholipid binding chr5:25991141-25992780 FORWARD	ANNAT2	EMPTY	EMPTY	0	0,442269529	0,124401023	1,3587401051	1,090055071	UP	UP	0	0	0	0	0	0	0	0	0	0	0	0	0	0	0	0	0	0	0	0	0	0	0	0	0	1	0	0	0	0	0	0
Heli000637_st	HuCL05678C001	1	CL5678Contig1	IPR001841	AT3G58040.1	IPR001841:Zincfinger,RING-type; IPR004162:Seveninabsentiaprotein;	AT3G58040.1:seven in absentia (SINA) family protein chr3:21500589-21502062 FORWARD	seven	http://www.genome.jp/kegg-bin/show_pathway?ath04120+AT3G58040	Ubiquitin mediated proteolysis	0	0,050326662	-0,000672438	1,0354993601	-1,000466207	UP	DOWN	0	0	0	0	0	0	0	0	0	0	0	0	0	0	0	0	0	0	0	0	0	0	0	0	0	0	0	0	0	0	0	0
Heli000638_st	HuCL10809C001	1	CL10809Contig1	IPR008030	AT4G39230.1	IPR008030:NmrA-like;	AT4G39230.1:isoflavone reductase, putative chr4:18266018-18267598 REVERSE	isoflavone	EMPTY	EMPTY	0	-0,00565801	-0,039118485	-1,0039295341	-1,027485821	DOWN	DOWN	0	0	0	0	0	0	0	0	0	0	0	0	0	0	0	0	0	0	0	0	0	0	0	0	0	0	0	0	0	0	0	0
Heli000639_x_st	HuCL00001C110	1	CL1Contig110	IPR015943	AT:Guaninen	IPR015943:WD40/YVTNrepeat-like;	AT:Guanine nucleotide-binding protein subunit beta-2-like 1 (Receptor of activated protein kinase C 1) (RACK1) (Receptor for activated C kinase) ; Acetylation Direct sequ	EMPTY	EMPTY	EMPTY	0	-0,39474485	-0,243810691	-1,3147102246	-1,184116223	DOWN	DOWN	0	0	0	0	0	0	0	0	0	0	0	0	0	0	0	0	0	0	0	0	0	0	1	0	0	0	0	0	0	0	0	0
Heli000640_x_st	HuCL04008C001	1	CL4008Contig1	IPR001709	AT5G20080.1	IPR001709:Flavoproteinpyridinenucleotidecytochromereductase; IPR001834:NADH:cytochromeb5reductase(CBR);	AT5G20080.1:NADH-cytochrome b5 reductase, putative chr5:6782710-6786362 FORWARD	NADH-cytochrome	http://www.genome.jp/kegg-bin/show_pathway?ath00520+AT5G20080	Amino sugar and nucleotide sugar metabolism	0	-0,095222745	-0,025805378	-1,0682303248	-1,018047854	DOWN	DOWN	0	0	0	0	0	0	0	0	0	0	0	0	0	0	0	0	0	0	0	0	0	0	0	0	1	1	0	0	0	0	0	0
Heli000641_st	HuCL02126C001	1	CL2126Contig1	IPR006021	AT2G40410.2	IPR006021:Staphylococcusnuclease(SNase-like);	AT2G40410.2:Ca(2+)-dependent nuclease, putative chr2:16880587-16882293 FORWARD	Ca(2+)-dependent	EMPTY	EMPTY	0	-0,000141236	0,048713736	-1,0000979021	1,034342323	DOWN	UP	0	0	0	0	0	0	0	0	0	0	0	0	0	0	0	0	0	0	0	0	0	0	0	0	1	0	0	0	0	0	0	0
Heli000642_st	HuCL10785C001	1	CL10785Contig1	EMPTY	AT4G09670.1	EMPTY	AT4G09670.1:oxidoreductase family protein chr4:6107379-6109046 REVERSE	oxidoreductase	EMPTY	EMPTY	0	-0,04677953	0,059729216	-1,0329565211	1,042270115	DOWN	UP	0	0	0	0	0	0	0	0	0	0	0	0	0	0	0	0	0	0	0	0	0	0	0	0	1	1	0	0	0	0	0	0
Heli000643_st	HuCL00252C003	1	CL252Contig3	IPR005810	AT5G23250.1	IPR005810:Succinyl-CoAligase,alphasubunit;	AT5G23250.1:succinyl-CoA ligase (GDP-forming) alpha-chain, mitochondrial, putative / succinyl-CoA synthetase, alpha chain, putative / SCS-alpha, putative chr5:7830463-7832494 FORWARD	succinyl-CoA	http://www.genome.jp/kegg-bin/show_pathway?ath00020+AT5G23250	Citrate cycle (TCA cycle)	0	-0,239292076	-0,140999	-1,1804132958	-1,102668399	DOWN	DOWN	0	0	0	0	0	0	0	0	0	0	0	0	0	0	0	0	0	0	0	0	0	0	1	0	0	0	0	0	0	0	0	0
Heli000644_st	HuCL04534C001	1	CL4534Contig1	IPR012677	AT5G66010.1	IPR012677:Nucleotide-binding,alpha-betaplait;	AT5G66010.1:RNA binding chr5:26416838-26417979 FORWARD	RNA	EMPTY	EMPTY	0	0,066511415	0,04738056	1,0471814272	1,033386943	UP	UP	0	0	0	0	0	0	0	0	0	0	0	0	0	0	0	0	0	0	0	0	0	0	0	0	0	0	0	0	0	0	0	0
Heli000647_x_st	HuCL00001C336	1	CL1Contig336	IPR001395	AT1G60710.1	IPR001395:Aldo/ketoreductase;	AT1G60710.1:ATB2; oxidoreductase chr1:22358738-22360292 REVERSE	ATB2;	EMPTY	EMPTY	0	0,09942681	0,187046938	1,0713477261	1,138431067	UP	UP	0	0	0	0	0	0	0	0	0	0	0	0	0	0	0	0	0	0	0	0	0	0	0	0	0	1	0	0	0	0	0	0
Heli000649_st	HuCL06322C002	1	CL6322Contig2	IPR012162	EMPTY	IPR012162:Polyribonucleotidenucleotidyltransferase;	EMPTY	EMPTY	EMPTY	EMPTY	0	-0,098030205	-0,054272004	-1,0703111068	-1,038335018	DOWN	DOWN	0	0	0	0	0	0	0	0	0	0	0	0	0	0	0	0	0	0	0	0	0	0	0	0	1	1	0	0	0	0	0	0
Heli000651_st	HuCL00467C001	1	CL467Contig1	IPR001841	EMPTY	IPR001841:Zincfinger,RING-type;	EMPTY	EMPTY	EMPTY	EMPTY	0	0,284051214	0,182886014	1,2176092416	1,135152411	UP	UP	0	0	0	0	0	0	0	0	0	0	0	0	0	0	0	0	0	0	0	0	0	0	1	0	1	1	0	0	0	0	0	0
Heli000652_st	HuCL03912C001	1	CL3912Contig1	EMPTY	AT5G14970.1	EMPTY	AT5G14970.1:similar to unknown protein [Arabidopsis thaliana] (TAIR:AT2G14910.1); similar to seed maturation-like protein, putative [Medicago truncatula] (GB:ABE86960.1) chr5:4847371-4848763 FORWARD	similar	EMPTY	EMPTY	0	0,120244448	-0,000236534	1,0869190128	-1,000163966	UP	DOWN	0	0	0	0	0	0	0	0	0	0	0	0	0	0	0	0	0	0	0	0	0	0	0	0	0	0	0	0	0	0	0	0
Heli000653_st	HuCL03085C002	1	CL3085Contig2	IPR012677	EMPTY	IPR012677:Nucleotide-binding,alpha-betaplait;	EMPTY	EMPTY	EMPTY	EMPTY	0	0,101183637	0,081416787	1,0726531434	1,058056587	UP	UP	0	0	0	0	0	0	0	0	0	0	0	0	0	0	0	0	0	0	0	0	0	0	0	0	0	1	0	0	0	0	0	0
Heli000654_st	HuCL01583C001	1	CL1583Contig1	IPR007590	AT1G17130.1	IPR007590:ProteinofunknownfunctionDUF572;	AT1G17130.1:cell cycle control protein-related chr1:5854257-5856465 FORWARD	cell	EMPTY	EMPTY	0	0,030376475	0,025843036	1,0212785962	1,018074428	UP	UP	0	0	0	0	0	0	0	0	0	0	0	0	0	0	0	0	0	0	0	0	0	0	0	0	0	0	0	0	0	0	0	0
Heli000655_st	HuCL01769C001	1	CL1769Contig1	IPR000246	AT3G16150.1	IPR000246:PeptidaseT2,asparaginase2;	AT3G16150.1:L-asparaginase, putative / L-asparagine amidohydrolase, putative chr3:5471800-5473039 FORWARD	L-asparaginase,	EMPTY	EMPTY	1	0,685994877	0,471438865	1,608811029	1,38649159	UP	UP	0	0	UP	0	0	0	0	0	0	UP	2	0	0	0	0	0	0	0	UP	1	0	0	1	1	0	1	0	0	0	0	0	0
Heli000656_st	HuCL04971C001	1	CL4971Contig1	IPR005946	AT2G42910.1	IPR005946:Ribose-phosphatepyrophosphokinase;	AT2G42910.1:ribose-phosphate pyrophosphokinase 4 / phosphoribosyl diphosphate synthetase 4 (PRS4) chr2:17863473-17865471 FORWARD	ribose-phosphate	EMPTY	EMPTY	0	-0,017596104	-0,083093273	-1,0122713728	-1,059286817	DOWN	DOWN	0	0	0	0	0	0	0	0	0	0	0	0	0	0	0	0	0	0	0	0	0	0	0	0	0	0	0	0	0	0	0	0
Heli000657_st	HuCL05545C001	1	CL5545Contig1	IPR002680	AT3G22370.1	IPR002680:Alternativeoxidase;	AT3G22370.1:AOX1A (alternative oxidase 1A); alternative oxidase chr3:7906897-7908423 FORWARD	AOX1A	EMPTY	EMPTY	0	0,491069249	0,348321672	1,4054861616	1,273078757	UP	UP	0	0	UP	0	0	0	0	0	0	0	1	0	0	0	0	0	0	0	0	0	0	0	1	1	1	0	0	0	0	0	0	0
Heli000658_st	HuCL09816C001	1	CL9816Contig1	IPR005539	AT1G62360.1	IPR005539:ELK; IPR005540:KNOX1; IPR005541:KNOX2; IPR009057:Homeodomain-like; IPR012287:Homeodomain-related;	AT1G62360.1:STM (SHOOT MERISTEMLESS); transcription factor chr1:23062461-23065387 REVERSE	STM	EMPTY	EMPTY	0	0,080272944	-0,003097433	1,0572180371	-1,002149284	UP	DOWN	0	0	0	0	0	0	0	0	0	0	0	0	0	0	0	0	0	0	0	0	0	0	0	0	0	0	0	0	0	0	0	0
Heli000659_x_st	HuCL01662C001	1	CL1662Contig1	IPR005856	AT4G14880.2	IPR005856:CysteinesynthaseK/M;	AT4G14880.2:OASA1 (O-ACETYLSERINE (THIOL) LYASE (OAS-TL) ISOFORM A1) chr4:8518204-8520045 REVERSE	OASA1	http://www.genome.jp/kegg-bin/show_pathway?ath00270+AT4G14880	Cysteine and methionine metabolism	0	-0,06103326	0,097189601	-1,0432126436	1,069687658	DOWN	UP	0	0	0	0	0	0	0	0	0	0	0	0	0	0	0	0	0	0	0	0	0	0	0	0	1	1	0	0	0	0	0	0
Heli000661_st	HuCL04084C001	1	CL4084Contig1	IPR005178	AT4G21570.1	IPR005178:ProteinofunknownfunctionDUF300;	AT4G21570.1:similar to unknown protein [Arabidopsis thaliana] (TAIR:AT1G11200.1); similar to unknown [Medicago sativa] (GB:AAZ32885.1); similar to Os07g0506000 [Oryza sativa (japonica cultivar-group)] (GB:NP_001059733.1); contains InterPro domain Protein of unknown function DUF300; (InterPro:IPR005178) chr4:11471138-11472281 REVERSE	similar	EMPTY	EMPTY	0	-0,013826736	-0,089610339	-1,0096300363	-1,064082743	DOWN	DOWN	0	0	0	0	0	0	0	0	0	0	0	0	0	0	0	0	0	0	0	0	0	0	0	0	1	0	0	0	0	0	0	0
Heli000662_st	HuCL04361C001	1	CL4361Contig1	IPR000005	AT1G70900.1	IPR000005:Helix-turn-helix,AraCtype;	AT1G70900.1:similar to unknown protein [Arabidopsis thaliana] (TAIR:AT1G23110.1); similar to conserved hypothetical protein [Medicago truncatula] (GB:ABE89195.1) chr1:26736118-26737299 FORWARD	similar	EMPTY	EMPTY	0	0,134392265	0,050925612	1,0976303398	1,035929348	UP	UP	0	0	0	0	0	0	0	0	0	0	0	0	0	0	0	0	0	0	0	0	0	0	0	0	0	0	0	0	0	0	0	0
Heli000663_st	HuCL01188C001	1	CL1188Contig1	IPR008030	AT4G39230.1	IPR008030:NmrA-like;	AT4G39230.1:isoflavone reductase, putative chr4:18266018-18267598 REVERSE	isoflavone	EMPTY	EMPTY	0	0,588281453	0,3464886	1,503454756	1,271462225	UP	UP	0	0	0	0	0	0	0	0	0	0	0	0	0	0	0	0	0	0	0	0	0	0	1	0	1	1	0	0	0	0	0	0
Heli000664_st	HuCL00042C006	1	CL42Contig6	IPR002326	AT5G40810.1	IPR002326:Cytochromec1;	AT5G40810.1:cytochrome c1, putative chr5:16357428-16359555 FORWARD	cytochrome	http://www.genome.jp/kegg-bin/show_pathway?ath00190+AT5G40810	Oxidative phosphorylation	0	-0,21684027	-0,12795704	-1,1621854274	-1,0927452	DOWN	DOWN	0	0	0	0	0	0	0	0	0	0	0	0	0	0	0	0	0	0	0	0	0	0	0	0	0	1	0	0	0	0	0	0
Heli000665_x_st	HuCL00042C004	1	CL42Contig4	IPR002326	AT5G40810.1	IPR002326:Cytochromec1;	AT5G40810.1:cytochrome c1, putative chr5:16357428-16359555 FORWARD	cytochrome	http://www.genome.jp/kegg-bin/show_pathway?ath00190+AT5G40810	Oxidative phosphorylation	0	-0,215272148	-0,164577513	-1,1609228886	-1,120837797	DOWN	DOWN	0	0	0	0	0	0	0	0	0	0	0	0	0	0	0	0	0	0	0	0	0	0	0	0	1	1	0	0	0	0	0	0
Heli000666_st	HuCL04369C001	1	CL4369Contig1	IPR004843	AT1G10430.1	IPR004843:Metallophosphoesterase;	AT1G10430.1:PP2A-2 (protein phosphatase 2a-2); protein phosphatase type 2A chr1:3428706-3430438 REVERSE	PP2A-2	http://www.genome.jp/kegg-bin/show_pathway?ath03015+AT1G10430	mRNA surveillance pathway	0	-0,273243748	-0,172714466	-1,2085220099	-1,127177303	DOWN	DOWN	0	0	0	0	0	0	0	0	0	0	0	0	0	0	0	0	0	0	0	0	0	0	1	0	1	1	0	0	0	0	0	0
Heli000667_x_st	HuCL00091C001	1	CL91Contig1	IPR001993	AT5G19760.1	IPR001993:Mitochondrialsubstratecarrier;	AT5G19760.1:dicarboxylate/tricarboxylate carrier (DTC) chr5:6679593-6681847 REVERSE	dicarboxylate/tricarboxylate	EMPTY	EMPTY	0	-0,449266505	-0,221148831	-1,3653459111	-1,165661444	DOWN	DOWN	0	0	0	0	0	0	0	0	0	0	0	0	0	0	0	0	0	0	0	0	0	0	1	1	0	1	0	1	0	1	0	0
Heli000668_st	HuCL06288C001	1	CL6288Contig1	IPR001910	AT2G36310.1	IPR001910:Inosine/uridine-preferringnucleosidehydrolase;	AT2G36310.1:inosine-uridine preferring nucleoside hydrolase family protein chr2:15231771-15233712 REVERSE	inosine-uridine	EMPTY	EMPTY	0	-0,122908031	-0,068133888	-1,0889275961	-1,048359763	DOWN	DOWN	0	0	0	0	0	0	0	0	0	0	0	0	0	0	0	0	0	0	0	0	0	0	0	0	1	0	0	0	0	0	0	0
Heli000669_x_st	HuCL06478C001	1	CL6478Contig1	IPR001993	AT4G39460.1	IPR001993:Mitochondrialsubstratecarrier;	AT4G39460.1:SAMC1/SAMT1 (S-ADENOSYLMETHIONINE CARRIER 1, SAM TRANSPORTER1); S-adenosylmethionine transporter/ binding chr4:18356087-18358590 REVERSE	SAMC1/SAMT1	EMPTY	EMPTY	0	-0,449136959	-0,252755065	-1,3652233161	-1,191480273	DOWN	DOWN	0	0	0	0	0	0	0	0	0	0	0	0	0	0	0	0	0	0	0	0	0	0	1	0	0	1	0	0	0	0	0	0
Heli000670_st	HuCL06025C001	1	CL6025Contig1	IPR001925	AT3G20000.1	IPR001925:Porin,eukaryotictype;	AT3G20000.1:TOM40 (translocase of the outer mitochondrial membrane 40); voltage-gated ion-selective channel chr3:6967691-6970253 FORWARD	TOM40	EMPTY	EMPTY	0	-0,034175486	-0,127509225	-1,0239714463	-1,092406062	DOWN	DOWN	0	0	0	0	0	0	0	0	0	0	0	0	0	0	0	0	0	0	0	0	0	0	0	0	0	0	0	0	0	0	0	0
Heli000671_st	HuCL00001C329	1	CL1Contig329	IPR000608	AT1G78870.2	IPR000608:Ubiquitin-conjugatingenzyme,E2;	AT1G78870.2:UBC35; ubiquitin-protein ligase chr1:29655482-29657096 FORWARD	UBC35;	EMPTY	EMPTY	0	-0,038358931	-0,05670602	-1,0269450097	-1,040088304	DOWN	DOWN	0	0	0	0	0	0	0	0	0	0	0	0	0	0	0	0	0	0	0	0	0	0	0	0	0	0	0	0	0	0	0	0
Heli000672_st	HuCL00425C002	1	CL425Contig2	IPR003819	EMPTY	IPR003819:TaurinecatabolismdioxygenaseTauD/TfdA;	EMPTY	EMPTY	EMPTY	EMPTY	0	0,014319566	0,121124881	1,0099749886	1,087582529	UP	UP	0	0	0	0	0	0	0	0	0	0	0	0	0	0	0	0	0	0	0	0	0	0	0	0	0	0	0	0	0	0	0	0
Heli000673_x_st	HuCL01778C002	1	CL1778Contig2	IPR010989	AT5G08080.1	IPR010989:t-SNARE;	AT5G08080.1:SYP132 (syntaxin 132); t-SNARE chr5:2588533-2591107 FORWARD	SYP132	EMPTY	EMPTY	0	-0,251817958	-0,072579629	-1,1907065943	-1,051595321	DOWN	DOWN	0	0	0	0	0	0	0	0	0	0	0	0	0	0	0	0	0	0	0	0	0	0	1	0	0	0	0	1	0	0	0	0
Heli000674_x_st	HuCL04988C001	1	CL4988Contig1	IPR002198	AT1G67730.1	IPR002198:Short-chaindehydrogenase/reductaseSDR;	AT1G67730.1:b-keto acyl reductase, putative (GLOSSY8) chr1:25395339-25397028 FORWARD	b-keto	EMPTY	EMPTY	0	-0,147512092	-0,129786356	-1,1076576835	-1,094131663	DOWN	DOWN	0	0	0	0	0	0	0	0	0	0	0	0	0	0	0	0	0	0	0	0	0	0	0	0	0	0	0	0	0	0	0	0
Heli000675_st	HuCL00552C001	1	CL552Contig1	IPR000092	AT5G47770.1	IPR000092:Polyprenylsynthetase;	AT5G47770.1:FPS1 (FARNESYL DIPHOSPHATE SYNTHASE 1); dimethylallyltranstransferase/ geranyltranstransferase chr5:19362523-19364641 FORWARD	FPS1	http://www.genome.jp/kegg-bin/show_pathway?ath00900+AT5G47770	Terpenoid backbone biosynthesis	0	-0,392501056	-0,09313846	-1,312667072	-1,066688149	DOWN	DOWN	0	0	0	0	0	0	0	0	0	0	0	0	0	0	0	0	0	0	0	0	0	0	0	0	0	1	0	0	0	0	0	0
Heli000677_st	HuCL02765C001	1	CL2765Contig1	IPR005856	AT4G14880.2	IPR005856:CysteinesynthaseK/M; IPR010916:TonBbox,N-terminal;	AT4G14880.2:OASA1 (O-ACETYLSERINE (THIOL) LYASE (OAS-TL) ISOFORM A1) chr4:8518204-8520045 REVERSE	OASA1	http://www.genome.jp/kegg-bin/show_pathway?ath00270+AT4G14880	Cysteine and methionine metabolism	0	0,465328849	0,241551954	1,3806320198	1,182263777	UP	UP	0	0	UP	0	0	0	0	0	0	0	1	0	0	0	0	0	0	0	0	0	0	0	0	0	1	1	0	0	0	0	0	0
Heli000679_st	HuCL00001C076	1	CL1Contig76	IPR001509	AT1G15950.1	IPR001509:NAD-dependentepimerase/dehydratase;	AT1G15950.1:CCR1 (CINNAMOYL COA REDUCTASE 1) chr1:5478849-5481909 FORWARD	CCR1	http://www.genome.jp/kegg-bin/show_pathway?ath00940+AT1G15950	Phenylpropanoid biosynthesis	0	0,006845309	0,025364656	1,0047560811	1,017736903	UP	UP	0	0	0	0	0	0	0	0	0	0	0	0	0	0	0	0	0	0	0	0	0	0	0	0	0	0	0	0	0	0	0	0
Heli000680_st	HuCL02330C002	1	CL2330Contig2	IPR005377	AT5G53530.1	IPR005377:Vacuolarproteinsorting-associatedprotein26; IPR014756:ImmunoglobulinE-set;	AT5G53530.1:vacuolar protein sorting-associated protein 26, putative / VPS26, putative chr5:21763501-21765382 REVERSE	vacuolar	EMPTY	EMPTY	0	-0,176218488	-0,084987787	-1,1299183213	-1,060678762	DOWN	DOWN	0	0	0	0	0	0	0	0	0	0	0	0	0	0	0	0	0	0	0	0	0	0	0	0	0	0	0	0	0	0	0	0
Heli000681_st	HuCL01584C001	1	CL1584Contig1	IPR002085	AT5G16990.1	IPR002085:Alcoholdehydrogenasesuperfamily,zinc-containing;	AT5G16990.1:NADP-dependent oxidoreductase, putative chr5:5581834-5583852 REVERSE	NADP-dependent	EMPTY	EMPTY	0	-0,001280066	-0,008083773	-1,0008876679	-1,005618972	DOWN	DOWN	0	0	0	0	0	0	0	0	0	0	0	0	0	0	0	0	0	0	0	0	0	0	0	0	0	0	0	0	0	0	0	0
Heli000682_st	HuCL11318C001	1	CL11318Contig1	IPR006289	AT2G38560.1	IPR006289:Transcriptionelongationfactor,TFIIS; IPR010990:Transcriptionelongationfactor,TFIIS/elonginA/CRSP70,N-terminal;	AT2G38560.1:transcription factor S-II (TFIIS) domain-containing protein chr2:16141880-16143397 FORWARD	transcription	EMPTY	EMPTY	0	0,074794004	-0,024535339	1,053210642	-1,017152037	UP	DOWN	0	0	0	0	0	0	0	0	0	0	0	0	0	0	0	0	0	0	0	0	0	0	0	0	0	1	0	0	0	0	0	0
Heli000683_x_st	HuCL06204C002	1	CL6204Contig2	IPR000863	AT1G74090.1	IPR000863:Sulphotransferase;	AT1G74090.1:sulfotransferase family protein chr1:27866664-27867716 FORWARD	sulfotransferase	http://www.genome.jp/kegg-bin/show_pathway?ath00966+AT1G74090	Glucosinolate biosynthesis	0	-0,262178244	0,16323248	-1,1992880759	1,11979332	DOWN	UP	0	0	0	0	0	0	0	0	0	0	0	0	0	0	0	0	0	0	0	0	0	0	0	0	1	1	0	0	0	0	0	0
Heli000685_st	HuCL12674C001	1	CL12674Contig1	EMPTY	AT1G22790.2	EMPTY	AT1G22790.2:similar to unknown protein [Arabidopsis thaliana] (TAIR:AT1G34010.1); similar to conserved hypothetical protein [Medicago truncatula] (GB:ABE81200.1) chr1:8070260-8071281 FORWARD	similar	EMPTY	EMPTY	0	-0,081768056	-0,059362777	-1,0583142346	-1,042005416	DOWN	DOWN	0	0	0	0	0	0	0	0	0	0	0	0	0	0	0	0	0	0	0	0	0	0	0	0	0	0	0	0	0	0	0	0
Heli000686_st	HuCL04505C003	1	CL4505Contig3	IPR000058	AT3G12630.1	IPR000058:Zincfinger,AN1-type; IPR002653:Zincfinger,A20-type;	AT3G12630.1:zinc finger (AN1-like) family protein chr3:4012714-4013196 FORWARD	zinc	EMPTY	EMPTY	0	0,316034855	0,098289519	1,2449043115	1,070503505	UP	UP	0	0	0	0	0	0	0	0	0	0	0	0	0	0	0	0	0	0	0	0	0	0	1	0	0	0	0	0	0	0	0	0
Heli000687_st	HuCL10277C001	1	CL10277Contig1	IPR015655	AT5G27930.2	IPR015655:Proteinphosphatase2C;	AT5G27930.2:protein phosphatase 2C, putative / PP2C, putative chr5:9958203-9960223 REVERSE	protein	EMPTY	EMPTY	0	0,249205647	0,102853366	1,1885525136	1,073895317	UP	UP	0	0	0	0	0	0	0	0	0	0	0	0	0	0	0	0	0	0	0	0	0	0	0	0	0	0	0	0	0	0	0	0
Heli000688_x_st	HuCL00039C001	1	CL39Contig1	IPR005123	AT1G05010.1	IPR005123:2OG-Fe(II)oxygenase;	AT1G05010.1:EFE (ethylene forming enzyme) chr1:1431418-1432694 REVERSE	EFE	http://www.genome.jp/kegg-bin/show_pathway?ath00270+AT1G05010	Cysteine and methionine metabolism	0	-0,591673958	-0,433515616	-1,5069942978	-1,350520572	DOWN	DOWN	0	0	DOWN	0	0	0	0	0	0	0	1	0	0	0	0	0	0	DOWN	0	1	0	0	1	1	1	1	0	0	0	0	0	0
Heli000690_st	HuCL02454C001	1	CL2454Contig1	IPR001395	AT2G21250.1	IPR001395:Aldo/ketoreductase;	AT2G21250.1:mannose 6-phosphate reductase (NADPH-dependent), putative chr2:9110489-9112197 REVERSE	mannose	EMPTY	EMPTY	0	0,004638366	-0,039402732	1,0032202442	-1,027688281	UP	DOWN	0	0	0	0	0	0	0	0	0	0	0	0	0	0	0	0	0	0	0	0	0	0	0	0	1	1	0	0	0	0	0	0
Heli000691_st	HuCL05577C001	1	CL5577Contig1	IPR001395	AT1G60730.1	IPR001395:Aldo/ketoreductase;	AT1G60730.1:aldo/keto reductase family protein chr1:22361992-22363747 REVERSE	aldo/keto	EMPTY	EMPTY	0	0,046979189	0,287324242	1,033099485	1,220374756	UP	UP	0	0	0	0	0	0	0	0	UP	0	1	0	0	0	0	0	0	0	0	0	0	0	0	0	1	1	0	0	0	0	0	0
Heli000692_st	HuCL03387C001	1	CL3387Contig1	EMPTY	AT5G11810.1	EMPTY	AT5G11810.1:similar to Os02g0135600 [Oryza sativa (japonica cultivar-group)] (GB:NP_001045818.1) chr5:3808740-3810441 FORWARD	similar	EMPTY	EMPTY	0	-0,114966329	-0,023678446	-1,0829497703	-1,016548076	DOWN	DOWN	0	0	0	0	0	0	0	0	0	0	0	0	0	0	0	0	0	0	0	0	0	0	0	0	0	0	0	0	0	0	0	0
Heli000694_st	HuCL00449C002	1	CL449Contig2	IPR004000	AT3G53750.1	IPR004000:Actin/actin-like;	AT3G53750.1:ACT3 (ACTIN 3); structural constituent of cytoskeleton chr3:19926902-19928349 FORWARD	ACT3	EMPTY	EMPTY	0	-0,039427322	0,010769205	-1,0277057977	1,007492574	DOWN	UP	0	0	0	0	0	0	0	0	0	0	0	0	0	0	0	0	0	0	0	0	0	0	0	0	0	0	0	0	0	0	0	0
Heli000695_st	HuCL13665C001	1	CL13665Contig1	EMPTY	EMPTY	EMPTY	EMPTY	EMPTY	EMPTY	EMPTY	0	-0,365583698	-0,108817906	-1,2884027972	-1,078344316	DOWN	DOWN	0	0	0	0	0	0	0	0	0	0	0	0	0	0	0	0	0	0	0	0	0	0	1	0	0	1	0	0	0	0	0	0
Heli000696_st	HuCL14230C001	1	CL14230Contig1	IPR000092	AT4G36810.1	IPR000092:Polyprenylsynthetase;	AT4G36810.1:GGPS1 (GERANYLGERANYL PYROPHOSPHATE SYNTHASE 1); farnesyltranstransferase chr4:17343517-17344632 FORWARD	GGPS1	http://www.genome.jp/kegg-bin/show_pathway?ath00900+AT4G36810	Terpenoid backbone biosynthesis	0	-0,193096918	-0,178676472	-1,1432151322	-1,131845055	DOWN	DOWN	0	0	0	0	0	0	0	0	0	0	0	0	0	0	0	0	0	0	0	0	0	0	0	0	0	0	0	0	0	0	0	0
Heli000697_st	HuCL01149C001	1	CL1149Contig1	IPR004854	AT2G21270.3	IPR004854:UbiquitinfusiondegradationproteinUFD1;	AT2G21270.3:ubiquitin fusion degradation UFD1 family protein chr2:9114922-9117093 FORWARD	ubiquitin	http://www.genome.jp/kegg-bin/show_pathway?ath04141+AT2G21270	Protein processing in endoplasmic reticulum	0	0,199786153	0,060547307	1,148528099	1,04286131	UP	UP	0	0	0	0	0	0	0	0	0	0	0	0	0	0	0	0	0	0	0	0	0	0	0	0	0	1	0	0	0	0	0	0
Heli000698_st	HuCL04701C001	1	CL4701Contig1	IPR005132	AT1G69530.2	IPR005132:RarelipoproteinA; IPR007118:Expansin/LolpI;	AT1G69530.2:ATEXPA1 (ARABIDOPSIS THALIANA EXPANSIN A1) chr1:26145697-26146714 FORWARD	ATEXPA1	EMPTY	EMPTY	0	-0,145884112	-0,181184859	-1,1064084746	-1,133814684	DOWN	DOWN	0	0	0	0	0	0	0	0	0	0	0	0	0	0	0	0	0	0	0	0	0	0	0	0	0	1	0	0	0	0	0	0
Heli000699_x_st	HuCL00301C001	1	CL301Contig1	IPR007828	AT4G26260.1	IPR007828:ProteinofunknownfunctionDUF706;	AT4G26260.1:MIOX4 (MYO-INOSITOL OXYGENASE 4) chr4:13297948-13300155 FORWARD	MIOX4	http://www.genome.jp/kegg-bin/show_pathway?ath00053+AT4G26260	Ascorbate and aldarate metabolism	0	-0,715602993	-0,641658083	-1,6421694401	-1,560121169	DOWN	DOWN	0	0	0	0	0	0	0	0	0	0	0	0	0	0	0	DOWN	0	0	0	1	0	0	1	0	0	0	0	0	0	0	0	0
Heli000701_x_st	HuCL00001C053	1	CL1Contig53	IPR000010	AT3G12490.2	IPR000010:ProteinaseinhibitorI25,cystatin;	AT3G12490.2:cysteine protease inhibitor, putative / cystatin, putative chr3:3960530-3961883 REVERSE	cysteine	EMPTY	EMPTY	0	-0,150859317	-0,051744716	-1,1102305653	-1,036517674	DOWN	DOWN	0	0	0	0	0	0	0	0	0	0	0	0	0	0	0	0	0	0	0	0	0	0	0	0	1	1	0	0	0	0	0	0
Heli000702_st	HuCL03446C001	1	CL3446Contig1	IPR007508	AT2G03800.1	IPR007508:ProteinofunknownfunctionDUF516;	AT2G03800.1:GEK1 (GEKO1) chr2:1156779-1158692 FORWARD	GEK1	EMPTY	EMPTY	0	0,202423818	0,087924794	1,1506298622	1,062840269	UP	UP	0	0	0	0	0	0	0	0	0	0	0	0	0	0	0	0	0	0	0	0	0	0	0	0	0	0	0	0	0	0	0	0
Heli000704_st	HuCL01302C001	1	CL1302Contig1	IPR000823	AT5G64120.1	IPR000823:Plantperoxidase; IPR010255:Haemperoxidase;	AT5G64120.1:peroxidase, putative chr5:25676777-25678172 REVERSE	peroxidase,	http://www.genome.jp/kegg-bin/show_pathway?ath00360+AT5G64120	Phenylalanine metabolism	0	-0,001450179	-0,041970903	-1,0010056929	-1,029519319	DOWN	DOWN	0	0	0	0	0	0	0	0	0	0	0	0	0	0	0	0	0	0	0	0	0	0	0	0	0	0	0	0	0	0	0	0
Heli000705_st	HuCL11835C001	1	CL11835Contig1	IPR001841	AT4G39050.1	IPR001841:Zincfinger,RING-type;	AT4G39050.1:kinesin-related protein (MKRP2) chr4:18193456-18200142 FORWARD	kinesin-related	EMPTY	EMPTY	0	-0,012581819	0,000927268	-1,0087591915	1,00064294	DOWN	UP	0	0	0	0	0	0	0	0	0	0	0	0	0	0	0	0	0	0	0	0	0	0	0	0	0	0	0	0	0	0	0	0
Heli000707_x_st	HuCL05872C002	1	CL5872Contig2	IPR003689	AT1G31260.1	IPR003689:Zinc/ironpermease;	AT1G31260.1:ZIP10 (ZINC TRANSPORTER 10 PRECURSOR); cation transporter chr1:11175540-11177343 REVERSE	ZIP10	EMPTY	EMPTY	0	-0,077708524	-0,037759735	-1,0553404796	-1,026518576	DOWN	DOWN	0	0	0	0	0	0	0	0	0	0	0	0	0	0	0	0	0	0	0	0	0	0	0	0	0	0	0	0	0	0	0	0
Heli000708_st	HuCL12628C001	1	CL12628Contig1	IPR000639	AT4G02340.1	IPR000639:Epoxidehydrolase;	AT4G02340.1:epoxide hydrolase, putative chr4:1035722-1037403 FORWARD	epoxide	EMPTY	EMPTY	0	-0,034441841	0,00137671	-1,0241605127	1,000954718	DOWN	UP	0	0	0	0	0	0	0	0	0	0	0	0	0	0	0	0	0	0	0	0	0	0	0	0	0	1	0	0	0	0	0	0
Heli000709_st	HuCL04911C002	1	CL4911Contig2	IPR000555	AT5G23540.1	IPR000555:Mov34/MPN/PAD-1;	AT5G23540.1:26S proteasome regulatory subunit, putative chr5:7937775-7939342 FORWARD	26S	http://www.genome.jp/kegg-bin/show_pathway?ath03050+AT5G23540	Proteasome	0	-0,076255496	0,014741572	-1,0542781155	1,010270462	DOWN	UP	0	0	0	0	0	0	0	0	0	0	0	0	0	0	0	0	0	0	0	0	0	0	0	0	0	0	0	0	0	0	0	0
Heli000710_st	HuCL00412C001	1	CL412Contig1	IPR002628	AT3G50820.1	IPR002628:PhotosystemIImanganese-stabilizingproteinPsbO;	AT3G50820.1:PSBO-2/PSBO2 (PHOTOSYSTEM II SUBUNIT O-2); oxygen evolving chr3:18901989-18903292 REVERSE	PSBO-2/PSBO2	http://www.genome.jp/kegg-bin/show_pathway?ath00195+AT3G50820	Photosynthesis	0	-0,465426486	-0,170403159	-1,3807254598	-1,125372924	DOWN	DOWN	0	0	0	0	0	0	0	0	0	0	0	0	0	0	0	0	0	0	0	0	0	0	1	0	1	1	0	0	0	0	0	0
Heli000712_st	HuCL11721C001	1	CL11721Contig1	IPR008586	AT5G28150.1	IPR008586:ProteinofunknownfunctionDUF868,plant;	AT5G28150.1:similar to unknown protein [Arabidopsis thaliana] (TAIR:AT3G04860.1); similar to Os07g0572300 [Oryza sativa (japonica cultivar-group)] (GB:NP_001060057.1); similar to Os03g0806700 [Oryza sativa (japonica cultivar-group)] (GB:NP_001051637.1); similar to Protein of unknown function DUF868, plant [Medicago truncatula] (GB:ABE92686.1); contains InterPro domain Protein of unknown function …	similar	EMPTY	EMPTY	0	-0,2921721	-0,166892976	-1,224482453	-1,122638138	DOWN	DOWN	0	0	0	0	0	0	0	0	0	0	0	0	0	0	0	0	0	0	0	0	0	0	1	0	0	0	0	0	0	0	0	0
Heli000713_x_st	HuCL00426C002	1	CL426Contig2	IPR007273	AT1G32050.1	IPR007273:SCAMP;	AT1G32050.1:secretory carrier membrane protein (SCAMP) family protein chr1:11528596-11530954 FORWARD	secretory	EMPTY	EMPTY	0	-0,138733102	0,058183466	-1,1009379062	1,041153991	DOWN	UP	0	0	0	0	0	0	0	0	0	0	0	0	0	0	0	0	0	0	0	0	0	0	0	0	0	0	0	0	0	0	0	0
Heli000714_st	HuCL05326C001	1	CL5326Contig1	IPR006696	AT2G04900.1	IPR006696:ProteinofunknownfunctionDUF423;	AT2G04900.1:similar to Protein of unknown function DUF423 [Medicago truncatula] (GB:ABE77948.1); contains InterPro domain Protein of unknown function DUF423; (InterPro:IPR006696) chr2:1722497-1723603 FORWARD	similar	EMPTY	EMPTY	0	-0,063544368	0,036275485	-1,0450300067	1,025463033	DOWN	UP	0	0	0	0	0	0	0	0	0	0	0	0	0	0	0	0	0	0	0	0	0	0	0	0	0	0	0	0	0	0	0	0
Heli000715_st	HuCL10568C001	1	CL10568Contig1	IPR000823	AT2G41480.1	IPR000823:Plantperoxidase; IPR010255:Haemperoxidase;	AT2G41480.1:peroxidase chr2:17304064-17305807 REVERSE	peroxidase	http://www.genome.jp/kegg-bin/show_pathway?ath00360+AT2G41480	Phenylalanine metabolism	0	0,039417161	0,005466694	1,0276985595	1,003796412	UP	UP	0	0	0	0	0	0	0	0	0	0	0	0	0	0	0	0	0	0	0	0	0	0	0	0	0	0	0	0	0	0	0	0
Heli000716_st	HuCL08542C001	1	CL8542Contig1	IPR001806	AT3G51300.1	IPR001806:RasGTPase; IPR003579:RassmallGTPase,Rabtype;	AT3G51300.1:ARAC11/AtROP1/ROP1/ROP1AT (rho-related protein from plants 1); GTP binding / GTPase/ protein binding chr3:19054176-19055194 FORWARD	ARAC11/AtROP1/ROP1/ROP1AT	EMPTY	EMPTY	0	0,000631711	0,09759088	1,0004379646	1,069985228	UP	UP	0	0	0	0	0	0	0	0	0	0	0	0	0	0	0	0	0	0	0	0	0	0	0	0	0	0	0	0	0	0	0	0
Heli000717_x_st	HuCL00234C002	1	CL234Contig2	IPR002085	EMPTY	IPR002085:Alcoholdehydrogenasesuperfamily,zinc-containing;	EMPTY	EMPTY	EMPTY	EMPTY	0	0,26175072	0,035920875	1,198932735	1,025211009	UP	UP	0	0	0	0	0	0	0	0	0	0	0	0	0	0	0	0	0	0	0	0	0	0	1	0	1	1	0	0	0	0	0	0
Heli000718_x_st	HuCL00301C003	1	CL301Contig3	IPR007828	AT2G19800.1	IPR007828:ProteinofunknownfunctionDUF706;	AT2G19800.1:MIOX2 (MYO-INOSITOL OXYGENASE 2) chr2:8538188-8540436 REVERSE	MIOX2	http://www.genome.jp/kegg-bin/show_pathway?ath00053+AT2G19800	Ascorbate and aldarate metabolism	0	-0,153578035	-0,007533063	-1,112324736	-1,005235177	DOWN	DOWN	0	0	0	0	0	0	0	0	0	0	0	0	0	0	0	0	0	0	0	0	0	0	0	0	0	1	0	0	0	0	0	0
Heli000719_st	HuCL02458C002	1	CL2458Contig2	IPR006236	EMPTY	IPR006236:D-3-phosphoglyceratedehydrogenase;	EMPTY	EMPTY	EMPTY	EMPTY	0	-0,023601454	-0,008393482	-1,016493827	-1,005834875	DOWN	DOWN	0	0	0	0	0	0	0	0	0	0	0	0	0	0	0	0	0	0	0	0	0	0	0	0	1	0	0	0	0	0	0	0
Heli000720_x_st	HuCL09075C001	1	CL9075Contig1	IPR011011	AT5G26210.1	IPR011011:Zincfinger,FYVE/PHD-type; IPR013083:Zincfinger,RING/FYVE/PHD-type;	AT5G26210.1:PHD finger family protein chr5:9158569-9160224 REVERSE	PHD	EMPTY	EMPTY	0	0,035097564	-0,019917313	1,0246261123	-1,013901367	UP	DOWN	0	0	0	0	0	0	0	0	0	0	0	0	0	0	0	0	0	0	0	0	0	0	0	0	1	1	0	0	0	0	0	0
Heli000721_st	HuCL09690C001	1	CL9690Contig1	IPR008984	AT3G07260.1	IPR008984:SMAD/FHA;	AT3G07260.1:forkhead-associated domain-containing protein / FHA domain-containing protein chr3:2309710-2310636 FORWARD	forkhead-associated	EMPTY	EMPTY	0	-0,016302628	-0,043448491	-1,0113642082	-1,030574278	DOWN	DOWN	0	0	0	0	0	0	0	0	0	0	0	0	0	0	0	0	0	0	0	0	0	0	0	0	0	0	0	0	0	0	0	0
Heli000722_st	HuCL02703C001	1	CL2703Contig1	EMPTY	EMPTY	EMPTY	EMPTY	EMPTY	EMPTY	EMPTY	0	0,260786076	0,203093441	1,1981313483	1,151164048	UP	UP	0	0	0	0	0	0	0	0	0	0	0	0	0	0	0	0	0	0	0	0	0	0	0	0	0	0	0	0	0	0	0	0
Heli000724_st	HuCL04657C001	1	CL4657Contig1	IPR005024	EMPTY	IPR005024:Snf7;	EMPTY	EMPTY	EMPTY	EMPTY	0	-0,024520155	-0,046586312	-1,0171413314	-1,032818188	DOWN	DOWN	0	0	0	0	0	0	0	0	0	0	0	0	0	0	0	0	0	0	0	0	0	0	0	0	1	1	0	0	0	0	0	0
Heli000726_st	HuCL03954C001	1	CL3954Contig1	IPR001107	AT5G40770.1	IPR001107:Band7protein;	AT5G40770.1:ATPHB3 (PROHIBITIN 3) chr5:16332817-16333849 REVERSE	ATPHB3	EMPTY	EMPTY	0	-0,291925702	-0,206659623	-1,2242733414	-1,154013117	DOWN	DOWN	0	0	0	0	0	0	0	0	0	0	0	0	0	0	0	0	0	0	0	0	0	0	0	0	0	0	0	0	0	0	0	0
Heli000729_st	HuCL02507C001	1	CL2507Contig1	EMPTY	AT4G25670.1	EMPTY	AT4G25670.1:similar to unknown protein [Arabidopsis thaliana] (TAIR:AT4G25690.2); similar to conserved hypothetical protein [Medicago truncatula] (GB:ABE85314.1) chr4:13085440-13086006 REVERSE	similar	EMPTY	EMPTY	0	0,379881256	0,14744932	1,3012347502	1,10760949	UP	UP	0	0	0	0	0	0	0	0	0	0	0	0	0	0	0	0	0	0	0	0	0	0	1	0	1	1	0	0	0	0	0	0
Heli000730_st	HuCL01634C001	1	CL1634Contig1	IPR006236	AT1G79870.1	IPR006236:D-3-phosphoglyceratedehydrogenase;	AT1G79870.1:oxidoreductase family protein chr1:30049687-30050744 FORWARD	oxidoreductase	EMPTY	EMPTY	0	-0,410484467	-0,117968361	-1,3291320709	-1,085205573	DOWN	DOWN	0	0	0	0	0	0	0	0	0	0	0	0	0	0	0	0	0	0	0	0	0	0	1	0	0	1	0	1	0	0	0	0
Heli000731_x_st	HuCL01433C001	1	CL1433Contig1	IPR000308	AT2G42590.2	IPR000308:14-3-3protein;	AT2G42590.2:GRF9 (General regulatory factor 9); protein phosphorylated amino acid binding chr2:17739196-17740853 REVERSE	GRF9	EMPTY	EMPTY	0	-0,415809884	-0,183122757	-1,3340473595	-1,135338703	DOWN	DOWN	0	0	0	0	0	0	0	0	0	0	0	0	0	0	0	0	0	0	0	0	0	0	0	0	1	1	0	0	0	0	0	0
Heli000732_x_st	HuCL03661C001	1	CL3661Contig1	IPR002326	AT5G40810.1	IPR002326:Cytochromec1;	AT5G40810.1:cytochrome c1, putative chr5:16357428-16359555 FORWARD	cytochrome	http://www.genome.jp/kegg-bin/show_pathway?ath00190+AT5G40810	Oxidative phosphorylation	0	-0,085554865	-0,065465338	-1,0610957636	-1,046422407	DOWN	DOWN	0	0	0	0	0	0	0	0	0	0	0	0	0	0	0	0	0	0	0	0	0	0	0	0	1	1	0	0	0	0	0	0
Heli000733_x_st	HuCL00016C004	1	CL16Contig4	IPR000425	AT4G35100.1	IPR000425:Majorintrinsicprotein;	AT4G35100.1:PIP3 (PLASMA MEMBRANE INTRINSIC PROTEIN 3); water channel chr4:16708677-16709963 FORWARD	PIP3	EMPTY	EMPTY	0	-0,521459412	-0,271018546	-1,4354065529	-1,206659432	DOWN	DOWN	0	0	0	0	0	0	0	0	0	0	0	0	0	0	0	0	0	0	0	0	0	0	1	0	0	0	0	0	0	0	0	0
Heli000734_st	HuCL09105C001	1	CL9105Contig1	IPR003388	AT3G19460.1	IPR003388:Reticulon;	AT3G19460.1:reticulon family protein (RTNLB11) chr3:6747606-6748910 FORWARD	reticulon	EMPTY	EMPTY	0	0,092018746	0,191027249	1,0658605855	1,141576269	UP	UP	0	0	0	0	0	0	0	0	0	0	0	0	0	0	0	0	0	0	0	0	0	0	0	0	0	0	0	0	0	0	0	0
Heli000735_st	HuCL03384C001	1	CL3384Contig1	IPR002140	AT1G43860.1	IPR002140:Shwachman-Bodian-Diamondsyndromeproteins; IPR007087:Zincfinger,C2H2-type;	AT1G43860.1:transcription factor chr1:16624684-16626825 REVERSE	transcription	http://www.genome.jp/kegg-bin/show_pathway?ath03008+AT1G43860	Ribosome biogenesis in eukaryotes	0	0,210239074	0,123302256	1,1568798786	1,089225193	UP	UP	0	0	0	0	0	0	0	0	0	0	0	0	0	0	0	0	0	0	0	0	0	0	0	0	0	0	0	0	0	0	0	0
Heli000736_st	HuCL03135C001	1	CL3135Contig1	EMPTY	AT4G27120.2	EMPTY	AT4G27120.2:similar to DEAD box RNA helicase, putative [Arabidopsis thaliana] (TAIR:AT1G20920.1); similar to putative protein [Medicago truncatula] (GB:ABE91154.1); contains InterPro domain Winged helix repressor DNA-binding; (InterPro:IPR011991) chr4:13602216-13604233 REVERSE	similar	EMPTY	EMPTY	0	0,246134027	0,192760007	1,1860246765	1,14294819	UP	UP	0	0	0	0	0	0	0	0	0	0	0	0	0	0	0	0	0	0	0	0	0	0	1	0	0	0	0	0	0	0	0	0
Heli000737_st	HuCL00288C003	1	CL288Contig3	EMPTY	AT2G21870.1	EMPTY	AT2G21870.1:Identical to Probable ATP synthase 24 kDa subunit, mitochondrial precursor (EC 3.6.3.14) [Arabidopsis Thaliana] (GB:Q9SJ12;GB:Q8LBN3); similar to hypothetical protein MtrDRAFT_AC155898g5v1 [Medicago truncatula] (GB:ABE87707.1) chr2:9327536-9329698 REVERSE	Identical	EMPTY	EMPTY	0	-0,093469053	-0,069241414	-1,0669326085	-1,049164875	DOWN	DOWN	0	0	0	0	0	0	0	0	0	0	0	0	0	0	0	0	0	0	0	0	0	0	0	0	1	0	0	0	0	0	0	0
Heli000738_x_st	HuCL00910C001	1	CL910Contig1	IPR002735	AT5G20920.3	IPR002735:TranslationinitiationfactorIF2/IF5;	AT5G20920.3:EIF2 BETA (EMBRYO DEFECTIVE 1401) chr5:7094996-7096663 REVERSE	EIF2	http://www.genome.jp/kegg-bin/show_pathway?ath03013+AT5G20920	RNA transport	0	-0,002764128	0,037720138	-1,0019177841	1,026490402	DOWN	UP	0	0	0	0	0	0	0	0	0	0	0	0	0	0	0	0	0	0	0	0	0	0	0	0	0	0	0	0	0	0	0	0
Heli000739_x_st	HuCL03176C001	1	CL3176Contig1	IPR013260	EMPTY	IPR013260:mRNAsplicingfactorSYF2;	EMPTY	EMPTY	EMPTY	EMPTY	0	0,243370081	0,021208192	1,1837546403	1,014808981	UP	UP	0	0	0	0	0	0	0	0	0	0	0	0	0	0	0	0	0	0	0	0	0	0	1	0	0	0	0	0	0	0	0	0
Heli000740_st	HuCL03485C001	1	CL3485Contig1	IPR005946	AT2G42910.1	IPR005946:Ribose-phosphatepyrophosphokinase;	AT2G42910.1:ribose-phosphate pyrophosphokinase 4 / phosphoribosyl diphosphate synthetase 4 (PRS4) chr2:17863473-17865471 FORWARD	ribose-phosphate	EMPTY	EMPTY	0	0,115069527	0,014534561	1,083027238	1,010125509	UP	UP	0	0	0	0	0	0	0	0	0	0	0	0	0	0	0	0	0	0	0	0	0	0	0	0	0	0	0	0	0	0	0	0
Heli000741_st	HuCL10688C001	1	CL10688Contig1	EMPTY	EMPTY	EMPTY	EMPTY	EMPTY	EMPTY	EMPTY	0	-0,049219734	0,030200614	-1,0347051634	1,021154113	DOWN	UP	0	0	0	0	0	0	0	0	0	0	0	0	0	0	0	0	0	0	0	0	0	0	0	0	0	0	0	0	0	0	0	0
Heli000742_st	HuCL00150C002	1	CL150Contig2	IPR001196	AT1G70600.1	IPR001196:RibosomalproteinL15;	AT1G70600.1:60S ribosomal protein L27A (RPL27aC) chr1:26624831-26625271 REVERSE	60S	http://www.genome.jp/kegg-bin/show_pathway?ath03010+AT1G70600	Ribosome	0	-0,220272253	-0,080539061	-1,1649534057	-1,057413068	DOWN	DOWN	0	0	0	0	0	0	0	0	0	0	0	0	0	0	0	0	0	0	0	0	0	0	0	0	0	0	0	0	0	0	0	0
Heli000743_x_st	HuCL02042C001	1	CL2042Contig1	IPR002085	AT5G16990.1	IPR002085:Alcoholdehydrogenasesuperfamily,zinc-containing;	AT5G16990.1:NADP-dependent oxidoreductase, putative chr5:5581834-5583852 REVERSE	NADP-dependent	EMPTY	EMPTY	0	-0,032459084	-0,002497817	-1,0227539322	-1,001732854	DOWN	DOWN	0	0	0	0	0	0	0	0	0	0	0	0	0	0	0	0	0	0	0	0	0	0	0	0	0	0	0	0	0	0	0	0
Heli000749_x_st	HuCL02277C002	1	CL2277Contig2	IPR000315	AT1G06040.1	IPR000315:Zincfinger,B-box;	AT1G06040.1:STO (SALT TOLERANCE); transcription factor/ zinc ion binding chr1:1828661-1829658 REVERSE	STO	EMPTY	EMPTY	0	0,358089166	0,098810983	1,2817271391	1,07089051	UP	UP	0	0	0	0	0	0	0	0	0	0	0	0	0	0	0	0	0	0	0	0	0	0	1	0	0	0	0	0	0	0	0	0
Heli000750_st	HuCL03909C001	1	CL3909Contig1	IPR000608	AT5G05080.2	IPR000608:Ubiquitin-conjugatingenzyme,E2;	AT5G05080.2:UBC22 (ubiquitin-conjugating enzyme 18) chr5:1498728-1499973 REVERSE	UBC22	http://www.genome.jp/kegg-bin/show_pathway?ath04120+AT5G05080	Ubiquitin mediated proteolysis	0	-0,515337243	-0,225243559	-1,4293282191	-1,168974581	DOWN	DOWN	0	0	DOWN	0	0	0	0	0	0	0	1	0	0	0	0	0	0	0	0	0	0	0	1	0	0	1	0	0	0	0	0	0
Heli000752_st	HuCL01156C001	1	CL1156Contig1	IPR000089	AT3G56130.1	IPR000089:Biotin/lipoylattachment;	AT3G56130.1:biotin/lipoyl attachment domain-containing protein chr3:20837831-20839986 FORWARD	biotin/lipoyl	EMPTY	EMPTY	0	-0,051619631	-0,031867741	-1,036427809	-1,022334804	DOWN	DOWN	0	0	0	0	0	0	0	0	0	0	0	0	0	0	0	0	0	0	0	0	0	0	0	0	0	0	0	0	0	0	0	0
Heli000753_st	HuCL04042C001	1	CL4042Contig1	IPR001395	AT4G17720.1	IPR001395:Aldo/ketoreductase; IPR012677:Nucleotide-binding,alpha-betaplait;	AT4G17720.1:RNA recognition motif (RRM)-containing protein chr4:9862673-9864511 REVERSE	RNA	EMPTY	EMPTY	0	-0,406215451	-0,150321941	-1,3252049074	-1,109817103	DOWN	DOWN	0	0	0	0	0	0	0	0	0	0	0	0	0	0	0	0	0	0	0	0	0	0	1	0	1	1	0	0	0	0	0	0
Heli000755_st	HuCL00127C003	1	CL127Contig3	IPR014349	AT4G03280.1	IPR014349:Rieskeiron-sulphurprotein; IPR014909:Cytochromeb6-fcomplexFe-Ssubunit;	AT4G03280.1:PETC (PHOTOSYNTHETIC ELECTRON TRANSFER C) chr4:1440314-1441717 FORWARD	PETC	http://www.genome.jp/kegg-bin/show_pathway?ath00195+AT4G03280	Photosynthesis	0	-0,075340099	-0,085779777	-1,0536093831	-1,061261198	DOWN	DOWN	0	0	0	0	0	0	0	0	0	0	0	0	0	0	0	0	0	0	0	0	0	0	0	0	0	0	0	0	0	0	0	0
Heli000757_st	HuCL00002C005	1	CL2Contig5	IPR001228	EMPTY	IPR001228:4-diphosphocytidyl-2C-methyl-D-erythritolsynthase;	EMPTY	EMPTY	EMPTY	EMPTY	0	-0,112611388	-0,049171938	-1,0811834909	-1,034670884	DOWN	DOWN	0	0	0	0	0	0	0	0	0	0	0	0	0	0	0	0	0	0	0	0	0	0	0	0	0	0	0	0	0	0	0	0
Heli000758_st	HuCL01621C003	1	CL1621Contig3	IPR001753	AT5G43280.1	IPR001753:Crotonase,core;	AT5G43280.1:ATDCI1 (DELTA(3,5),DELTA(2,4)-DIENOYL-COA ISOMERASE 1); delta3,5-delta2,4-dienoyl-CoA isomerase/ enoyl-CoA hydratase chr5:17385175-17386341 FORWARD	ATDCI1	http://www.genome.jp/kegg-bin/show_pathway?ath04146+AT5G43280	Peroxisome	0	0,03218548	0,083269685	1,0225599875	1,059416354	UP	UP	0	0	0	0	0	0	0	0	0	0	0	0	0	0	0	0	0	0	0	0	0	0	0	0	1	1	0	0	0	0	0	0
Heli000759_st	HuCL09100C001	1	CL9100Contig1	IPR000711	AT5G13450.1	IPR000711:ATPase,F1complex,OSCP/deltasubunit;	AT5G13450.1:ATP synthase delta chain, mitochondrial, putative / H(+)-transporting two-sector ATPase, delta (OSCP) subunit, putative chr5:4310561-4311944 REVERSE	ATP	http://www.genome.jp/kegg-bin/show_pathway?ath00190+AT5G13450	Oxidative phosphorylation	0	-0,230952939	-0,110868668	-1,1736098943	-1,079878251	DOWN	DOWN	0	0	0	0	0	0	0	0	0	0	0	0	0	0	0	0	0	0	0	0	0	0	1	0	1	0	0	0	0	0	0	0
Heli000760_x_st	HuCL03291C001	1	CL3291Contig1	IPR001514	AT2G15430.1	IPR001514:DNA-directedRNApolymerase,30-40kDasubunit; IPR011261:RNApolymerase,dimerisation;	AT2G15430.1:RBP36A (RNA polymerase II 36 kDa polypeptide A); DNA binding / DNA-directed RNA polymerase chr2:6740743-6742564 FORWARD	RBP36A	http://www.genome.jp/kegg-bin/show_pathway?ath00230+AT2G15430	Purine metabolism	0	0,042051628	0,053523881	1,029576927	1,037796719	UP	UP	0	0	0	0	0	0	0	0	0	0	0	0	0	0	0	0	0	0	0	0	0	0	0	0	0	0	0	0	0	0	0	0
Heli000761_st	HuCL00007C006	1	CL7Contig6	IPR011011	AT5G26210.1	IPR011011:Zincfinger,FYVE/PHD-type; IPR013083:Zincfinger,RING/FYVE/PHD-type;	AT5G26210.1:PHD finger family protein chr5:9158569-9160224 REVERSE	PHD	EMPTY	EMPTY	0	0,067610872	0,082614655	1,0479797732	1,058935454	UP	UP	0	0	0	0	0	0	0	0	0	0	0	0	0	0	0	0	0	0	0	0	0	0	0	0	0	1	0	0	0	0	0	0
Heli000762_st	HuCL13681C001	1	CL13681Contig1	IPR001594	AT3G60800.1	IPR001594:Zincfinger,DHHC-type;	AT3G60800.1:zinc finger (DHHC type) family protein chr3:22478461-22480248 REVERSE	zinc	EMPTY	EMPTY	0	-0,052684344	-0,003018742	-1,037192978	-1,002094623	DOWN	DOWN	0	0	0	0	0	0	0	0	0	0	0	0	0	0	0	0	0	0	0	0	0	0	0	0	0	0	0	0	0	0	0	0
Heli000763_st	HuCL02527C001	1	CL2527Contig1	IPR002699	AT3G58730.1	IPR002699:ATPase,V1/A1complex,subunitD;	AT3G58730.1:(VACUOLAR ATP SYNTHASE SUBUNIT D); hydrogen ion transporting ATP synthase, rotational mechanism / hydrogen ion transporting ATPase, rotational mechanism chr3:21729472-21730257 REVERSE	(VACUOLAR	http://www.genome.jp/kegg-bin/show_pathway?ath00190+AT3G58730	Oxidative phosphorylation	0	0,635032464	0,267055935	1,5529726951	1,20334968	UP	UP	0	0	UP	0	0	0	0	0	0	0	1	0	0	0	0	0	UP	0	0	1	0	0	1	0	0	1	0	1	0	0	0	0
Heli000764_st	HuCL06541C001	1	CL6541Contig1	IPR013083	AT3G29270.2	IPR013083:Zincfinger,RING/FYVE/PHD-type;	AT3G29270.2:similar to zinc finger (C3HC4-type RING finger) family protein [Arabidopsis thaliana] (TAIR:AT1G69330.1); similar to Os03g0211100 [Oryza sativa (japonica cultivar-group)] (GB:NP_001049345.1); similar to Os03g0427100 [Oryza sativa (japonica cultivar-group)] (GB:NP_001050412.1); contains InterPro domain Zinc finger, RING-type; (InterPro:IPR001841) chr3:11236563-11237354 FORWARD	similar	EMPTY	EMPTY	0	0,099710417	0,08744174	1,0715583539	1,06248446	UP	UP	0	0	0	0	0	0	0	0	0	0	0	0	0	0	0	0	0	0	0	0	0	0	0	0	0	1	0	0	0	0	0	0
Heli000766_st	HuCL01534C001	1	CL1534Contig1	IPR004895	AT5G02040.2	IPR004895:PrenylatedrabacceptorPRA1;	AT5G02040.2:prenylated rab acceptor (PRA1) family protein chr5:401160-402468 FORWARD	prenylated	EMPTY	EMPTY	0	-0,064681436	0,133873151	-1,0458539775	1,097235459	DOWN	UP	0	0	0	0	0	0	0	0	0	0	0	0	0	0	0	0	0	0	0	0	0	0	0	0	0	0	0	0	0	0	0	0
Heli000767_st	HuCL06992C001	1	CL6992Contig1	IPR004827	AT3G62420.1	IPR004827:Basic-leucinezipper(bZIP)transcriptionfactor;	AT3G62420.1:ATBZIP53 (BASIC REGION/LEUCINE ZIPPER MOTIF 53); DNA binding / sequence-specific DNA binding / transcription factor chr3:23102820-23103260 REVERSE	ATBZIP53	EMPTY	EMPTY	0	-0,140191659	-0,083758286	-1,1020515114	-1,05977521	DOWN	DOWN	0	0	0	0	0	0	0	0	0	0	0	0	0	0	0	0	0	0	0	0	0	0	0	0	0	0	0	0	0	0	0	0
Heli000769_st	HuCL00318C002	1	CL318Contig2	IPR002207	AT4G35000.1	IPR002207:Plantascorbateperoxidase; IPR010255:Haemperoxidase;	AT4G35000.1:APX3 (ASCORBATE PEROXIDASE 3); L-ascorbate peroxidase chr4:16665012-16667546 REVERSE	APX3	http://www.genome.jp/kegg-bin/show_pathway?ath00053+AT4G35000	Ascorbate and aldarate metabolism	0	0,004678319	0,072598592	1,0032480271	1,051609144	UP	UP	0	0	0	0	0	0	0	0	0	0	0	0	0	0	0	0	0	0	0	0	0	0	0	0	0	0	0	0	0	0	0	0
Heli000770_x_st	HuCL00017C002	1	CL17Contig2	IPR000626	AT4G02890.3	IPR000626:Ubiquitin;	AT4G02890.3:UBQ14 (ubiquitin 14); protein binding chr4:1278747-1279664 REVERSE	UBQ14	EMPTY	EMPTY	0	0,305896955	0,040234728	1,2361869627	1,028281116	UP	UP	0	0	0	0	0	0	0	0	0	0	0	0	0	0	0	0	0	0	0	0	0	0	0	0	0	0	0	0	0	0	0	0
Heli000771_st	HuCL02250C001	1	CL2250Contig1	IPR001806	AT3G46060.2	IPR001806:RasGTPase; IPR002078:RNApolymerasesigmafactor54,interaction; IPR003579:RassmallGTPase,Rabtype; IPR006688:ADP-ribosylationfactor;	AT3G46060.2:ARA3 chr3:16928893-16930725 FORWARD	ARA3	EMPTY	EMPTY	0	0,056133812	0,061455344	1,0396758621	1,043517897	UP	UP	0	0	0	0	0	0	0	0	0	0	0	0	0	0	0	0	0	0	0	0	0	0	0	0	0	1	0	0	0	0	0	0
Heli000772_st	HuCL08846C001	1	CL8846Contig1	IPR001509	AT1G15950.1	IPR001509:NAD-dependentepimerase/dehydratase;	AT1G15950.1:CCR1 (CINNAMOYL COA REDUCTASE 1) chr1:5478849-5481909 FORWARD	CCR1	http://www.genome.jp/kegg-bin/show_pathway?ath00940+AT1G15950	Phenylpropanoid biosynthesis	0	-0,12306645	-0,092430799	-1,0890471753	-1,066165053	DOWN	DOWN	0	0	0	0	0	0	0	0	0	0	0	0	0	0	0	0	0	0	0	0	0	0	0	0	1	0	0	0	0	0	0	0
Heli000773_x_st	HuCL00424C001	1	CL424Contig1	IPR000246	AT3G16150.1	IPR000246:PeptidaseT2,asparaginase2;	AT3G16150.1:L-asparaginase, putative / L-asparagine amidohydrolase, putative chr3:5471800-5473039 FORWARD	L-asparaginase,	EMPTY	EMPTY	0	-1,724665619	-0,545598817	-3,3050351585	-1,459626063	DOWN	DOWN	1	0	DOWN	0	0	0	0	0	0	DOWN	2	DOWN	DOWN	DOWN	DOWN	0	DOWN	DOWN	DOWN	7	0	0	1	1	0	1	0	1	0	1	0	0
Heli000775_x_st	HuCL00159C001	1	CL159Contig1	IPR002085	AT4G13010.1	IPR002085:Alcoholdehydrogenasesuperfamily,zinc-containing;	AT4G13010.1:oxidoreductase, zinc-binding dehydrogenase family protein chr4:7600679-7602564 FORWARD	oxidoreductase,	EMPTY	EMPTY	0	-0,102552681	-0,109578885	-1,0736715197	-1,078913261	DOWN	DOWN	0	0	0	0	0	0	0	0	0	0	0	0	0	0	0	0	0	0	0	0	0	0	0	0	0	0	0	0	0	0	0	0
Heli000776_st	HuCL02882C001	1	CL2882Contig1	IPR006734	AT1G21000.1	IPR006734:ProteinofunknownfunctionDUF597;	AT1G21000.1:zinc-binding family protein chr1:7337908-7339077 FORWARD	zinc-binding	EMPTY	EMPTY	0	0,315606855	0,152992358	1,2445350442	1,111873268	UP	UP	0	0	0	0	0	0	0	0	0	0	0	0	0	0	0	0	0	0	0	0	0	0	1	0	0	0	0	0	0	0	0	0
Heli000777_st	HuCL03192C001	1	CL3192Contig1	IPR001125	AT5G55990.1	IPR001125:Recoverin;	AT5G55990.1:CBL2 (calcineurin B-like protein 2); calcium ion binding chr5:22689415-22690805 FORWARD	CBL2	http://www.genome.jp/kegg-bin/show_pathway?ath04650+AT5G55990	Natural killer cell mediated cytotoxicity	0	-0,166499521	-0,126968799	-1,1223320113	-1,091996929	DOWN	DOWN	0	0	0	0	0	0	0	0	0	0	0	0	0	0	0	0	0	0	0	0	0	0	0	0	0	0	0	0	0	0	0	0
Heli000782_st	HuCL05097C001	1	CL5097Contig1	IPR005024	EMPTY	IPR005024:Snf7;	EMPTY	EMPTY	EMPTY	EMPTY	0	-0,026633624	-0,022116492	-1,0186324795	-1,015448091	DOWN	DOWN	0	0	0	0	0	0	0	0	0	0	0	0	0	0	0	0	0	0	0	0	0	0	0	0	0	0	0	0	0	0	0	0
Heli000784_st	HuCL04295C001	1	CL4295Contig1	IPR005578	EMPTY	IPR005578:Hrf1;	EMPTY	EMPTY	EMPTY	EMPTY	0	0,017861321	0,097180853	1,0124574802	1,069681172	UP	UP	0	0	0	0	0	0	0	0	0	0	0	0	0	0	0	0	0	0	0	0	0	0	0	0	0	1	0	0	0	0	0	0
Heli000786_st	HuCL03710C001	1	CL3710Contig1	IPR015655	AT3G15260.2	IPR015655:Proteinphosphatase2C;	AT3G15260.2:protein phosphatase 2C, putative / PP2C, putative chr3:5138849-5140249 FORWARD	protein	EMPTY	EMPTY	0	-0,304375635	-0,176295879	-1,2348840922	-1,129978936	DOWN	DOWN	0	0	0	0	0	0	0	0	0	0	0	0	0	0	0	0	0	0	0	0	0	0	0	0	1	1	0	0	0	0	0	0
Heli000787_x_st	HuCL05319C002	1	CL5319Contig2	IPR000301	AT1G32400.3	IPR000301:CD9/CD37/CD63antigen;	AT1G32400.3:TOM2A (TOBAMOVIRUS MULTIPLICATION 2A) chr1:11689373-11690853 REVERSE	TOM2A	EMPTY	EMPTY	0	0,123665928	0,12074221	1,0894997973	1,087294089	UP	UP	0	0	0	0	0	0	0	0	0	0	0	0	0	0	0	0	0	0	0	0	0	0	0	0	0	0	0	0	0	0	0	0
Heli000790_st	HuCL02337C001	1	CL2337Contig1	IPR001852	AT5G01410.1	IPR001852:VitaminB6biosynthesisprotein;	AT5G01410.1:PDX1 (PYRIDOXINE BIOSYNTHESIS 1.3); protein heterodimerization/ protein homodimerization chr5:172575-173504 REVERSE	PDX1	http://www.genome.jp/kegg-bin/show_pathway?ath00750+AT5G01410	Vitamin B6 metabolism	0	0,013234207	0,034142033	1,0092154565	1,023947703	UP	UP	0	0	0	0	0	0	0	0	0	0	0	0	0	0	0	0	0	0	0	0	0	0	0	0	0	0	0	0	0	0	0	0
Heli000791_st	HuCL00071C003	1	CL71Contig3	IPR000554	AT3G02560.2	IPR000554:RibosomalproteinS7e;	AT3G02560.2:40S ribosomal protein S7 (RPS7B) chr3:542348-543175 FORWARD	40S	EMPTY	EMPTY	0	-0,360858398	-0,165359308	-1,2841897583	-1,121445343	DOWN	DOWN	0	0	0	0	0	0	0	0	0	0	0	0	0	0	0	0	0	0	0	0	0	0	0	0	0	1	0	0	0	0	0	0
Heli000794_x_st	HuCL01139C001	1	CL1139Contig1	IPR001806	AT3G51300.1	IPR001806:RasGTPase; IPR003579:RassmallGTPase,Rabtype;	AT3G51300.1:ARAC11/AtROP1/ROP1/ROP1AT (rho-related protein from plants 1); GTP binding / GTPase/ protein binding chr3:19054176-19055194 FORWARD	ARAC11/AtROP1/ROP1/ROP1AT	EMPTY	EMPTY	0	-0,260123354	-0,04494482	-1,1975810964	-1,03164372	DOWN	DOWN	0	0	0	0	0	0	0	0	0	0	0	0	0	0	0	0	0	0	0	0	0	0	0	0	0	0	0	0	0	0	0	0
Heli000797_st	HuCL00235C001	1	CL235Contig1	IPR005805	AT5G13440.1	IPR005805:Rieskeiron-sulphurprotein,C-terminal; IPR014349:Rieskeiron-sulphurprotein;	AT5G13440.1:ubiquinol-cytochrome C reductase iron-sulfur subunit, mitochondrial, putative / Rieske iron-sulfur protein, putative chr5:4308434-4310025 REVERSE	ubiquinol-cytochrome	http://www.genome.jp/kegg-bin/show_pathway?ath00190+AT5G13440	Oxidative phosphorylation	0	-0,077989556	0,014531275	-1,0555460763	1,010123209	DOWN	UP	0	0	0	0	0	0	0	0	0	0	0	0	0	0	0	0	0	0	0	0	0	0	0	0	0	0	0	0	0	0	0	0
Heli000798_x_st	HuCL00053C009	1	CL53Contig9	IPR000167	EMPTY	IPR000167:Dehydrin;	EMPTY	EMPTY	EMPTY	EMPTY	0	3,014790445	1,487506232	8,0824374927	2,804038643	UP	UP	1	1	UP	0	0	0	UP	0	0	UP	3	UP	UP	UP	UP	UP	UP	UP	UP	8	0	0	1	1	1	1	0	1	0	1	0	0
Heli000799_st	HuCL03297C001	1	CL3297Contig1	IPR008576	EMPTY	IPR008576:ProteinofunknownfunctionDUF858,methyltransferase-like;	EMPTY	EMPTY	EMPTY	EMPTY	0	-0,06070358	-0,023329015	-1,0429742792	-1,01630189	DOWN	DOWN	0	0	0	0	0	0	0	0	0	0	0	0	0	0	0	0	0	0	0	0	0	0	0	0	1	1	0	0	0	0	0	0
Heli000800_st	HuCL00001C366	1	CL1Contig366	IPR000425	AT1G01620.1	IPR000425:Majorintrinsicprotein;	AT1G01620.1:PIP1C (PLASMA MEMBRANE INTRINSIC PROTEIN 1;3); water channel chr1:225986-227176 REVERSE	PIP1C	EMPTY	EMPTY	0	0,612660298	0,197429712	1,5290761939	1,14665367	UP	UP	0	0	0	0	0	0	0	0	0	0	0	0	0	0	0	0	0	0	UP	1	0	0	1	0	0	0	0	0	0	0	0	0
Heli000801_st	HuCL06491C001	1	CL6491Contig1	IPR007144	AT3G60360.1	IPR007144:Small-subunitprocessome,Utp11;	AT3G60360.1:EDA14/UTP11 (U3 SMALL NUCLEOLAR RNA-ASSOCIATED PROTEIN 11, embryo sac development arrest 14) chr3:22323452-22324977 REVERSE	EDA14/UTP11	EMPTY	EMPTY	0	-0,208512972	-0,158919509	-1,1554965658	-1,116450671	DOWN	DOWN	0	0	0	0	0	0	0	0	0	0	0	0	0	0	0	0	0	0	0	0	0	0	0	0	0	0	0	0	0	0	0	0
Heli000803_st	HuCL00674C001	1	CL674Contig1	IPR001476	AT5G20720.2	IPR001476:ChaperoninCpn10;	AT5G20720.2:CPN20 (CHAPERONIN 20); calmodulin binding chr5:7015017-7016356 FORWARD	CPN20	EMPTY	EMPTY	0	0,181535083	0,108686563	1,1340899589	1,078246148	UP	UP	0	0	0	0	0	0	0	0	0	0	0	0	0	0	0	0	0	0	0	0	0	0	0	0	0	1	0	0	0	0	0	0
Heli000805_st	HuCL03396C001	1	CL3396Contig1	EMPTY	AT4G19950.1	EMPTY	AT4G19950.1:similar to unknown protein [Arabidopsis thaliana] (TAIR:AT5G44860.1); similar to conserved hypothetical protein [Medicago truncatula] (GB:ABE90086.1); contains domain gb def: Hypothetical protein AT4g16850 (PTHR22597:SF10); contains domain FAMILY NOT NAMED (PTHR22597) chr4:10809987-10810952 FORWARD	similar	EMPTY	EMPTY	0	-0,208090343	-0,224914358	-1,1551581194	-1,168707869	DOWN	DOWN	0	0	0	0	0	0	0	0	0	0	0	0	0	0	0	0	0	0	0	0	0	0	0	0	0	0	0	0	0	0	0	0
Heli000806_st	HuCL00949C002	1	CL949Contig2	IPR002198	AT3G12800.1	IPR002198:Short-chaindehydrogenase/reductaseSDR;	AT3G12800.1:short-chain dehydrogenase/reductase (SDR) family protein chr3:4063470-4064764 REVERSE	short-chain	http://www.genome.jp/kegg-bin/show_pathway?ath04146+AT3G12800	Peroxisome	0	-0,042878313	0,069332874	-1,0301670585	1,04923139	DOWN	UP	0	0	0	0	0	0	0	0	0	0	0	0	0	0	0	0	0	0	0	0	0	0	0	0	0	0	0	0	0	0	0	0
Heli000808_x_st	HuCL01415C002	1	CL1415Contig2	IPR007621	EMPTY	IPR007621:ProteinofunknownfunctionDUF477;	EMPTY	EMPTY	EMPTY	EMPTY	0	0,175595417	0,091753961	1,1294304377	1,065664981	UP	UP	0	0	0	0	0	0	0	0	0	0	0	0	0	0	0	0	0	0	0	0	0	0	0	0	1	0	0	0	0	0	0	0
Heli000809_st	HuCL01063C001	1	CL1063Contig1	IPR000711	AT5G13450.1	IPR000711:ATPase,F1complex,OSCP/deltasubunit;	AT5G13450.1:ATP synthase delta chain, mitochondrial, putative / H(+)-transporting two-sector ATPase, delta (OSCP) subunit, putative chr5:4310561-4311944 REVERSE	ATP	http://www.genome.jp/kegg-bin/show_pathway?ath00190+AT5G13450	Oxidative phosphorylation	0	-0,080866732	-0,046908724	-1,0576532591	-1,033049027	DOWN	DOWN	0	0	0	0	0	0	0	0	0	0	0	0	0	0	0	0	0	0	0	0	0	0	0	0	0	0	0	0	0	0	0	0
Heli000810_x_st	HuCL00782C001	1	CL782Contig1	IPR000555	AT5G23540.1	IPR000555:Mov34/MPN/PAD-1;	AT5G23540.1:26S proteasome regulatory subunit, putative chr5:7937775-7939342 FORWARD	26S	http://www.genome.jp/kegg-bin/show_pathway?ath03050+AT5G23540	Proteasome	0	0,15720507	0,063525273	1,1151247154	1,045016175	UP	UP	0	0	0	0	0	0	0	0	0	0	0	0	0	0	0	0	0	0	0	0	0	0	0	0	0	0	0	0	0	0	0	0
Heli000811_st	HuCL04723C001	1	CL4723Contig1	IPR001395	AT1G59960.1	IPR001395:Aldo/ketoreductase;	AT1G59960.1:aldo/keto reductase, putative chr1:22075075-22076732 REVERSE	aldo/keto	EMPTY	EMPTY	0	-0,067119287	-0,076463724	-1,0476227446	-1,054430293	DOWN	DOWN	0	0	0	0	0	0	0	0	0	0	0	0	0	0	0	0	0	0	0	0	0	0	0	0	0	0	0	0	0	0	0	0
Heli000813_st	HuCL01556C001	1	CL1556Contig1	IPR001353	AT2G05840.1	IPR001353:20Sproteasome,AandBsubunits;	AT2G05840.1:PAA2 (20S proteasome alpha subunit A2); peptidase chr2:2234223-2236050 FORWARD	PAA2	http://www.genome.jp/kegg-bin/show_pathway?ath03050+AT2G05840	Proteasome	0	0,210435357	0,117203041	1,1570372863	1,084630046	UP	UP	0	0	0	0	0	0	0	0	0	0	0	0	0	0	0	0	0	0	0	0	0	0	1	0	1	1	0	0	0	0	0	0
Heli000814_st	HuCL12629C001	1	CL12629Contig1	IPR004827	AT1G03970.1	IPR004827:Basic-leucinezipper(bZIP)transcriptionfactor;	AT1G03970.1:GBF4 (G-box binding factor 4); transcription factor chr1:1018236-1019048 FORWARD	GBF4	http://www.genome.jp/kegg-bin/show_pathway?ath04075+AT1G03970	Plant hormone signal transduction	0	0,206416755	0,034969021	1,1538188635	1,024534823	UP	UP	0	0	0	0	0	0	0	0	0	0	0	0	0	0	0	0	0	0	0	0	0	0	0	0	1	1	0	0	0	0	0	0
Heli000815_st	HuCL21894C001	1	CL21894Contig1	IPR005304	EMPTY	IPR005304:SuppressorMra1;	EMPTY	EMPTY	EMPTY	EMPTY	0	-0,243537209	-0,159336423	-1,1838917794	-1,116773353	DOWN	DOWN	0	0	0	0	0	0	0	0	0	0	0	0	0	0	0	0	0	0	0	0	0	0	0	0	0	1	0	0	0	0	0	0
Heli000816_st	HuCL05498C001	1	CL5498Contig1	IPR006083	EMPTY	IPR006083:Phosphoribulokinase/uridinekinase;	EMPTY	EMPTY	EMPTY	EMPTY	0	0,221520011	0,154189003	1,1659613864	1,112795895	UP	UP	0	0	0	0	0	0	0	0	0	0	0	0	0	0	0	0	0	0	0	0	0	0	1	0	1	0	0	0	0	0	0	0
Heli000817_st	HuCL10864C001	1	CL10864Contig1	IPR003441	AT1G69490.1	IPR003441:Noapicalmeristem(NAM)protein;	AT1G69490.1:NAP (NAC-LIKE, ACTIVATED BY AP3/PI); transcription factor chr1:26125896-26126885 FORWARD	NAP	EMPTY	EMPTY	0	0,063926294	0,00857057	1,0453066951	1,005958347	UP	UP	0	0	0	0	0	0	0	0	0	0	0	0	0	0	0	0	0	0	0	0	0	0	0	0	0	0	0	0	0	0	0	0
Heli000818_st	HuCL04213C001	1	CL4213Contig1	IPR006180	EMPTY	IPR006180:3-hydroxyacyl-CoAdehydrogenase; IPR008927:6-phosphogluconatedehydrogenase,C-terminal-like;	EMPTY	EMPTY	EMPTY	EMPTY	0	0,285119898	0,243330601	1,2185115263	1,183722247	UP	UP	0	0	0	0	0	0	0	0	0	0	0	0	0	0	0	0	0	0	0	0	0	0	1	1	0	1	0	0	0	0	0	0
Heli000819_st	HuCL05741C001	1	CL5741Contig1	IPR011011	AT1G14510.1	IPR011011:Zincfinger,FYVE/PHD-type; IPR013083:Zincfinger,RING/FYVE/PHD-type;	AT1G14510.1:PHD finger family protein chr1:4962166-4964149 REVERSE	PHD	EMPTY	EMPTY	0	0,091313768	0,089110411	1,0653398762	1,063714077	UP	UP	0	0	0	0	0	0	0	0	0	0	0	0	0	0	0	0	0	0	0	0	0	0	0	0	1	0	0	0	0	0	0	0
Heli000821_st	HuCL10981C001	1	CL10981Contig1	IPR009057	AT4G35550.1	IPR009057:Homeodomain-like; IPR012287:Homeodomain-related;	AT4G35550.1:homeobox-leucine zipper protein (HB-2) / HD-ZIP protein chr4:16875819-16877172 REVERSE	homeobox-leucine	EMPTY	EMPTY	0	0,032705216	-0,028343935	1,0229284347	-1,019840781	UP	DOWN	0	0	0	0	0	0	0	0	0	0	0	0	0	0	0	0	0	0	0	0	0	0	0	0	0	0	0	0	0	0	0	0
Heli000824_st	HuCL06513C001	1	CL6513Contig1	IPR006634	AT1G13580.2	IPR006634:TRAM,LAG1andCLN8homology;	AT1G13580.2:LAG13 (LAG1 LONGEVITY ASSURANCE HOMOLOG 3) chr1:4645003-4646762 REVERSE	LAG13	EMPTY	EMPTY	0	0,035498556	0,03133415	1,0249109431	1,021956756	UP	UP	0	0	0	0	0	0	0	0	0	0	0	0	0	0	0	0	0	0	0	0	0	0	0	0	0	0	0	0	0	0	0	0
Heli000826_st	HuCL03514C001	1	CL3514Contig1	IPR001925	AT5G67500.1	IPR001925:Porin,eukaryotictype;	AT5G67500.1:porin, putative chr5:26952449-26954349 FORWARD	porin,	EMPTY	EMPTY	0	-0,424559018	-0,151532003	-1,3421621875	-1,110748353	DOWN	DOWN	0	0	0	0	0	0	0	0	0	0	0	0	0	0	0	0	0	0	0	0	0	0	1	0	1	1	0	0	0	0	0	0
Heli000827_x_st	HuCL04735C001	1	CL4735Contig1	IPR003397	AT2G37410.2	IPR003397:Mitochondrialimportinnermembranetranslocase,subunitTim17/22;	AT2G37410.2:ATTIM17-2 (Arabidopsis thaliana translocase inner membrane subunit 17-2); protein translocase chr2:15705198-15705929 REVERSE	ATTIM17-2	EMPTY	EMPTY	0	-0,109825278	0,038164191	-1,0790975412	1,026806398	DOWN	UP	0	0	0	0	0	0	0	0	0	0	0	0	0	0	0	0	0	0	0	0	0	0	0	0	0	1	0	0	0	0	0	0
Heli000828_st	HuCL00007C002	1	CL7Contig2	IPR000608	AT4G27960.2	IPR000608:Ubiquitin-conjugatingenzyme,E2;	AT4G27960.2:UBC9 (UBIQUITIN CONJUGATING ENZYME 9); ubiquitin-protein ligase chr4:13916071-13917299 REVERSE	UBC9	EMPTY	EMPTY	0	-0,338921742	-0,142559763	-1,2648109317	-1,103861954	DOWN	DOWN	0	0	0	0	0	0	0	0	0	0	0	0	0	0	0	UP	0	0	0	1	0	0	0	0	1	1	0	0	0	0	0	0
Heli000829_st	HuCL02858C001	1	CL2858Contig1	IPR001806	AT3G53610.3	IPR001806:RasGTPase; IPR002078:RNApolymerasesigmafactor54,interaction; IPR003579:RassmallGTPase,Rabtype; IPR006688:ADP-ribosylationfactor;	AT3G53610.3:ATRAB8 chr3:19887509-19889242 REVERSE	ATRAB8	EMPTY	EMPTY	0	-0,09589319	-0,001147035	-1,068726865	-1,00079538	DOWN	DOWN	0	0	0	0	0	0	0	0	0	0	0	0	0	0	0	0	0	0	0	0	0	0	0	0	1	1	0	0	0	0	0	0
Heli000830_st	HuCL03554C001	1	CL3554Contig1	IPR001388	EMPTY	IPR001388:Synaptobrevin; IPR011012:Longin-like;	EMPTY	EMPTY	EMPTY	EMPTY	0	-0,062656766	-0,07471654	-1,0443872614	-1,053154092	DOWN	DOWN	0	0	0	0	0	0	0	0	0	0	0	0	0	0	0	0	0	0	0	0	0	0	0	0	0	0	0	0	0	0	0	0
Heli000832_st	HuCL04911C001	1	CL4911Contig1	IPR000555	AT5G23540.1	IPR000555:Mov34/MPN/PAD-1;	AT5G23540.1:26S proteasome regulatory subunit, putative chr5:7937775-7939342 FORWARD	26S	http://www.genome.jp/kegg-bin/show_pathway?ath03050+AT5G23540	Proteasome	0	0,018857033	-0,018040886	1,0131564942	-1,012583504	UP	DOWN	0	0	0	0	0	0	0	0	0	0	0	0	0	0	0	0	0	0	0	0	0	0	0	0	0	0	0	0	0	0	0	0
Heli000833_x_st	HuCL00147C003	1	CL147Contig3	IPR002207	AT1G07890.7	IPR002207:Plantascorbateperoxidase; IPR010255:Haemperoxidase;	AT1G07890.7:APX1 (ASCORBATE PEROXIDASE 1, MATERNAL EFFECT EMBRYO ARREST 6) chr1:2438002-2439432 FORWARD	APX1	http://www.genome.jp/kegg-bin/show_pathway?ath00053+AT1G07890	Ascorbate and aldarate metabolism	0	-0,040822671	0,160225165	-1,0287002573	1,11746153	DOWN	UP	0	0	0	0	0	0	0	0	0	0	0	0	0	0	0	0	0	0	0	0	0	0	0	0	0	1	0	0	0	0	0	0
Heli000835_st	HuCL05203C001	1	CL5203Contig1	IPR006973	AT3G13200.1	IPR006973:Cwf15/Cwc15cellcyclecontrolprotein;	AT3G13200.1:Cwf15 / Cwc15 cell cycle control family protein chr3:4242246-4243983 FORWARD	Cwf15	http://www.genome.jp/kegg-bin/show_pathway?ath03040+AT3G13200	Spliceosome	0	0,146595192	0,046008134	1,106953939	1,032404356	UP	UP	0	0	0	0	0	0	0	0	0	0	0	0	0	0	0	0	0	0	0	0	0	0	0	0	0	0	0	0	0	0	0	0
Heli000836_x_st	HuCL10596C001	1	CL10596Contig1	IPR000626	AT4G02890.3	IPR000626:Ubiquitin;	AT4G02890.3:UBQ14 (ubiquitin 14); protein binding chr4:1278747-1279664 REVERSE	UBQ14	EMPTY	EMPTY	0	0,128749339	0,055265798	1,0933454777	1,039050518	UP	UP	0	0	0	0	0	0	0	0	0	0	0	0	0	0	0	0	0	0	0	0	0	0	0	0	1	1	0	0	0	0	0	0
Heli000837_st	HuCL03276C001	1	CL3276Contig1	IPR000687	AT5G26110.1	IPR000687:RIOkinase; IPR000719:Proteinkinase,core;	AT5G26110.1:ATP binding / protein kinase/ protein serine/threonine kinase chr5:9118242-9119355 REVERSE	ATP	EMPTY	EMPTY	0	0,164967453	0,094138293	1,121140785	1,067427654	UP	UP	0	0	0	0	0	0	0	0	0	0	0	0	0	0	0	0	0	0	0	0	0	0	0	0	1	1	0	0	0	0	0	0
Heli000838_st	HuCL00694C002	1	CL694Contig2	IPR001388	AT5G58060.1	IPR001388:Synaptobrevin; IPR011012:Longin-like;	AT5G58060.1:YKT61 (similar to yeast SNARE YKT6 1) chr5:23515503-23517354 FORWARD	YKT61	http://www.genome.jp/kegg-bin/show_pathway?ath04130+AT5G58060	SNARE interactions in vesicular transport	0	0,095559999	0,013867761	1,0684800706	1,009658747	UP	UP	0	0	0	0	0	0	0	0	0	0	0	0	0	0	0	0	0	0	0	0	0	0	0	0	0	0	0	0	0	0	0	0
Heli000839_st	HuCL00001C590	1	CL1Contig590	IPR000425	AT1G01620.1	IPR000425:Majorintrinsicprotein;	AT1G01620.1:PIP1C (PLASMA MEMBRANE INTRINSIC PROTEIN 1;3); water channel chr1:225986-227176 REVERSE	PIP1C	EMPTY	EMPTY	0	-0,442225962	-0,227958785	-1,358699074	-1,171176723	DOWN	DOWN	0	0	0	0	0	0	0	0	0	0	0	0	0	0	0	0	0	0	0	0	0	0	1	0	1	1	0	0	0	0	0	0
Heli000841_x_st	HuCL00994C001	1	CL994Contig1	IPR008568	AT4G12590.1	IPR008568:ProteinofunknownfunctionDUF850,transmembraneeukaryotic;	AT4G12590.1:similar to Os09g0497400 [Oryza sativa (japonica cultivar-group)] (GB:NP_001063559.1); similar to AT4g12590-like protein [Hyacinthus orientalis] (GB:AAS20990.1); contains InterPro domain Protein of unknown function DUF850, transmembrane eukaryotic; (InterPro:IPR008568) chr4:7451288-7452973 REVERSE	similar	EMPTY	EMPTY	0	0,122060671	0,045359717	1,0882882075	1,031940448	UP	UP	0	0	0	0	0	0	0	0	0	0	0	0	0	0	0	0	0	0	0	0	0	0	0	0	0	0	0	0	0	0	0	0
Heli000842_st	HuCL01874C001	1	CL1874Contig1	IPR000626	AT3G01050.1	IPR000626:Ubiquitin;	AT3G01050.1:MUB1 (MEMBRANE-ANCHORED UBIQUITIN-FOLD PROTEIN 1 PRECURSOR) chr3:13861-14682 FORWARD	MUB1	EMPTY	EMPTY	0	0,051284328	-0,11867501	1,0361869564	-1,085737249	UP	DOWN	0	0	0	0	0	0	0	0	0	0	0	0	0	0	0	0	0	0	0	0	0	0	0	0	0	0	0	0	0	0	0	0
Heli000843_st	HuCL10208C001	1	CL10208Contig1	IPR002023	AT4G02580.1	IPR002023:NADHdehydrogenase(ubiquinone),24kDasubunit; IPR012336:Thioredoxin-likefold;	AT4G02580.1:NADH-ubiquinone oxidoreductase 24 kDa subunit, putative chr4:1134586-1136906 FORWARD	NADH-ubiquinone	http://www.genome.jp/kegg-bin/show_pathway?ath00190+AT4G02580	Oxidative phosphorylation	0	-0,153240685	-0,065054172	-1,1120646679	-1,04612422	DOWN	DOWN	0	0	0	0	0	0	0	0	0	0	0	0	0	0	0	0	0	0	0	0	0	0	0	0	0	0	0	0	0	0	0	0
Heli000844_st	HuCL03871C001	1	CL3871Contig1	EMPTY	AT1G76070.1	EMPTY	AT1G76070.1:similar to unknown protein [Arabidopsis thaliana] (TAIR:AT1G20310.1); similar to syringolide-induced protein 14-1-1 [Glycine max] (GB:BAB86891.1) chr1:28551511-28552329 FORWARD	similar	EMPTY	EMPTY	0	0,035395781	-0,032280327	1,0248379329	-1,022627216	UP	DOWN	0	0	0	0	0	0	0	0	0	0	0	0	0	0	0	0	0	0	0	0	0	0	0	0	0	0	0	0	0	0	0	0
Heli000845_st	HuCL00541C001	1	CL541Contig1	IPR005062	EMPTY	IPR005062:SAC3/GANP/Nin1/mts3/eIF-3p25;	EMPTY	EMPTY	EMPTY	EMPTY	0	-0,048882536	0,011736934	-1,0344633522	1,008168605	DOWN	UP	0	0	0	0	0	0	0	0	0	0	0	0	0	0	0	0	0	0	0	0	0	0	0	0	0	0	0	0	0	0	0	0
Heli000846_st	HuCL03206C001	1	CL3206Contig1	IPR008949	EMPTY	IPR008949:Terpenoidsynthase;	EMPTY	EMPTY	EMPTY	EMPTY	0	0,005240129	0,074536321	1,003638785	1,053022542	UP	UP	0	0	0	0	0	0	0	0	0	0	0	0	0	0	0	0	0	0	0	0	0	0	0	0	0	0	0	0	0	0	0	0
Heli000847_st	HuCL03471C001	1	CL3471Contig1	IPR001388	AT1G11890.1	IPR001388:Synaptobrevin; IPR011012:Longin-like;	AT1G11890.1:SEC22 (secretion 22); transporter chr1:4011508-4012834 FORWARD	SEC22	http://www.genome.jp/kegg-bin/show_pathway?ath04130+AT1G11890	SNARE interactions in vesicular transport	0	-0,007630202	0,034255471	-1,0053028637	1,024028218	DOWN	UP	0	0	0	0	0	0	0	0	0	0	0	0	0	0	0	0	0	0	0	0	0	0	0	0	1	0	0	0	0	0	0	0
Heli000849_x_st	HuCL00001C871	1	CL1Contig871	IPR000425	AT1G01620.1	IPR000425:Majorintrinsicprotein;	AT1G01620.1:PIP1C (PLASMA MEMBRANE INTRINSIC PROTEIN 1;3); water channel chr1:225986-227176 REVERSE	PIP1C	EMPTY	EMPTY	0	0,115523613	0,137836332	1,0833681728	1,100253783	UP	UP	0	0	0	0	0	0	0	0	0	0	0	0	0	0	0	0	0	0	0	0	0	0	0	0	1	1	0	0	0	0	0	0
Heli000850_st	HuCL03039C001	1	CL3039Contig1	IPR001047	AT5G06360.1	IPR001047:RibosomalproteinS8e;	AT5G06360.1:ribosomal protein S8e family protein chr5:1944836-1946513 FORWARD	ribosomal	EMPTY	EMPTY	0	-0,062485884	0,00052482	-1,0442635648	1,000363843	DOWN	UP	0	0	0	0	0	0	0	0	0	0	0	0	0	0	0	0	0	0	0	0	0	0	0	0	0	0	0	0	0	0	0	0
Heli000852_st	HuCL01015C001	1	CL1015Contig1	IPR012336	AT1G76080.1	IPR012336:Thioredoxin-likefold; IPR013766:Thioredoxindomain;	AT1G76080.1:ATCDSP32/CDSP32 (CHLOROPLASTIC DROUGHT-INDUCED STRESS PROTEIN OF 32 KD); thiol-disulfide exchange intermediate chr1:28552957-28554242 REVERSE	ATCDSP32/CDSP32	EMPTY	EMPTY	0	0,246489442	0,085803235	1,1863168955	1,061278454	UP	UP	0	0	0	0	0	0	0	0	0	0	0	0	0	0	0	0	0	0	0	0	0	0	1	0	0	1	0	0	0	0	0	0
Heli000853_st	HuCL05042C001	1	CL5042Contig1	IPR001806	AT4G35020.1	IPR001806:RasGTPase; IPR003579:RassmallGTPase,Rabtype;	AT4G35020.1:ARAC3/ATROP6/RHO1PS/ROP6 (rho-related protein from plants 6); GTP binding / GTPase chr4:16673181-16674545 FORWARD	ARAC3/ATROP6/RHO1PS/ROP6	EMPTY	EMPTY	0	-0,105312834	0,11499195	-1,075727626	1,082969003	DOWN	UP	0	0	0	0	0	0	0	0	0	0	0	0	0	0	0	0	0	0	0	0	0	0	0	0	0	1	0	0	0	0	0	0
Heli000854_st	HuCL00788C001	1	CL788Contig1	IPR001450	AT1G16700.1	IPR001450:4Fe-4Sferredoxin,iron-sulphurbinding; IPR010226:NADH-quinoneoxidoreductase,chainI;	AT1G16700.1:ATMLO14 (ARABIDOPSIS THALIANA MILDEW RESISTANCE LOCUS O 14); NADH dehydrogenase (ubiquinone) chr1:5710005-5711687 FORWARD	ATMLO14	http://www.genome.jp/kegg-bin/show_pathway?ath00190+AT1G16700	Oxidative phosphorylation	0	-0,18996603	-0,139729448	-1,1407368555	-1,101698492	DOWN	DOWN	0	0	0	0	0	0	0	0	0	0	0	0	0	0	0	0	0	0	0	0	0	0	0	0	1	1	0	0	0	0	0	0
Heli000855_st	HuCL02730C001	1	CL2730Contig1	IPR010775	AT1G30130.2	IPR010775:ProteinofunknownfunctionDUF1365;	AT1G30130.2:similar to hypothetical protein [Brassica oleracea var. alboglabra] (GB:CAA99112.1); contains InterPro domain Protein of unknown function DUF1365; (InterPro:IPR010775) chr1:10587650-10589206 FORWARD	similar	EMPTY	EMPTY	0	-0,195531285	-0,056076233	-1,1451457929	-1,039634369	DOWN	DOWN	0	0	0	0	0	0	0	0	0	0	0	0	0	0	0	0	0	0	0	0	0	0	0	0	1	1	0	0	0	0	0	0
Heli000857_st	HuCL01236C001	1	CL1236Contig1	IPR001469	AT1G17730.1	IPR001469:ATPase,F1complex,delta/epsilonsubunit; IPR005024:Snf7;	AT1G17730.1:SNF7 family protein chr1:6099203-6100146 FORWARD	SNF7	http://www.genome.jp/kegg-bin/show_pathway?ath04144+AT1G17730	Endocytosis	0	-0,031205011	0,058537109	-1,0218652823	1,041409237	DOWN	UP	0	0	0	0	0	0	0	0	0	0	0	0	0	0	0	0	0	0	0	0	0	0	0	0	0	0	0	0	0	0	0	0
Heli000858_x_st	HuCL04525C001	1	CL4525Contig1	IPR011598	EMPTY	IPR011598:Helix-loop-helixDNA-binding;	EMPTY	EMPTY	EMPTY	EMPTY	0	0,258065323	0,07358775	1,1958739429	1,052330408	UP	UP	0	0	0	0	0	0	0	0	0	0	0	0	0	0	0	0	0	0	0	0	0	0	1	0	0	0	0	0	0	0	0	0
Heli000861_x_st	HuCL01684C001	1	CL1684Contig1	IPR001806	AT4G17170.1	IPR001806:RasGTPase; IPR002078:RNApolymerasesigmafactor54,interaction; IPR003579:RassmallGTPase,Rabtype;	AT4G17170.1:AT-RAB2 (Arabidopsis Rab GTPase homolog B1c); GTP binding chr4:9644919-9646231 REVERSE	AT-RAB2	EMPTY	EMPTY	0	-0,605419904	-0,252508431	-1,5214215066	-1,191276602	DOWN	DOWN	0	0	0	0	0	0	0	0	0	0	0	0	0	0	0	0	0	0	0	0	0	0	1	0	0	0	0	0	0	0	0	0
Heli000862_st	HuCL03562C001	1	CL3562Contig1	EMPTY	AT1G35780.1	EMPTY	AT1G35780.1:similar to unknown protein [Arabidopsis thaliana] (TAIR:AT1G78150.2); similar to TPA: TPA_inf: HN1-like protein isoform 1 [Oryza sativa (japonica cultivar-group)] (GB:DAA01822.1); similar to Os07g0623600 [Oryza sativa (japonica cultivar-group)] (GB:NP_001060324.1); similar to Os03g0387800 [Oryza sativa (japonica cultivar-group)] (GB:NP_001050261.1) chr1:13278990-13281325 REVERSE	similar	EMPTY	EMPTY	0	-0,021894267	0,019054251	-1,0152916889	1,013295003	DOWN	UP	0	0	0	0	0	0	0	0	0	0	0	0	0	0	0	0	0	0	0	0	0	0	0	0	1	1	0	0	0	0	0	0
Heli000863_st	HuCL02391C001	1	CL2391Contig1	IPR001344	AT1G29930.1	IPR001344:ChlorophyllA-Bbindingprotein;	AT1G29930.1:CAB1 (CHLOROPHYLL A/B BINDING PROTEIN 1); chlorophyll binding chr1:10478055-10478858 FORWARD	CAB1	http://www.genome.jp/kegg-bin/show_pathway?ath00196+AT1G29930	Photosynthesis - antenna proteins	1	-0,651515095	-0,268614599	-1,5708169765	-1,204650462	DOWN	DOWN	0	0	DOWN	0	0	0	0	0	0	0	1	0	0	0	0	0	0	DOWN	DOWN	2	0	0	1	0	1	1	0	0	0	0	0	0
Heli000866_st	HuCL00160C004	1	CL160Contig4	IPR001344	AT3G54890.1	IPR001344:ChlorophyllA-Bbindingprotein;	AT3G54890.1:LHCA1; chlorophyll binding chr3:20350684-20351900 REVERSE	LHCA1;	http://www.genome.jp/kegg-bin/show_pathway?ath00196+AT3G54890	Photosynthesis - antenna proteins	0	-0,007493102	-0,008502698	-1,0052073338	-1,005911022	DOWN	DOWN	0	0	0	0	0	0	0	0	0	0	0	0	0	0	0	0	0	0	0	0	0	0	0	0	0	0	0	0	0	0	0	0
Heli000867_st	HuCL09790C001	1	CL9790Contig1	IPR006379	AT2G45790.1	IPR006379:HAD-superfamilyhydrolase,subfamilyIIB;	AT2G45790.1:eukaryotic phosphomannomutase family protein chr2:18862950-18864827 FORWARD	eukaryotic	http://www.genome.jp/kegg-bin/show_pathway?ath00051+AT2G45790	Fructose and mannose metabolism	0	-0,756290873	-0,243898019	-1,6891423017	-1,184187901	DOWN	DOWN	0	0	DOWN	0	0	0	0	0	0	0	1	0	0	0	0	0	0	DOWN	0	1	0	0	1	0	0	0	0	0	0	0	0	0
Heli000869_x_st	HuCL00001C362	1	CL1Contig362	IPR000626	AT5G03240.3	IPR000626:Ubiquitin;	AT5G03240.3:UBQ3 (POLYUBIQUITIN 3); protein binding chr5:771975-772895 REVERSE	UBQ3	EMPTY	EMPTY	0	0,3355254	0,056276393	1,2618368603	1,039778618	UP	UP	0	0	0	0	0	0	0	0	0	0	0	0	0	0	0	0	0	0	0	0	0	0	1	0	1	1	0	0	0	0	0	0
Heli000871_st	HuCL10212C001	1	CL10212Contig1	IPR011011	AT5G20510.1	IPR011011:Zincfinger,FYVE/PHD-type; IPR013083:Zincfinger,RING/FYVE/PHD-type;	AT5G20510.1:PHD finger family protein chr5:6939993-6942848 REVERSE	PHD	EMPTY	EMPTY	0	0,247405534	0,177388038	1,18707043	1,130834684	UP	UP	0	0	0	0	0	0	0	0	0	0	0	0	0	0	0	0	0	0	0	0	0	0	1	0	0	1	0	0	0	0	0	0
Heli000872_st	HuCL02224C001	1	CL2224Contig1	IPR003154	AT1G11190.1	IPR003154:S1/P1nuclease;	AT1G11190.1:BFN1 (BIFUNCTIONAL NUCLEASE I); nucleic acid binding chr1:3750338-3752696 REVERSE	BFN1	EMPTY	EMPTY	0	0,069665027	0,059843843	1,0494729828	1,04235293	UP	UP	0	0	0	0	0	0	0	0	0	0	0	0	0	0	0	0	0	0	0	0	0	0	0	0	0	0	0	0	0	0	0	0
Heli000874_st	HuCL04496C001	1	CL4496Contig1	IPR009060	EMPTY	IPR009060:UBA-like;	EMPTY	EMPTY	EMPTY	EMPTY	0	0,000393348	-0,047083699	1,0002726852	-1,033174326	UP	DOWN	0	0	0	0	0	0	0	0	0	0	0	0	0	0	0	0	0	0	0	0	0	0	0	0	1	0	0	0	0	0	0	0
Heli000875_st	HuCL04572C001	1	CL4572Contig1	IPR002198	AT4G05530.1	IPR002198:Short-chaindehydrogenase/reductaseSDR;	AT4G05530.1:short-chain dehydrogenase/reductase (SDR) family protein chr4:2816459-2818071 FORWARD	short-chain	http://www.genome.jp/kegg-bin/show_pathway?ath01100+AT4G05530	Metabolic pathways	0	0,101447911	0,142269246	1,0728496509	1,10363969	UP	UP	0	0	0	0	0	0	0	0	0	0	0	0	0	0	0	0	0	0	0	0	0	0	0	0	1	1	0	0	0	0	0	0
Heli000876_st	HuCL07620C001	1	CL7620Contig1	IPR009057	AT4G35550.1	IPR009057:Homeodomain-like; IPR012287:Homeodomain-related;	AT4G35550.1:homeobox-leucine zipper protein (HB-2) / HD-ZIP protein chr4:16875819-16877172 REVERSE	homeobox-leucine	EMPTY	EMPTY	0	-0,030908526	-0,036333541	-1,0216553027	-1,0255043	DOWN	DOWN	0	0	0	0	0	0	0	0	0	0	0	0	0	0	0	0	0	0	0	0	0	0	0	0	0	0	0	0	0	0	0	0
Heli000877_x_st	HuCL00147C001	1	CL147Contig1	IPR002207	AT1G07890.7	IPR002207:Plantascorbateperoxidase; IPR010255:Haemperoxidase;	AT1G07890.7:APX1 (ASCORBATE PEROXIDASE 1, MATERNAL EFFECT EMBRYO ARREST 6) chr1:2438002-2439432 FORWARD	APX1	http://www.genome.jp/kegg-bin/show_pathway?ath00053+AT1G07890	Ascorbate and aldarate metabolism	0	0,13297331	0,124579179	1,0965513021	1,090189688	UP	UP	0	0	0	0	0	0	0	0	0	0	0	0	0	0	0	0	0	0	0	0	0	0	0	0	0	0	0	0	0	0	0	0
Heli000878_st	HuCL03330C001	1	CL3330Contig1	IPR008496	EMPTY	IPR008496:ProteinofunknownfunctionDUF778;	EMPTY	EMPTY	EMPTY	EMPTY	0	0,177501078	0,063686671	1,1309232921	1,045133091	UP	UP	0	0	0	0	0	0	0	0	0	0	0	0	0	0	0	0	0	0	0	0	0	0	0	0	0	0	0	0	0	0	0	0
Heli000879_st	HuCL10485C001	1	CL10485Contig1	IPR011046	AT5G56130.1	IPR011046:WD40repeat-like;	AT5G56130.1:transducin family protein / WD-40 repeat family protein chr5:22739981-22742291 REVERSE	transducin	http://www.genome.jp/kegg-bin/show_pathway?ath03013+AT5G56130	RNA transport	0	0,126471524	0,033803221	1,0916205992	1,02370726	UP	UP	0	0	0	0	0	0	0	0	0	0	0	0	0	0	0	0	0	0	0	0	0	0	0	0	0	0	0	0	0	0	0	0
Heli000880_st	HuCL04032C001	1	CL4032Contig1	IPR003719	AT4G02860.1	IPR003719:PhenazinebiosynthesisPhzC/PhzFprotein;	AT4G02860.1:catalytic chr4:1268952-1270508 REVERSE	catalytic	EMPTY	EMPTY	0	0,0580823	0,069981544	1,0410809855	1,049703255	UP	UP	0	0	0	0	0	0	0	0	0	0	0	0	0	0	0	0	0	0	0	0	0	0	0	0	1	0	0	0	0	0	0	0
Heli000881_x_st	HuCL02364C001	1	CL2364Contig1	IPR001806	AT3G49870.1	IPR001806:RasGTPase; IPR003579:RassmallGTPase,Rabtype;	AT3G49870.1:ATARLA1C (ADP-ribosylation factor-like A1C); GTP binding chr3:18503659-18505006 REVERSE	ATARLA1C	EMPTY	EMPTY	0	-0,353265024	-0,191463562	-1,2774484057	-1,141921567	DOWN	DOWN	0	0	0	0	0	0	0	0	0	0	0	0	0	0	0	0	0	0	0	0	0	0	1	0	1	0	0	0	0	0	0	0
Heli000882_st	HuCL06127C001	1	CL6127Contig1	EMPTY	AT5G39360.1	EMPTY	AT5G39360.1:circadian clock coupling factor-related chr5:15770541-15771290 REVERSE	circadian	EMPTY	EMPTY	0	-0,030016841	0,005865969	-1,0210240443	1,004074257	DOWN	UP	0	0	0	0	0	0	0	0	0	0	0	0	0	0	0	0	0	0	0	0	0	0	0	0	0	0	0	0	0	0	0	0
Heli000885_st	HuCL00602C001	1	CL602Contig1	IPR006689	AT4G02080.1	IPR006689:ARF/SARsuperfamily;	AT4G02080.1:ASAR1 (Arabidopsis thaliana secretion-associated RAS super family 2); GTP binding chr4:921554-922547 FORWARD	ASAR1	EMPTY	EMPTY	0	-0,312060955	-0,119103648	-1,2414799439	-1,08605988	DOWN	DOWN	0	0	0	0	0	0	0	0	0	0	0	0	0	0	0	0	0	0	0	0	0	0	0	0	0	0	0	0	0	0	0	0
Heli000886_st	HuCL01699C001	1	CL1699Contig1	IPR003095	AT5G22080.1	IPR003095:HeatshockproteinDnaJ;	AT5G22080.1:DNAJ heat shock N-terminal domain-containing protein chr5:7310603-7313543 REVERSE	DNAJ	EMPTY	EMPTY	0	0,309162591	0,142158471	1,2389883233	1,103554952	UP	UP	0	0	0	0	0	0	0	0	0	0	0	0	0	0	0	0	0	0	0	0	0	0	0	0	0	0	0	0	0	0	0	0
Heli000887_st	HuCL01874C002	1	CL1874Contig2	IPR000626	AT3G01050.1	IPR000626:Ubiquitin;	AT3G01050.1:MUB1 (MEMBRANE-ANCHORED UBIQUITIN-FOLD PROTEIN 1 PRECURSOR) chr3:13861-14682 FORWARD	MUB1	EMPTY	EMPTY	0	0,009957651	-0,005534129	1,0069259922	-1,003843332	UP	DOWN	0	0	0	0	0	0	0	0	0	0	0	0	0	0	0	0	0	0	0	0	0	0	0	0	0	0	0	0	0	0	0	0
Heli000888_st	HuCL07986C001	1	CL7986Contig1	IPR013753	AT2G44610.1	IPR013753:Ras; IPR015600:Rab6-related;	AT2G44610.1:RAB6; GTP binding chr2:18418854-18420959 REVERSE	RAB6;	EMPTY	EMPTY	0	0,06982239	-0,020525565	1,0495874611	-1,014328926	UP	DOWN	0	0	0	0	0	0	0	0	0	0	0	0	0	0	0	0	0	0	0	0	0	0	0	0	0	0	0	0	0	0	0	0
Heli000889_st	HuCL05775C001	1	CL5775Contig1	IPR002661	AT3G63190.1	IPR002661:Ribosomerecyclingfactor;	AT3G63190.1:ribosome recycling factor, chloroplast, putative / ribosome releasing factor, chloroplast, putative chr3:23353836-23355615 REVERSE	ribosome	EMPTY	EMPTY	0	-0,420376671	-0,289876774	-1,3382769178	-1,222535852	DOWN	DOWN	0	0	0	0	0	0	0	0	0	0	0	0	0	0	0	0	0	0	0	0	0	0	1	1	0	1	0	0	0	0	0	0
Heli000891_x_st	HuCL00027C003	1	CL27Contig3	IPR001344	AT1G61520.1	IPR001344:ChlorophyllA-Bbindingprotein;	AT1G61520.1:LHCA3 (Photosystem I light harvesting complex gene 3); chlorophyll binding chr1:22703817-22704814 FORWARD	LHCA3	http://www.genome.jp/kegg-bin/show_pathway?ath00196+AT1G61520	Photosynthesis - antenna proteins	0	0,001442658	-0,044949992	1,0010004745	-1,031647419	UP	DOWN	0	0	0	0	0	0	0	0	0	0	0	0	0	0	0	0	0	0	0	0	0	0	0	0	0	0	0	0	0	0	0	0
Heli000892_x_st	HuCL01200C001	1	CL1200Contig1	EMPTY	AT1G28190.1	EMPTY	AT1G28190.1:similar to unknown protein [Arabidopsis thaliana] (TAIR:AT5G12340.1); similar to expressed protein [Oryza sativa (japonica cultivar-group)] (GB:ABA94082.1) chr1:9847002-9847802 REVERSE	similar	EMPTY	EMPTY	0	-0,089788686	-0,056244633	-1,0642142938	-1,039755728	DOWN	DOWN	0	0	0	0	0	0	0	0	0	0	0	0	0	0	0	0	0	0	0	0	0	0	0	0	0	0	0	0	0	0	0	0
Heli000893_st	HuCL02364C002	1	CL2364Contig2	IPR001806	AT5G67560.1	IPR001806:RasGTPase; IPR003579:RassmallGTPase,Rabtype;	AT5G67560.1:ATARLA1D (ADP-ribosylation factor-like A1D); GTP binding chr5:26967805-26969139 FORWARD	ATARLA1D	EMPTY	EMPTY	0	-0,1905733	-0,067402098	-1,1412171241	-1,04782813	DOWN	DOWN	0	0	0	0	0	0	0	0	0	0	0	0	0	0	0	0	0	0	0	0	0	0	0	0	1	1	0	0	0	0	0	0
Heli000894_x_st	HuCL03476C001	1	CL3476Contig1	IPR001806	AT3G18820.1	IPR001806:RasGTPase; IPR002078:RNApolymerasesigmafactor54,interaction; IPR003579:RassmallGTPase,Rabtype;	AT3G18820.1:AtRABG3f/AtRab7B (Arabidopsis Rab GTPase homolog G3f); GTP binding chr3:6484272-6486011 FORWARD	AtRABG3f/AtRab7B	http://www.genome.jp/kegg-bin/show_pathway?ath04144+AT3G18820	Endocytosis	0	0,117369705	0,007550318	1,0847553526	1,0052472	UP	UP	0	0	0	0	0	0	0	0	0	0	0	0	0	0	0	0	0	0	0	0	0	0	0	0	1	1	0	0	0	0	0	0
Heli000895_x_st	HuCL21662C001	1	CL21662Contig1	IPR012336	AT5G57230.1	IPR012336:Thioredoxin-likefold;	AT5G57230.1:similar to Os06g0482200 [Oryza sativa (japonica cultivar-group)] (GB:NP_001057653.1); contains InterPro domain Thioredoxin-like fold; (InterPro:IPR012336); contains InterPro domain Thioredoxin fold; (InterPro:IPR012335) chr5:23207798-23208711 FORWARD	similar	EMPTY	EMPTY	0	0,031548982	-0,021802331	1,0221089471	-1,015226991	UP	DOWN	0	0	0	0	0	0	0	0	0	0	0	0	0	0	0	0	0	0	0	0	0	0	0	0	0	0	0	0	0	0	0	0
Heli000896_st	HuCL00001C122	1	CL1Contig122	IPR001040	AT4G18040.1	IPR001040:Eukaryotictranslationinitiationfactor4E(eIF-4E);	AT4G18040.1:EIF4E (EUKARYOTIC TRANSLATION INITATION FACTOR 4E); RNA binding / translation initiation factor chr4:10016736-10018163 REVERSE	EIF4E	http://www.genome.jp/kegg-bin/show_pathway?ath03013+AT4G18040	RNA transport	0	0,212851765	0,110369399	1,1589768625	1,079504606	UP	UP	0	0	0	0	0	0	0	0	0	0	0	0	0	0	0	0	0	0	0	0	0	0	1	0	0	0	0	0	0	0	0	0
Heli000897_st	HuCL01075C002	1	CL1075Contig2	IPR014406	AT5G11770.1	IPR014406:[NiFe]-hydrogenase-3-typecomplex,smallsubunit/NADH:quinoneoxidoreductase,subunitPSST/NdhK/NuoB;	AT5G11770.1:NADH-ubiquinone oxidoreductase 20 kDa subunit, mitochondrial chr5:3791149-3792930 REVERSE	NADH-ubiquinone	http://www.genome.jp/kegg-bin/show_pathway?ath00190+AT5G11770	Oxidative phosphorylation	0	0,023497933	0,083009051	1,0164208908	1,05922498	UP	UP	0	0	0	0	0	0	0	0	0	0	0	0	0	0	0	0	0	0	0	0	0	0	0	0	0	0	0	0	0	0	0	0
Heli000898_x_st	HuCL00010C017	1	CL10Contig17	IPR015609	AT1G80920.1	IPR015609:Molecularchaperone,heatshockprotein,Hsp40,DnaJ;	AT1G80920.1:J8; heat shock protein binding / unfolded protein binding chr1:30408755-30409441 REVERSE	J8;	EMPTY	EMPTY	0	0,043183302	0,001737267	1,0303848611	1,001204907	UP	UP	0	0	0	0	0	0	0	0	0	0	0	0	0	0	0	0	0	0	0	0	0	0	0	0	0	0	0	0	0	0	0	0
Heli000899_x_st	HuCL00242C001	1	CL242Contig1	IPR001377	AT4G31700.1	IPR001377:RibosomalproteinS6e;	AT4G31700.1:RPS6 (RIBOSOMAL PROTEIN S6); structural constituent of ribosome chr4:15346312-15347720 REVERSE	RPS6	http://www.genome.jp/kegg-bin/show_pathway?ath03010+AT4G31700	Ribosome	0	-0,292574592	-0,230996051	-1,2248241143	-1,173644966	DOWN	DOWN	0	0	0	0	0	0	0	0	0	0	0	0	0	0	0	0	0	0	0	0	0	0	0	0	1	1	0	0	0	0	0	0
Heli000900_st	HuCL00595C002	1	CL595Contig2	IPR001353	AT2G27020.1	IPR001353:20Sproteasome,AandBsubunits;	AT2G27020.1:PAG1 (20S proteasome alpha subunit G1); peptidase chr2:11535593-11537936 REVERSE	PAG1	http://www.genome.jp/kegg-bin/show_pathway?ath03050+AT2G27020	Proteasome	0	-0,150868771	0,030191877	-1,1102378407	1,021147929	DOWN	UP	0	0	0	0	0	0	0	0	0	0	0	0	0	0	0	0	0	0	0	0	0	0	0	0	0	0	0	0	0	0	0	0
Heli000902_st	HuCL01590C001	1	CL1590Contig1	IPR013083	AT1G24440.1	IPR013083:Zincfinger,RING/FYVE/PHD-type;	AT1G24440.1:protein binding / zinc ion binding chr1:8662328-8663765 FORWARD	protein	EMPTY	EMPTY	0	0,135020656	0,057655766	1,098108536	1,040773234	UP	UP	0	0	0	0	0	0	0	0	0	0	0	0	0	0	0	0	0	0	0	0	0	0	0	0	0	0	0	0	0	0	0	0
Heli000903_st	HuCL11829C001	1	CL11829Contig1	IPR003010	AT4G08790.1	IPR003010:Nitrilase/cyanidehydrataseandapolipoproteinN-acyltransferase;	AT4G08790.1:nitrilase, putative chr4:5608486-5611115 REVERSE	nitrilase,	EMPTY	EMPTY	0	0,040070617	0,095650287	1,028164152	1,068546942	UP	UP	0	0	0	0	0	0	0	0	0	0	0	0	0	0	0	0	0	0	0	0	0	0	0	0	1	1	0	0	0	0	0	0
Heli000904_x_st	HuCL00102C001	1	CL102Contig1	IPR000425	AT4G17340.1	IPR000425:Majorintrinsicprotein;	AT4G17340.1:DELTA-TIP2/TIP2;2 (tonoplast intrinsic protein 2;2); water channel chr4:9699330-9700262 FORWARD	DELTA-TIP2/TIP2;2	EMPTY	EMPTY	0	-0,039680392	-0,035845231	-1,0278860883	-1,025157256	DOWN	DOWN	0	0	0	0	0	0	0	0	0	0	0	0	0	0	0	0	0	0	0	0	0	0	0	0	0	0	0	0	0	0	0	0
Heli000905_st	HuCL08754C001	1	CL8754Contig1	IPR002161	AT5G60540.1	IPR002161:SNOglutamineamidotransferase;	AT5G60540.1:ATPDX2/EMB2407/PDX2 (PYRIDOXINE BIOSYNTHESIS 2); glutaminase/ glutamyl-tRNA(Gln) amidotransferase/ protein heterodimerization chr5:24354100-24355873 REVERSE	ATPDX2/EMB2407/PDX2	http://www.genome.jp/kegg-bin/show_pathway?ath00750+AT5G60540	Vitamin B6 metabolism	0	-0,505257772	-0,274598259	-1,4193769392	-1,209657194	DOWN	DOWN	0	0	DOWN	0	0	0	0	0	0	0	1	0	0	0	0	0	0	0	0	0	0	0	1	0	0	1	0	1	0	0	0	0
Heli000906_st	HuCL00317C001	1	CL317Contig1	IPR001344	AT5G01530.1	IPR001344:ChlorophyllA-Bbindingprotein;	AT5G01530.1:chlorophyll A-B binding protein CP29 (LHCB4) chr5:209083-210242 FORWARD	chlorophyll	http://www.genome.jp/kegg-bin/show_pathway?ath00196+AT5G01530	Photosynthesis - antenna proteins	0	0,164946818	0,076102193	1,1211247493	1,054166092	UP	UP	0	0	0	0	0	0	0	0	0	0	0	0	0	0	0	0	0	0	0	0	0	0	0	0	0	0	0	0	0	0	0	0
Heli000907_st	HuCL05763C002	1	CL5763Contig2	IPR008598	AT3G05700.1	IPR008598:Droughtinduced19;	AT3G05700.1:drought-responsive family protein chr3:1682438-1684329 REVERSE	drought-responsive	EMPTY	EMPTY	0	0,095237496	0,028220719	1,0682412471	1,019753684	UP	UP	0	0	0	0	0	0	0	0	0	0	0	0	0	0	0	0	0	0	0	0	0	0	0	0	1	0	0	0	0	0	0	0
Heli000908_x_st	HuCL00274C002	1	CL274Contig2	IPR005998	AT3G13580.1	IPR005998:RibosomalproteinL7,eukaryotic;	AT3G13580.1:60S ribosomal protein L7 (RPL7D) chr3:4433816-4435116 FORWARD	60S	http://www.genome.jp/kegg-bin/show_pathway?ath03010+AT3G13580	Ribosome	0	-0,410468097	-0,218852399	-1,3291169896	-1,16380746	DOWN	DOWN	0	0	0	0	0	0	0	0	0	0	0	0	0	0	0	0	0	0	0	0	0	0	1	0	1	1	0	0	0	0	0	0
Heli000909_x_st	HuCL03252C001	1	CL3252Contig1	IPR001907	AT1G12410.1	IPR001907:PeptidaseS14,ClpP;	AT1G12410.1:CLPR2 (Clp protease proteolytic subunit 2); endopeptidase Clp chr1:4223097-4224952 FORWARD	CLPR2	EMPTY	EMPTY	0	0,172875595	0,088707732	1,1273031995	1,063417219	UP	UP	0	0	0	0	0	0	0	0	0	0	0	0	0	0	0	0	0	0	0	0	0	0	0	0	0	0	0	0	0	0	0	0
Heli000910_st	HuCL01893C001	1	CL1893Contig1	IPR001197	AT1G26910.1	IPR001197:RibosomalproteinL10e;	AT1G26910.1:60S ribosomal protein L10 (RPL10B) chr1:9321696-9322800 FORWARD	60S	http://www.genome.jp/kegg-bin/show_pathway?ath03010+AT1G26910	Ribosome	1	0,4880242	0,53607592	1,4025227766	1,450023137	UP	UP	0	0	UP	0	0	0	0	0	0	0	1	0	0	0	0	0	0	UP	0	1	0	0	0	1	0	1	0	0	0	0	0	0
Heli000911_st	HuCL03371C001	1	CL3371Contig1	IPR003526	AT1G63970.1	IPR003526:2-C-methyl-D-erythritol2,4-cyclodiphosphatesynthase,core;	AT1G63970.1:ISPF (Homolog of E. coli ispF (isoprenoids F)); 2-C-methyl-D-erythritol 2,4-cyclodiphosphate synthase chr1:23742586-23743999 REVERSE	ISPF	http://www.genome.jp/kegg-bin/show_pathway?ath00900+AT1G63970	Terpenoid backbone biosynthesis	0	-0,019683594	0,012191759	-1,0137371267	1,008486491	DOWN	UP	0	0	0	0	0	0	0	0	0	0	0	0	0	0	0	0	0	0	0	0	0	0	0	0	1	1	0	0	0	0	0	0
Heli000913_st	HuCL04560C001	1	CL4560Contig1	IPR000301	AT2G23810.1	IPR000301:CD9/CD37/CD63antigen;	AT2G23810.1:TET8 (TETRASPANIN8) chr2:10142939-10144432 REVERSE	TET8	EMPTY	EMPTY	0	0,145776374	-0,113096805	1,106325853	-1,081547333	UP	DOWN	0	0	0	0	0	0	0	0	0	0	0	0	0	0	0	0	0	0	0	0	0	0	0	0	0	1	0	0	0	0	0	0
Heli000914_x_st	HuCL00211C002	1	CL211Contig2	IPR001781	AT3G61230.1	IPR001781:Zincfinger,LIM-type;	AT3G61230.1:LIM domain-containing protein chr3:22675576-22676478 REVERSE	LIM	EMPTY	EMPTY	0	0,011132785	0,032691409	1,0077465087	1,022918645	UP	UP	0	0	0	0	0	0	0	0	0	0	0	0	0	0	0	0	0	0	0	0	0	0	0	0	0	0	0	0	0	0	0	0
Heli000915_st	HuCL07277C001	1	CL7277Contig1	EMPTY	EMPTY	EMPTY	EMPTY	EMPTY	EMPTY	EMPTY	0	-0,128114072	-0,058941413	-1,092864147	-1,041701125	DOWN	DOWN	0	0	0	0	0	0	0	0	0	0	0	0	0	0	0	0	0	0	0	0	0	0	0	0	0	1	0	0	0	0	0	0
Heli000916_st	HuCL00401C001	1	CL401Contig1	IPR001353	AT1G53850.2	IPR001353:20Sproteasome,AandBsubunits;	AT1G53850.2:PAE1 (20S proteasome alpha subunit E1) chr1:20107799-20109460 REVERSE	PAE1	http://www.genome.jp/kegg-bin/show_pathway?ath03050+AT1G53850	Proteasome	0	-0,052106301	0,127605129	-1,0367774903	1,092478683	DOWN	UP	0	0	0	0	0	0	0	0	0	0	0	0	0	0	0	0	0	0	0	0	0	0	0	0	0	1	0	0	0	0	0	0
Heli000917_st	HuCL07081C001	1	CL7081Contig1	EMPTY	AT2G45990.2	EMPTY	AT2G45990.2:similar to conserved hypothetical protein [Medicago truncatula] (GB:ABE80178.1); contains domain no description (G3D.3.40.50.1000); contains domain HAD-like (SSF56784) chr2:18926475-18928116 FORWARD	similar	EMPTY	EMPTY	0	-0,420011427	-0,244444058	-1,337938152	-1,184636184	DOWN	DOWN	0	0	0	0	0	0	0	0	0	0	0	0	0	0	0	0	0	0	0	0	0	0	0	0	0	0	0	0	0	0	0	0
Heli000918_x_st	HuCL00137C001	1	CL137Contig1	EMPTY	AT3G22850.1	EMPTY	AT3G22850.1:similar to unknown protein [Arabidopsis thaliana] (TAIR:AT5G43830.1); similar to aluminum-induced protein-like protein [Thellun (GB:AAM19711.1); contains domain ASPARAGINE SYNTHETASE (PTHR11772); contains domain no description (G3D.3.60.20.10); contains domain N-terminal nucleophile aminohydrolases (Ntn hydrolases) (SSF56235) chr3:8089074-8090282 FORWARD	similar	EMPTY	EMPTY	1	-0,036046366	-0,197971556	-1,0253001889	-1,147084408	DOWN	DOWN	0	0	0	0	0	0	0	0	0	0	0	0	0	0	0	0	0	0	0	0	0	0	0	1	1	1	0	0	0	0	0	0
Heli000919_x_st	HuCL00364C001	1	CL364Contig1	EMPTY	AT5G19140.1	EMPTY	AT5G19140.1:auxin/aluminum-responsive protein, putative chr5:6423400-6425787 FORWARD	auxin/aluminum-responsive	EMPTY	EMPTY	0	-0,031748708	0,0970924	-1,0222504571	1,069615591	DOWN	UP	0	0	0	0	0	0	0	0	0	0	0	0	0	0	0	0	0	0	0	0	0	0	0	0	0	1	0	0	0	0	0	0
Heli000922_st	HuCL04795C001	1	CL4795Contig1	IPR002769	AT3G55620.1	IPR002769:TranslationinitiationfactorIF6;	AT3G55620.1:EMB1624 (EMBRYO DEFECTIVE 1624); translation initiation factor chr3:20645560-20647291 FORWARD	EMB1624	http://www.genome.jp/kegg-bin/show_pathway?ath03008+AT3G55620	Ribosome biogenesis in eukaryotes	0	-0,244557097	-0,014595345	-1,1847290069	-1,010168069	DOWN	DOWN	0	0	0	0	0	0	0	0	0	0	0	0	0	0	0	0	0	0	0	0	0	0	0	0	0	0	0	0	0	0	0	0
Heli000923_st	HuCL02777C002	1	CL2777Contig2	IPR006702	AT2G28370.1	IPR006702:ProteinofunknownfunctionDUF588;	AT2G28370.1:similar to integral membrane protein, putative [Arabidopsis thaliana] (TAIR:AT2G37200.1); similar to unknown [Solanum tuberosum] (GB:ABB16987.1); similar to Os03g0206600 [Oryza sativa (japonica cultivar-group)] (GB:NP_001049320.1); contains InterPro domain Protein of unknown function DUF588; (InterPro:IPR006702) chr2:12139169-12140524 FORWARD	similar	EMPTY	EMPTY	0	-0,095925694	-0,137286902	-1,0687509438	-1,099834847	DOWN	DOWN	0	0	0	0	0	0	0	0	0	0	0	0	0	0	0	0	0	0	0	0	0	0	0	0	0	0	0	0	0	0	0	0
Heli000924_st	HuCL00053C006	1	CL53Contig6	IPR000167	AT5G66400.2	IPR000167:Dehydrin;	AT5G66400.2:RAB18 (RESPONSIVE TO ABA 18) chr5:26535737-26536379 REVERSE	RAB18	EMPTY	EMPTY	0	-0,019371779	0,027582156	-1,0135180476	1,019302422	DOWN	UP	0	0	0	0	0	0	0	0	0	0	0	0	0	0	0	0	0	0	0	0	0	0	0	0	0	0	0	0	0	0	0	0
Heli000925_st	HuCL00595C004	1	CL595Contig4	IPR001353	AT2G27020.1	IPR001353:20Sproteasome,AandBsubunits;	AT2G27020.1:PAG1 (20S proteasome alpha subunit G1); peptidase chr2:11535593-11537936 REVERSE	PAG1	http://www.genome.jp/kegg-bin/show_pathway?ath03050+AT2G27020	Proteasome	0	-0,010110199	0,017853132	-1,0070324684	1,012451734	DOWN	UP	0	0	0	0	0	0	0	0	0	0	0	0	0	0	0	0	0	0	0	0	0	0	0	0	0	0	0	0	0	0	0	0
Heli000926_st	HuCL07489C001	1	CL7489Contig1	IPR000425	AT3G54820.1	IPR000425:Majorintrinsicprotein;	AT3G54820.1:PIP2;5/PIP2D (plasma membrane intrinsic protein 2;5); water channel chr3:20313095-20314716 FORWARD	PIP2;5/PIP2D	EMPTY	EMPTY	0	-0,370841127	-0,226119777	-1,2931065241	-1,169684771	DOWN	DOWN	0	0	0	0	0	0	0	0	0	0	0	0	0	0	0	0	0	0	0	0	0	0	1	0	0	0	0	0	0	0	0	0
Heli000927_st	HuCL01511C001	1	CL1511Contig1	IPR010989	AT1G79590.2	IPR010989:t-SNARE;	AT1G79590.2:SYP52 (SYNTAXIN OF PLANTS 52) chr1:29951957-29953197 FORWARD	SYP52	http://www.genome.jp/kegg-bin/show_pathway?ath04130+AT1G79590	SNARE interactions in vesicular transport	0	0,006486165	-0,034090903	1,0045059886	-1,023911414	UP	DOWN	0	0	0	0	0	0	0	0	0	0	0	0	0	0	0	0	0	0	0	0	0	0	0	0	0	1	0	0	0	0	0	0
Heli000929_st	HuCL01021C003	1	CL1021Contig3	IPR000814	AT1G55520.2	IPR000814:TATA-boxbinding;	AT1G55520.2:TBP2 (TATA binding protein 2); DNA binding / RNA polymerase II transcription factor chr1:20729816-20731149 REVERSE	TBP2	http://www.genome.jp/kegg-bin/show_pathway?ath03022+AT1G55520	Basal transcription factors	0	-0,122804182	0,017868481	-1,088849215	1,012462505	DOWN	UP	0	0	0	0	0	0	0	0	0	0	0	0	0	0	0	0	0	0	0	0	0	0	0	0	0	0	0	0	0	0	0	0
Heli000930_st	HuCL05995C001	1	CL5995Contig1	IPR006973	AT3G13200.1	IPR006973:Cwf15/Cwc15cellcyclecontrolprotein;	AT3G13200.1:Cwf15 / Cwc15 cell cycle control family protein chr3:4242246-4243983 FORWARD	Cwf15	http://www.genome.jp/kegg-bin/show_pathway?ath03040+AT3G13200	Spliceosome	0	-0,043235206	0,102076427	-1,0304219321	1,073317144	DOWN	UP	0	0	0	0	0	0	0	0	0	0	0	0	0	0	0	0	0	0	0	0	0	0	0	0	0	1	0	0	0	0	0	0
Heli000931_st	HuCL02586C001	1	CL2586Contig1	IPR001005	AT1G17520.1	IPR001005:SANT,DNA-binding; IPR003216:Linkerhistone,N-terminal; IPR009057:Homeodomain-like; IPR011991:WingedhelixrepressorDNA-binding; IPR012287:Homeodomain-related;	AT1G17520.1:DNA-binding protein, putative chr1:6024952-6027217 REVERSE	DNA-binding	EMPTY	EMPTY	0	0,073049367	-0,006268598	1,0519377744	-1,004354514	UP	DOWN	0	0	0	0	0	0	0	0	0	0	0	0	0	0	0	0	0	0	0	0	0	0	0	0	1	1	0	0	0	0	0	0
Heli000932_st	HuCL03082C001	1	CL3082Contig1	EMPTY	AT2G45990.2	EMPTY	AT2G45990.2:similar to conserved hypothetical protein [Medicago truncatula] (GB:ABE80178.1); contains domain no description (G3D.3.40.50.1000); contains domain HAD-like (SSF56784) chr2:18926475-18928116 FORWARD	similar	EMPTY	EMPTY	0	-0,582759391	-0,118624436	-1,4977111292	-1,085699189	DOWN	DOWN	0	0	0	0	0	0	0	0	0	0	0	0	0	0	0	0	0	0	0	0	0	0	1	0	1	1	0	0	0	0	0	0
Heli000933_st	HuCL03780C002	1	CL3780Contig2	IPR001806	AT4G02080.1	IPR001806:RasGTPase;	AT4G02080.1:ASAR1 (Arabidopsis thaliana secretion-associated RAS super family 2); GTP binding chr4:921554-922547 FORWARD	ASAR1	EMPTY	EMPTY	0	-0,116257697	0,010580696	-1,0839195614	1,007360939	DOWN	UP	0	0	0	0	0	0	0	0	0	0	0	0	0	0	0	0	0	0	0	0	0	0	0	0	0	0	0	0	0	0	0	0
Heli000934_st	HuCL10970C001	1	CL10970Contig1	IPR007493	AT2G03350.1	IPR007493:ProteinofunknownfunctionDUF538;	AT2G03350.1:similar to unknown protein [Arabidopsis thaliana] (TAIR:AT3G08890.2); similar to cp protein, putative [Oryza sativa (japonica cultivar-group)] (GB:ABF94591.1); contains InterPro domain Protein of unknown function DUF538; (InterPro:IPR007493) chr2:1019730-1021068 REVERSE	similar	EMPTY	EMPTY	0	0,038556304	0,038949486	1,0270855141	1,027365467	UP	UP	0	0	0	0	0	0	0	0	0	0	0	0	0	0	0	0	0	0	0	0	0	0	0	0	0	0	0	0	0	0	0	0
Heli000935_st	HuCL00630C001	1	CL630Contig1	IPR000425	AT3G16240.1	IPR000425:Majorintrinsicprotein;	AT3G16240.1:DELTA-TIP (delta tonoplast integral protein); water channel chr3:5505540-5506794 FORWARD	DELTA-TIP	EMPTY	EMPTY	0	-0,405872555	-0,120221394	-1,3248899736	-1,086901644	DOWN	DOWN	0	0	0	0	0	0	0	0	0	0	0	0	0	0	0	0	0	0	0	0	0	0	1	0	0	0	0	0	0	0	0	0
Heli000936_st	HuCL06447C001	1	CL6447Contig1	IPR006603	AT5G40670.1	IPR006603:Cystinosin/ERS1prepeat;	AT5G40670.1:PQ-loop repeat family protein / transmembrane family protein chr5:16303196-16304819 FORWARD	PQ-loop	EMPTY	EMPTY	0	0,050135373	0,01779832	1,0353620708	1,012413269	UP	UP	0	0	0	0	0	0	0	0	0	0	0	0	0	0	0	0	0	0	0	0	0	0	0	0	1	0	0	0	0	0	0	0
Heli000937_st	HuCL00602C002	1	CL602Contig2	IPR006689	AT4G02080.1	IPR006689:ARF/SARsuperfamily;	AT4G02080.1:ASAR1 (Arabidopsis thaliana secretion-associated RAS super family 2); GTP binding chr4:921554-922547 FORWARD	ASAR1	EMPTY	EMPTY	0	-0,252452788	-0,10056116	-1,1912306569	-1,072190428	DOWN	DOWN	0	0	0	0	0	0	0	0	0	0	0	0	0	0	0	0	0	0	0	0	0	0	0	0	0	0	0	0	0	0	0	0
Heli000938_st	HuCL08855C001	1	CL8855Contig1	IPR002078	AT4G09720.1	IPR002078:RNApolymerasesigmafactor54,interaction; IPR013753:Ras;	AT4G09720.1:AtRABG3a; GTP binding chr4:6133098-6134956 FORWARD	AtRABG3a;	EMPTY	EMPTY	0	-0,116172631	0,008479558	-1,0838556518	1,005894889	DOWN	UP	0	0	0	0	0	0	0	0	0	0	0	0	0	0	0	0	0	0	0	0	0	0	0	0	0	0	0	0	0	0	0	0
Heli000939_x_st	HuCL08395C001	1	CL8395Contig1	EMPTY	EMPTY	EMPTY	EMPTY	EMPTY	EMPTY	EMPTY	0	-0,026333818	0,12851072	-1,0184208198	1,093164656	DOWN	UP	0	0	UP	0	0	0	0	0	0	0	1	0	0	0	0	0	0	0	0	0	0	0	0	0	1	0	0	0	0	0	0	0
Heli000941_x_st	HuCL01415C001	1	CL1415Contig1	IPR007621	EMPTY	IPR007621:ProteinofunknownfunctionDUF477;	EMPTY	EMPTY	EMPTY	EMPTY	0	-0,030929169	0,010749414	-1,0216699213	1,007478753	DOWN	UP	0	0	0	0	0	0	0	0	0	0	0	0	0	0	0	0	0	0	0	0	0	0	0	0	1	1	0	0	0	0	0	0
Heli000943_st	HuCL07200C001	1	CL7200Contig1	IPR004331	EMPTY	IPR004331:SPX,N-terminal;	EMPTY	EMPTY	EMPTY	EMPTY	0	-0,060606929	0,22443833	-1,0429044092	1,168322309	DOWN	UP	0	0	0	0	DOWN	0	0	0	0	0	1	0	0	0	0	0	0	0	0	0	0	0	0	0	0	0	0	0	0	0	0	0
Heli000944_st	HuCL08803C001	1	CL8803Contig1	IPR011011	AT3G24010.1	IPR011011:Zincfinger,FYVE/PHD-type; IPR013083:Zincfinger,RING/FYVE/PHD-type;	AT3G24010.1:PHD finger family protein chr3:8676127-8678193 REVERSE	PHD	EMPTY	EMPTY	0	0,122248632	-0,02448636	1,088430004	-1,017117505	UP	DOWN	0	0	0	0	0	0	0	0	0	0	0	0	0	0	0	0	0	0	0	0	0	0	0	0	0	0	0	0	0	0	0	0
Heli000945_x_st	HuCL00001C739	1	CL1Contig739	IPR002160	AT1G17860.1	IPR002160:ProteinaseinhibitorI3,Kunitzlegume;	AT1G17860.1:trypsin and protease inhibitor family protein / Kunitz family protein chr1:6149336-6149926 FORWARD	trypsin	EMPTY	EMPTY	0	-0,027221811	0,080211913	-1,0190478608	1,057173314	DOWN	UP	0	0	0	0	0	0	0	0	0	0	0	0	0	0	0	0	0	0	0	0	0	0	0	0	1	0	0	0	0	0	0	0
Heli000947_x_st	HuCL00016C001	1	CL16Contig1	IPR000425	AT4G35100.1	IPR000425:Majorintrinsicprotein;	AT4G35100.1:PIP3 (PLASMA MEMBRANE INTRINSIC PROTEIN 3); water channel chr4:16708677-16709963 FORWARD	PIP3	EMPTY	EMPTY	0	-1,559474563	-0,706989531	-2,9474647572	-1,632394247	DOWN	DOWN	1	0	DOWN	0	0	0	0	0	0	DOWN	2	DOWN	DOWN	DOWN	DOWN	DOWN	DOWN	DOWN	DOWN	8	0	0	1	1	0	1	0	0	0	0	0	0
Heli000948_x_st	HuCL01644C001	1	CL1644Contig1	IPR011594	AT3G26060.1	IPR011594:Thioredoxin-like; IPR012336:Thioredoxin-likefold;	AT3G26060.1:peroxiredoxin Q, putative chr3:9526044-9527360 FORWARD	peroxiredoxin	EMPTY	EMPTY	0	-0,269555336	-0,084849304	-1,2054362338	-1,060576954	DOWN	DOWN	0	0	0	0	0	0	0	0	0	0	0	0	0	0	0	0	0	0	0	0	0	0	0	0	0	0	0	0	0	0	0	0
Heli000949_x_st	HuCL05360C001	1	CL5360Contig1	IPR001388	AT2G33120.1	IPR001388:Synaptobrevin; IPR011012:Longin-like;	AT2G33120.1:SAR1 (SYNAPTOBREVIN-RELATED PROTEIN 1) chr2:14050862-14052414 REVERSE	SAR1	EMPTY	EMPTY	0	0,069442823	0,055068476	1,0493113554	1,038908413	UP	UP	0	0	0	0	0	0	0	0	0	0	0	0	0	0	0	0	0	0	0	0	0	0	0	0	0	0	0	0	0	0	0	0
Heli000950_st	HuCL00773C002	1	CL773Contig2	IPR001806	AT4G17170.1	IPR001806:RasGTPase; IPR002078:RNApolymerasesigmafactor54,interaction; IPR003579:RassmallGTPase,Rabtype;	AT4G17170.1:AT-RAB2 (Arabidopsis Rab GTPase homolog B1c); GTP binding chr4:9644919-9646231 REVERSE	AT-RAB2	EMPTY	EMPTY	0	-0,03773409	0,03631107	-1,0265003291	1,025488327	DOWN	UP	0	0	0	0	0	0	0	0	0	0	0	0	0	0	0	0	0	0	0	0	0	0	0	0	1	1	0	0	0	0	0	0
Heli000951_x_st	HuCL01581C001	1	CL1581Contig1	IPR001189	AT3G10920.1	IPR001189:Manganeseandironsuperoxidedismutase;	AT3G10920.1:MSD1 (MANGANESE SUPEROXIDE DISMUTASE 1); manganese superoxide dismutase chr3:3418020-3419586 FORWARD	MSD1	http://www.genome.jp/kegg-bin/show_pathway?ath04146+AT3G10920	Peroxisome	0	-0,204423141	-0,069927299	-1,1522255394	-1,049663787	DOWN	DOWN	0	0	0	0	0	0	0	0	0	0	0	0	0	0	0	0	0	0	0	0	0	0	0	0	1	1	0	0	0	0	0	0
Heli000952_x_st	HuCL00277C001	1	CL277Contig1	IPR001806	AT5G55190.1	IPR001806:RasGTPase; IPR003579:RassmallGTPase,Rabtype;	AT5G55190.1:RAN3; GTP binding chr5:22409511-22411183 FORWARD	RAN3;	http://www.genome.jp/kegg-bin/show_pathway?ath03008+AT5G55190	Ribosome biogenesis in eukaryotes	0	0,170434287	0,083462258	1,1253972062	1,059557776	UP	UP	0	0	0	0	0	0	0	0	0	0	0	0	0	0	0	0	0	0	0	0	0	0	0	0	0	0	0	0	0	0	0	0
Heli000953_x_st	HuCL00016C002	1	CL16Contig2	IPR000425	AT4G35100.1	IPR000425:Majorintrinsicprotein;	AT4G35100.1:PIP3 (PLASMA MEMBRANE INTRINSIC PROTEIN 3); water channel chr4:16708677-16709963 FORWARD	PIP3	EMPTY	EMPTY	0	-1,513337777	-0,668686281	-2,8546973011	-1,589624795	DOWN	DOWN	1	0	DOWN	0	0	0	0	0	0	DOWN	2	DOWN	DOWN	DOWN	DOWN	DOWN	DOWN	DOWN	DOWN	8	0	0	1	1	0	1	0	0	0	0	0	0
Heli000955_x_st	HuCL00320C001	1	CL320Contig1	IPR015757	AT5G47100.1	IPR015757:CalcineurinBprotein;	AT5G47100.1:CBL9 (Calcineurin B-like protein 9); calcium ion binding chr5:19147123-19148954 REVERSE	CBL9	http://www.genome.jp/kegg-bin/show_pathway?ath04650+AT5G47100	Natural killer cell mediated cytotoxicity	0	-0,005970643	-0,006450117	-1,0041471099	-1,00448089	DOWN	DOWN	0	0	0	0	0	0	0	0	0	0	0	0	0	0	0	0	0	0	0	0	0	0	0	0	0	0	0	0	0	0	0	0
Heli000957_st	HuCL03876C001	1	CL3876Contig1	IPR005704	ATCG00800.1	IPR005704:RibosomalproteinS3,bacterial; IPR015946:Khomology-like,alpha/beta;	ATCG00800.1:encodes a chloroplast ribosomal protein S3, a constituent of the small subunit of the ribosomal complex chrC:82826-83482 REVERSE	encodes	EMPTY	EMPTY	0	-0,242147144	-0,136956927	-1,1827516258	-1,099583319	DOWN	DOWN	0	0	0	0	0	0	0	0	0	0	0	0	0	0	0	0	0	0	0	0	0	0	1	0	1	1	0	0	0	0	0	0
Heli000958_st	HuCL01014C001	1	CL1014Contig1	IPR000608	AT5G50430.2	IPR000608:Ubiquitin-conjugatingenzyme,E2;	AT5G50430.2:UBC33; ubiquitin-protein ligase chr5:20551592-20553533 REVERSE	UBC33;	http://www.genome.jp/kegg-bin/show_pathway?ath04120+AT5G50430	Ubiquitin mediated proteolysis	0	-0,105257184	0,091706675	-1,075686132	1,065630053	DOWN	UP	0	0	0	0	0	0	0	0	0	0	0	0	0	0	0	0	0	0	0	0	0	0	0	0	0	0	0	0	0	0	0	0
Heli000959_st	HuCL02477C001	1	CL2477Contig1	IPR007608	AT1G11700.1	IPR007608:ProteinofunknownfunctionDUF584;	AT1G11700.1:similar to unknown protein [Arabidopsis thaliana] (TAIR:AT1G61930.1); similar to Protein of unknown function DUF584 [Medicago truncatula] (GB:ABE80969.1); similar to Os07g0516300 [Oryza sativa (japonica cultivar-group)] (GB:NP_001059782.1); contains InterPro domain Protein of unknown function DUF584; (InterPro:IPR007608) chr1:3945852-3946457 FORWARD	similar	EMPTY	EMPTY	1	-0,493179162	-0,119569647	-1,4075431611	-1,08641074	DOWN	DOWN	0	0	0	0	0	0	0	0	0	0	0	0	0	0	0	0	0	0	0	0	0	0	1	0	1	1	0	0	0	0	0	0
Heli000960_st	HuCL02436C002	1	CL2436Contig2	IPR000058	AT1G51200.2	IPR000058:Zincfinger,AN1-type; IPR002653:Zincfinger,A20-type;	AT1G51200.2:DNA binding / zinc ion binding chr1:18989358-18989879 FORWARD	DNA	EMPTY	EMPTY	0	-0,008421961	0,033077617	-1,0058547309	1,023192516	DOWN	UP	0	0	0	0	0	0	0	0	0	0	0	0	0	0	0	0	0	0	0	0	0	0	0	0	0	0	0	0	0	0	0	0
Heli000962_st	HuCL02052C001	1	CL2052Contig1	IPR001806	AT4G02080.1	IPR001806:RasGTPase;	AT4G02080.1:ASAR1 (Arabidopsis thaliana secretion-associated RAS super family 2); GTP binding chr4:921554-922547 FORWARD	ASAR1	EMPTY	EMPTY	0	0,15505397	0,145119727	1,1134632712	1,10582242	UP	UP	0	0	0	0	0	0	0	0	0	0	0	0	0	0	0	0	0	0	0	0	0	0	0	1	0	0	0	0	0	0	0	0
Heli000963_x_st	HuCL02531C001	1	CL2531Contig1	IPR002108	AT2G31200.1	IPR002108:Actin-binding,cofilin/tropomyosintype;	AT2G31200.1:ADF6 (ACTIN DEPOLYMERIZING FACTOR 6); actin binding chr2:13301248-13302025 FORWARD	ADF6	EMPTY	EMPTY	0	-0,095904105	-0,091055328	-1,0687349507	-1,065149052	DOWN	DOWN	0	0	0	0	0	0	0	0	0	0	0	0	0	0	0	0	0	0	0	0	0	0	0	0	0	0	0	0	0	0	0	0
Heli000964_st	HuCL00160C002	1	CL160Contig2	IPR001344	AT3G54890.1	IPR001344:ChlorophyllA-Bbindingprotein;	AT3G54890.1:LHCA1; chlorophyll binding chr3:20350684-20351900 REVERSE	LHCA1;	http://www.genome.jp/kegg-bin/show_pathway?ath00196+AT3G54890	Photosynthesis - antenna proteins	0	0,0410822	-0,03761209	1,0288853287	-1,026413528	UP	DOWN	0	0	0	0	0	0	0	0	0	0	0	0	0	0	0	0	0	0	0	0	0	0	0	0	0	0	0	0	0	0	0	0
Heli000965_st	HuCL03004C002	1	CL3004Contig2	IPR005062	AT1G64520.1	IPR005062:SAC3/GANP/Nin1/mts3/eIF-3p25;	AT1G64520.1:26S proteasome regulatory subunit, putative (RPN12) chr1:23960122-23961783 FORWARD	26S	http://www.genome.jp/kegg-bin/show_pathway?ath03050+AT1G64520	Proteasome	0	0,11121886	-0,037693127	1,0801404071	-1,026471183	UP	DOWN	0	0	0	0	0	0	0	0	0	0	0	0	0	0	0	0	0	0	0	0	0	0	0	0	0	0	0	0	0	0	0	0
Heli000966_st	HuCL00288C002	1	CL288Contig2	EMPTY	AT2G21870.1	EMPTY	AT2G21870.1:Identical to Probable ATP synthase 24 kDa subunit, mitochondrial precursor (EC 3.6.3.14) [Arabidopsis Thaliana] (GB:Q9SJ12;GB:Q8LBN3); similar to hypothetical protein MtrDRAFT_AC155898g5v1 [Medicago truncatula] (GB:ABE87707.1) chr2:9327536-9329698 REVERSE	Identical	EMPTY	EMPTY	0	-0,073301937	-0,057651737	-1,0521219514	-1,040770328	DOWN	DOWN	0	0	0	0	0	0	0	0	0	0	0	0	0	0	0	0	0	0	0	0	0	0	0	0	0	0	0	0	0	0	0	0
Heli000967_st	HuCL00773C001	1	CL773Contig1	IPR001806	AT4G17170.1	IPR001806:RasGTPase; IPR002078:RNApolymerasesigmafactor54,interaction; IPR003579:RassmallGTPase,Rabtype;	AT4G17170.1:AT-RAB2 (Arabidopsis Rab GTPase homolog B1c); GTP binding chr4:9644919-9646231 REVERSE	AT-RAB2	EMPTY	EMPTY	0	-0,036292025	-0,021453312	-1,0254747897	-1,014981416	DOWN	DOWN	0	0	0	0	0	0	0	0	0	0	0	0	0	0	0	0	0	0	0	0	0	0	0	0	0	0	0	0	0	0	0	0
Heli000968_st	HuCL12112C001	1	CL12112Contig1	EMPTY	EMPTY	EMPTY	EMPTY	EMPTY	EMPTY	EMPTY	0	0,087310494	-0,015025348	1,0623878069	-1,0104692	UP	DOWN	0	0	0	0	0	0	0	0	0	0	0	0	0	0	0	0	0	0	0	0	0	0	0	0	0	0	0	0	0	0	0	0
Heli000969_st	HuCL08628C001	1	CL8628Contig1	IPR004895	AT5G02040.2	IPR004895:PrenylatedrabacceptorPRA1;	AT5G02040.2:prenylated rab acceptor (PRA1) family protein chr5:401160-402468 FORWARD	prenylated	EMPTY	EMPTY	0	-0,136488131	-0,098118003	-1,0992260741	-1,070376245	DOWN	DOWN	0	0	0	0	0	0	0	0	0	0	0	0	0	0	0	0	0	0	0	0	0	0	0	0	0	0	0	0	0	0	0	0
Heli000970_x_st	HuCL00165C001	1	CL165Contig1	IPR000425	AT3G16240.1	IPR000425:Majorintrinsicprotein;	AT3G16240.1:DELTA-TIP (delta tonoplast integral protein); water channel chr3:5505540-5506794 FORWARD	DELTA-TIP	EMPTY	EMPTY	0	-2,031134486	-0,946084745	-4,0872613218	-1,926636957	DOWN	DOWN	1	0	DOWN	0	0	0	0	0	0	DOWN	2	DOWN	DOWN	DOWN	DOWN	DOWN	DOWN	DOWN	DOWN	8	0	0	1	1	1	1	0	1	0	1	0	0
Heli000971_st	HuCL03876C003	1	CL3876Contig3	IPR000114	ATCG00790.1	IPR000114:RibosomalproteinL16;	ATCG00790.1:chloroplast gene encoding a ribosomal protein L16, which is a constituent of 50S large ribosomal subunit chrC:81189-82652 REVERSE	chloroplast	EMPTY	EMPTY	0	-0,085802324	-0,086534856	-1,0612777842	-1,061816788	DOWN	DOWN	0	0	0	0	0	0	0	0	0	0	0	0	0	0	0	0	0	0	0	0	0	0	0	0	1	1	0	0	0	0	0	0
Heli000972_x_st	HuCL01885C001	1	CL1885Contig1	IPR001025	AT4G22140.2	IPR001025:Bromoadjacentregion; IPR001395:Aldo/ketoreductase; IPR011011:Zincfinger,FYVE/PHD-type; IPR013032:EGF-likeregion; IPR013083:Zincfinger,RING/FYVE/PHD-type;	AT4G22140.2:DNA binding chr4:11728105-11730242 REVERSE	DNA	EMPTY	EMPTY	0	0,023606381	0,02737886	1,0164972985	1,019158798	UP	UP	0	0	0	0	0	0	0	0	0	0	0	0	0	0	0	0	0	0	0	0	0	0	0	0	0	0	0	0	0	0	0	0
Heli000974_x_st	HuCL00205C002	1	CL205Contig2	IPR001251	EMPTY	IPR001251:Cellularretinaldehyde-binding/triplefunction,C-terminal;	EMPTY	EMPTY	EMPTY	EMPTY	0	0,058745037	0,032658899	1,0415593412	1,022895595	UP	UP	0	0	0	0	0	0	0	0	0	0	0	0	0	0	0	0	0	0	0	0	0	0	0	0	0	0	0	0	0	0	0	0
Heli000975_x_st	HuCL00002C019	1	CL2Contig19	IPR001344	AT1G29930.1	IPR001344:ChlorophyllA-Bbindingprotein;	AT1G29930.1:CAB1 (CHLOROPHYLL A/B BINDING PROTEIN 1); chlorophyll binding chr1:10478055-10478858 FORWARD	CAB1	http://www.genome.jp/kegg-bin/show_pathway?ath00196+AT1G29930	Photosynthesis - antenna proteins	0	-0,470500834	-0,164173165	-1,3855903947	-1,120523702	DOWN	DOWN	0	0	0	0	0	0	0	0	0	0	0	0	0	0	0	0	0	0	0	0	0	0	1	0	0	0	0	0	0	0	0	0
Heli000976_st	HuCL01650C002	1	CL1650Contig2	IPR000058	AT1G51200.2	IPR000058:Zincfinger,AN1-type; IPR002653:Zincfinger,A20-type;	AT1G51200.2:DNA binding / zinc ion binding chr1:18989358-18989879 FORWARD	DNA	EMPTY	EMPTY	0	0,5042715	0,224009602	1,4184069398	1,167975168	UP	UP	0	0	UP	0	0	0	0	0	0	0	1	0	0	0	0	0	0	0	0	0	0	0	1	0	0	0	0	0	0	0	0	0
Heli000978_st	HuCL01598C001	1	CL1598Contig1	IPR001179	EMPTY	IPR001179:Peptidyl-prolylcis-transisomerase,FKBP-type;	EMPTY	EMPTY	EMPTY	EMPTY	0	-0,076722678	-0,075032257	-1,0546195734	-1,053384588	DOWN	DOWN	0	0	0	0	0	0	0	0	0	0	0	0	0	0	0	0	0	0	0	0	0	0	0	0	1	1	0	0	0	0	0	0
Heli000979_st	HuCL00441C002	1	CL441Contig2	EMPTY	AT4G27450.1	EMPTY	AT4G27450.1:similar to unknown protein [Arabidopsis thaliana] (TAIR:AT3G15450.1); similar to unknown [Glycine max] (GB:AAG00940.1); contains domain no description (G3D.3.60.20.10); contains domain N-terminal nucleophile aminohydrolases (Ntn hydrolases) (SSF56235) chr4:13727671-13728689 REVERSE	similar	EMPTY	EMPTY	0	-0,200400174	-0,409865297	-1,1490170245	-1,328561762	DOWN	DOWN	0	0	0	0	0	0	0	UP	0	0	1	0	0	0	UP	0	0	0	0	1	0	0	0	0	0	0	0	0	0	0	0	0
Heli000980_st	HuCL01614C001	1	CL1614Contig1	IPR001568	AT2G02990.1	IPR001568:RibonucleaseT2;	AT2G02990.1:RNS1 (RIBONUCLEASE 1); endoribonuclease chr2:873713-874666 FORWARD	RNS1	EMPTY	EMPTY	0	0,101865053	0,021178994	1,0731599003	1,014788443	UP	UP	0	0	0	0	0	0	0	0	0	0	0	0	0	0	0	0	0	0	0	0	0	0	0	0	0	0	0	0	0	0	0	0
Heli000982_st	HuCL03478C001	1	CL3478Contig1	IPR002207	AT4G35000.1	IPR002207:Plantascorbateperoxidase; IPR010255:Haemperoxidase;	AT4G35000.1:APX3 (ASCORBATE PEROXIDASE 3); L-ascorbate peroxidase chr4:16665012-16667546 REVERSE	APX3	http://www.genome.jp/kegg-bin/show_pathway?ath00053+AT4G35000	Ascorbate and aldarate metabolism	0	0,273822255	0,093233773	1,2090067129	1,066758623	UP	UP	0	0	0	0	0	0	0	0	0	0	0	0	0	0	0	0	0	0	0	0	0	0	1	0	0	0	0	0	0	0	0	0
Heli000983_x_st	HuCL00007C007	1	CL7Contig7	IPR005825	AT3G49910.1	IPR005825:RibosomalproteinL24/L26; IPR008991:TranslationproteinSH3-like; IPR000109:TGF-betareceptor,typeI/IIextracellularregion;	AT3G49910.1:60S ribosomal protein L26 (RPL26A) chr3:18515296-18515736 FORWARD	60S	http://www.genome.jp/kegg-bin/show_pathway?ath03010+AT3G49910	Ribosome	0	-0,090788528	-0,138467181	-1,06495209	-1,100734998	DOWN	DOWN	0	0	0	0	0	0	0	0	0	0	0	0	0	0	0	0	0	0	0	0	0	0	0	0	0	0	0	0	0	0	0	0
Heli000984_x_st	HuCL00563C002	1	CL563Contig2	IPR002143	AT1G08360.1	IPR002143:RibosomalproteinL1;	AT1G08360.1:60S ribosomal protein L10A (RPL10aA) chr1:2636228-2637691 FORWARD	60S	http://www.genome.jp/kegg-bin/show_pathway?ath03010+AT1G08360	Ribosome	0	-0,18414783	-0,078414803	-1,1361456773	-1,055857253	DOWN	DOWN	0	0	0	0	0	0	0	0	0	0	0	0	0	0	0	0	0	0	0	0	0	0	0	0	0	0	0	0	0	0	0	0
Heli000985_st	HuCL02562C001	1	CL2562Contig1	IPR001806	AT4G19640.1	IPR001806:RasGTPase; IPR003579:RassmallGTPase,Rabtype;	AT4G19640.1:ARA7; GTP binding chr4:10687451-10689459 REVERSE	ARA7;	EMPTY	EMPTY	0	0,006463822	-0,004438208	1,0044904319	-1,003081068	UP	DOWN	0	0	0	0	0	0	0	0	0	0	0	0	0	0	0	0	0	0	0	0	0	0	0	0	0	0	0	0	0	0	0	0
Heli000987_st	HuCL00127C001	1	CL127Contig1	IPR014349	AT4G03280.1	IPR014349:Rieskeiron-sulphurprotein; IPR014909:Cytochromeb6-fcomplexFe-Ssubunit;	AT4G03280.1:PETC (PHOTOSYNTHETIC ELECTRON TRANSFER C) chr4:1440314-1441717 FORWARD	PETC	http://www.genome.jp/kegg-bin/show_pathway?ath00195+AT4G03280	Photosynthesis	0	0,094474019	0,029083117	1,0676760813	1,020363443	UP	UP	0	0	0	0	0	0	0	0	0	0	0	0	0	0	0	0	0	0	0	0	0	0	0	0	0	1	0	0	0	0	0	0
Heli000988_st	HuCL03845C001	1	CL3845Contig1	IPR001806	AT3G54840.1	IPR001806:RasGTPase; IPR002078:RNApolymerasesigmafactor54,interaction; IPR003579:RassmallGTPase,Rabtype;	AT3G54840.1:ARA6; GTP binding chr3:20329575-20331760 FORWARD	ARA6;	EMPTY	EMPTY	0	-0,112252676	-0,019621052	-1,0809146987	-1,013693182	DOWN	DOWN	0	0	0	0	0	0	0	0	0	0	0	0	0	0	0	0	0	0	0	0	0	0	0	0	0	0	0	0	0	0	0	0
Heli000990_st	HuCL00001C079	1	CL1Contig79	IPR001344	AT1G44575.1	IPR001344:ChlorophyllA-Bbindingprotein;	AT1G44575.1:NPQ4 (NONPHOTOCHEMICAL QUENCHING) chr1:16874208-16875634 FORWARD	NPQ4	http://www.genome.jp/kegg-bin/show_pathway?ath00195+AT1G44575	Photosynthesis	0	-0,126742427	-0,127677214	-1,0918255982	-1,09253327	DOWN	DOWN	0	0	0	0	0	0	0	0	0	0	0	0	0	0	0	0	0	0	0	0	0	0	0	0	0	1	0	0	0	0	0	0
Heli000991_st	HuCL00401C002	1	CL401Contig2	IPR001353	AT3G14290.1	IPR001353:20Sproteasome,AandBsubunits;	AT3G14290.1:PAE2 (20S proteasome alpha subunit E2); peptidase chr3:4764371-4766388 FORWARD	PAE2	http://www.genome.jp/kegg-bin/show_pathway?ath03050+AT3G14290	Proteasome	0	-0,169305022	-0,043240155	-1,1245166497	-1,030425467	DOWN	DOWN	0	0	0	0	0	0	0	0	0	0	0	0	0	0	0	0	0	0	0	0	0	0	0	0	1	1	0	0	0	0	0	0
Heli000992_st	HuCL00854C001	1	CL854Contig1	IPR001326	AT5G19510.1	IPR001326:TranslationelongationfactorEF1B,betaanddeltachains,C-terminal; IPR010987:GlutathioneS-transferase,C-terminal-like; IPR014717:TranslationelongationfactorEF1B/ribosomalproteinS6,conserved;	AT5G19510.1:elongation factor 1B alpha-subunit 2 (eEF1Balpha2) chr5:6581856-6583139 REVERSE	elongation	EMPTY	EMPTY	0	0,10459798	-0,017337632	1,075194736	-1,012090032	UP	DOWN	0	0	0	0	0	0	0	0	0	0	0	0	0	0	0	0	0	0	0	0	0	0	0	0	0	1	0	0	0	0	0	0
Heli000993_st	HuCL00001C738	1	CL1Contig738	IPR008629	AT3G59400.1	IPR008629:GUN4-like;	AT3G59400.1:GUN4 (Genomes uncoupled 4) chr3:21959858-21960655 REVERSE	GUN4	EMPTY	EMPTY	0	-0,048701945	0,103658019	-1,0343338702	1,074494441	DOWN	UP	0	0	0	0	0	0	0	0	0	0	0	0	0	0	0	0	0	0	0	0	0	0	0	0	0	0	0	0	0	0	0	0
Heli000994_st	HuCL00001C839	1	CL1Contig839	IPR000425	AT3G16240.1	IPR000425:Majorintrinsicprotein;	AT3G16240.1:DELTA-TIP (delta tonoplast integral protein); water channel chr3:5505540-5506794 FORWARD	DELTA-TIP	EMPTY	EMPTY	0	-1,404259295	-0,597213072	-2,6468185487	-1,512791406	DOWN	DOWN	1	0	DOWN	0	0	0	0	0	0	0	1	DOWN	DOWN	0	0	DOWN	DOWN	DOWN	DOWN	6	0	0	1	0	1	1	0	0	0	0	0	0
Heli000995_st	HuCL00086C003	1	CL86Contig3	IPR000425	AT3G16240.1	IPR000425:Majorintrinsicprotein;	AT3G16240.1:DELTA-TIP (delta tonoplast integral protein); water channel chr3:5505540-5506794 FORWARD	DELTA-TIP	EMPTY	EMPTY	0	-1,025063185	-0,338602507	-2,0350485103	-1,264531089	DOWN	DOWN	1	0	DOWN	0	0	0	0	0	0	0	1	DOWN	0	0	0	DOWN	DOWN	DOWN	DOWN	5	0	0	1	0	0	1	0	0	0	0	0	0
Heli000996_st	HuCL03188C001	1	CL3188Contig1	IPR001806	AT4G19640.1	IPR001806:RasGTPase; IPR003579:RassmallGTPase,Rabtype;	AT4G19640.1:ARA7; GTP binding chr4:10687451-10689459 REVERSE	ARA7;	EMPTY	EMPTY	0	0,226701795	0,106446135	1,1701567451	1,07657299	UP	UP	0	0	0	0	0	0	0	0	0	0	0	0	0	0	0	0	0	0	0	0	0	0	0	0	0	0	0	0	0	0	0	0
Heli000997_st	HuCL00001C677	1	CL1Contig677	IPR003666	EMPTY	IPR003666:PhotosystemIreactioncentreproteinPsaF,subunitIII;	EMPTY	EMPTY	EMPTY	EMPTY	0	-0,173932691	-0,018128242	-1,1281295033	-1,012644818	DOWN	DOWN	0	0	0	0	0	0	0	0	0	0	0	0	0	0	0	0	0	0	0	0	0	0	0	0	0	0	0	0	0	0	0	0
Heli000998_st	HuCL11704C001	1	CL11704Contig1	IPR000315	AT1G75540.1	IPR000315:Zincfinger,B-box;	AT1G75540.1:zinc finger (B-box type) family protein chr1:28369720-28371059 FORWARD	zinc	EMPTY	EMPTY	0	-0,056408109	-0,055133152	-1,0398735526	-1,038954988	DOWN	DOWN	0	0	0	0	0	0	0	0	0	0	0	0	0	0	0	0	0	0	0	0	0	0	0	0	0	0	0	0	0	0	0	0
Heli001001_st	HuCL09146C001	1	CL9146Contig1	IPR006734	AT1G21000.1	IPR006734:ProteinofunknownfunctionDUF597;	AT1G21000.1:zinc-binding family protein chr1:7337908-7339077 FORWARD	zinc-binding	EMPTY	EMPTY	0	1,055857702	0,485425788	2,0789538058	1,399998991	UP	UP	1	0	UP	0	0	0	0	0	0	UP	2	UP	UP	0	0	0	UP	UP	UP	5	0	0	1	1	0	1	0	1	0	1	0	0
Heli001002_x_st	HuCL04957C002	1	CL4957Contig2	IPR011011	AT5G26210.1	IPR011011:Zincfinger,FYVE/PHD-type; IPR013083:Zincfinger,RING/FYVE/PHD-type;	AT5G26210.1:PHD finger family protein chr5:9158569-9160224 REVERSE	PHD	EMPTY	EMPTY	0	0,059270071	0,074432113	1,0419384605	1,052946484	UP	UP	0	0	0	0	0	0	0	0	0	0	0	0	0	0	0	0	0	0	0	0	0	0	0	0	0	0	0	0	0	0	0	0
Heli001003_st	HuCL00332C001	1	CL332Contig1	IPR004877	EMPTY	IPR004877:Cytochromeb561;	EMPTY	EMPTY	EMPTY	EMPTY	0	0,070247265	0,097970675	1,0498966111	1,070266943	UP	UP	0	0	0	0	0	0	0	0	0	0	0	0	0	0	0	0	0	0	0	0	0	0	0	0	0	0	0	0	0	0	0	0
Heli001005_x_st	HuCL00911C001	1	CL911Contig1	IPR001377	AT5G14740.2	IPR001377:RibosomalproteinS6e;	AT5G14740.2:CA2 (BETA CARBONIC ANHYDRASE 2); carbonate dehydratase/ zinc ion binding chr5:4760539-4762385 FORWARD	CA2	http://www.genome.jp/kegg-bin/show_pathway?ath00910+AT5G14740	Nitrogen metabolism	0	-0,167545723	-0,163041047	-1,1231461902	-1,119644744	DOWN	DOWN	0	0	0	0	0	0	0	0	0	0	0	0	0	0	0	0	0	0	0	0	0	0	0	0	0	0	0	0	0	0	0	0
Heli001006_x_st	HuCL00002C059	1	CL2Contig59	IPR001344	AT1G29930.1	IPR001344:ChlorophyllA-Bbindingprotein;	AT1G29930.1:CAB1 (CHLOROPHYLL A/B BINDING PROTEIN 1); chlorophyll binding chr1:10478055-10478858 FORWARD	CAB1	http://www.genome.jp/kegg-bin/show_pathway?ath00196+AT1G29930	Photosynthesis - antenna proteins	0	-0,298783159	-0,176830508	-1,2301064425	-1,130397757	DOWN	DOWN	0	0	0	0	0	0	0	0	0	0	0	0	0	0	0	0	0	0	0	0	0	0	0	0	0	0	0	0	0	0	0	0
Heli001007_st	HuCL01310C001	1	CL1310Contig1	IPR005301	AT5G45550.1	IPR005301:Mob1/phocein;	AT5G45550.1:mob1/phocein family protein chr5:18479511-18482067 FORWARD	mob1/phocein	EMPTY	EMPTY	0	0,18779377	0,052500921	1,1390205452	1,037061119	UP	UP	0	0	0	0	0	0	0	0	0	0	0	0	0	0	0	0	0	0	0	0	0	0	0	0	0	0	0	0	0	0	0	0
Heli001008_st	HuCL03247C001	1	CL3247Contig1	IPR007493	EMPTY	IPR007493:ProteinofunknownfunctionDUF538;	EMPTY	EMPTY	EMPTY	EMPTY	0	-0,296101926	-0,156326418	-1,2278224262	-1,114445772	DOWN	DOWN	0	0	0	0	0	0	0	0	0	0	0	0	0	0	0	0	0	0	0	0	0	0	0	0	0	0	0	0	0	0	0	0
Heli001009_st	HuCL05684C001	1	CL5684Contig1	IPR000133	AT3G25040.1	IPR000133:ERlumenproteinretainingreceptor;	AT3G25040.1:ER lumen protein retaining receptor, putative / HDEL receptor, putative chr3:9124486-9126058 FORWARD	ER	EMPTY	EMPTY	0	-0,082800315	-0,013258791	-1,0590717373	-1,009232654	DOWN	DOWN	0	0	0	0	0	0	0	0	0	0	0	0	0	0	0	0	0	0	0	0	0	0	0	0	0	0	0	0	0	0	0	0
Heli001010_x_st	HuCL00685C002	1	CL685Contig2	IPR001353	AT1G21720.1	IPR001353:20Sproteasome,AandBsubunits;	AT1G21720.1:PBC1 (20S proteasome beta subunit C1); peptidase chr1:7626383-7628059 FORWARD	PBC1	http://www.genome.jp/kegg-bin/show_pathway?ath03050+AT1G21720	Proteasome	0	0,002676587	0,118428682	1,0018569908	1,085551884	UP	UP	0	0	0	0	0	0	0	0	0	0	0	0	0	0	0	0	0	0	0	0	0	0	0	0	0	0	0	0	0	0	0	0
Heli001011_x_st	HuCL04437C001	1	CL4437Contig1	IPR001806	AT3G54840.1	IPR001806:RasGTPase; IPR002078:RNApolymerasesigmafactor54,interaction; IPR003579:RassmallGTPase,Rabtype;	AT3G54840.1:ARA6; GTP binding chr3:20329575-20331760 FORWARD	ARA6;	EMPTY	EMPTY	0	-0,005118979	0,066235677	-1,0035545082	1,046981302	DOWN	UP	0	0	0	0	0	0	0	0	0	0	0	0	0	0	0	0	0	0	0	0	0	0	0	0	0	1	0	0	0	0	0	0
Heli001012_st	HuCL08585C001	1	CL8585Contig1	IPR005998	AT1G80750.1	IPR005998:RibosomalproteinL7,eukaryotic;	AT1G80750.1:60S ribosomal protein L7 (RPL7A) chr1:30353944-30355326 FORWARD	60S	http://www.genome.jp/kegg-bin/show_pathway?ath03010+AT1G80750	Ribosome	0	0,085007712	0,10642523	1,0606934113	1,07655739	UP	UP	0	0	0	0	0	0	0	0	0	0	0	0	0	0	0	0	0	0	0	0	0	0	0	0	0	0	0	0	0	0	0	0
Heli001013_st	HuCL00958C001	1	CL958Contig1	IPR002935	AT4G34050.1	IPR002935:O-methyltransferase,family3;	AT4G34050.1:caffeoyl-CoA 3-O-methyltransferase, putative chr4:16310849-16311978 FORWARD	caffeoyl-CoA	http://www.genome.jp/kegg-bin/show_pathway?ath00360+AT4G34050	Phenylalanine metabolism	0	0,252808478	0,192984955	1,1915243857	1,143126415	UP	UP	0	0	0	0	0	0	0	0	0	0	0	0	0	0	0	0	0	0	0	0	0	0	0	0	0	1	0	0	0	0	0	0
Heli001016_x_st	HuCL02436C001	1	CL2436Contig1	IPR000058	AT1G51200.2	IPR000058:Zincfinger,AN1-type; IPR002653:Zincfinger,A20-type;	AT1G51200.2:DNA binding / zinc ion binding chr1:18989358-18989879 FORWARD	DNA	EMPTY	EMPTY	0	-0,123735076	0,093470868	-1,089552018	1,066933951	DOWN	UP	0	0	0	0	0	0	0	0	0	0	0	0	0	0	0	0	0	0	0	0	0	0	0	0	1	1	0	0	0	0	0	0
Heli001017_st	HuCL04666C001	1	CL4666Contig1	IPR000235	ATMG01270.1	IPR000235:RibosomalproteinS7;	ATMG01270.1:encodes a mitochondrial ribosomal protein S7, a constituent of the small subunit of the ribosomal complex chrM:314627-315073 FORWARD	encodes	EMPTY	EMPTY	0	-0,023308489	0,045249923	-1,0162874308	1,031861917	DOWN	UP	0	0	0	0	0	0	0	0	0	0	0	0	0	0	0	0	0	0	0	0	0	0	0	0	0	0	1	0	0	0	0	0
Heli001018_x_st	HuCL01290C001	1	CL1290Contig1	IPR001806	AT3G62290.1	IPR001806:RasGTPase; IPR003579:RassmallGTPase,Rabtype;	AT3G62290.1:ATARFA1E (ADP-ribosylation factor A1E); GTP binding / phospholipase activator/ protein binding chr3:23063262-23064520 FORWARD	ATARFA1E	EMPTY	EMPTY	0	-0,238060899	-0,11549463	-1,1794063763	-1,083346409	DOWN	DOWN	0	0	0	0	0	0	0	0	0	0	0	0	0	0	0	0	0	0	0	0	0	0	0	0	0	0	0	0	0	0	0	0
Heli001019_st	HuCL03427C001	1	CL3427Contig1	IPR002100	AT1G24260.1	IPR002100:Transcriptionfactor,MADS-box; IPR002487:Transcriptionfactor,K-box;	AT1G24260.1:SEP3 (SEPALLATA3); transcription factor chr1:8593779-8595851 REVERSE	SEP3	EMPTY	EMPTY	0	0,17823056	0,143051347	1,1314952749	1,104238147	UP	UP	0	0	0	0	0	0	0	0	0	0	0	0	0	0	0	0	0	0	0	0	0	0	0	0	0	1	0	0	0	0	0	0
Heli001020_x_st	HuCL02607C001	1	CL2607Contig1	IPR003719	AT4G02860.1	IPR003719:PhenazinebiosynthesisPhzC/PhzFprotein;	AT4G02860.1:catalytic chr4:1268952-1270508 REVERSE	catalytic	EMPTY	EMPTY	0	0,063203812	0,005924772	1,0447833508	1,004115183	UP	UP	0	0	0	0	0	0	0	0	0	0	0	0	0	0	0	0	0	0	0	0	0	0	0	0	1	1	0	0	0	0	0	0
Heli001021_st	HuCL04025C001	1	CL4025Contig1	IPR005226	EMPTY	IPR005226:ConservedhypotheticalproteinCHP00245;	EMPTY	EMPTY	EMPTY	EMPTY	0	-0,093118679	0,004317638	-1,0666735239	1,002997241	DOWN	UP	0	0	0	0	0	0	0	0	0	0	0	0	0	0	0	0	0	0	0	0	0	0	0	0	0	0	0	0	0	0	0	0
Heli001022_st	HuCL07072C001	1	CL7072Contig1	IPR002100	AT2G22540.1	IPR002100:Transcriptionfactor,MADS-box; IPR002487:Transcriptionfactor,K-box;	AT2G22540.1:SVP (SHORT VEGETATIVE PHASE); transcription factor chr2:9587497-9590683 FORWARD	SVP	EMPTY	EMPTY	0	-0,214187705	-0,086466619	-1,1600505756	-1,061766567	DOWN	DOWN	0	0	0	0	0	0	0	0	0	0	0	0	0	0	0	0	0	0	0	0	0	0	0	0	0	0	0	0	0	0	0	0
Heli001023_st	HuCL00694C001	1	CL694Contig1	IPR001388	AT5G58060.1	IPR001388:Synaptobrevin; IPR011012:Longin-like;	AT5G58060.1:YKT61 (similar to yeast SNARE YKT6 1) chr5:23515503-23517354 FORWARD	YKT61	http://www.genome.jp/kegg-bin/show_pathway?ath04130+AT5G58060	SNARE interactions in vesicular transport	0	-0,023958439	-0,085590964	-1,0167453826	-1,061122315	DOWN	DOWN	0	0	0	0	0	0	0	0	0	0	0	0	0	0	0	0	0	0	0	0	0	0	0	0	0	0	0	0	0	0	0	0
Heli001025_x_st	HuCL00001C861	1	CL1Contig861	IPR001806	AT5G55190.1	IPR001806:RasGTPase; IPR013753:Ras;	AT5G55190.1:RAN3; GTP binding chr5:22409511-22411183 FORWARD	RAN3;	http://www.genome.jp/kegg-bin/show_pathway?ath03008+AT5G55190	Ribosome biogenesis in eukaryotes	0	-0,040453363	0,029954645	-1,0284369594	1,020980028	DOWN	UP	0	0	0	0	0	0	0	0	0	0	0	0	0	0	0	0	0	0	0	0	0	0	0	0	0	0	0	0	0	0	0	0
Heli001026_x_st	HuCL01309C001	1	CL1309Contig1	IPR001806	AT3G18820.1	IPR001806:RasGTPase; IPR002078:RNApolymerasesigmafactor54,interaction; IPR003579:RassmallGTPase,Rabtype;	AT3G18820.1:AtRABG3f/AtRab7B (Arabidopsis Rab GTPase homolog G3f); GTP binding chr3:6484272-6486011 FORWARD	AtRABG3f/AtRab7B	http://www.genome.jp/kegg-bin/show_pathway?ath04144+AT3G18820	Endocytosis	0	-0,155139556	-0,062760297	-1,1135293279	-1,044462211	DOWN	DOWN	0	0	0	0	0	0	0	0	0	0	0	0	0	0	0	0	0	0	0	0	0	0	0	0	0	0	0	0	0	0	0	0
Heli001027_st	HuCL10230C001	1	CL10230Contig1	IPR013857	AT1G17350.1	IPR013857:NADH:ubiquinoneoxidoreductasecomplexIintermediate-associatedprotein30;	AT1G17350.1:auxin-induced-related / indole-3-acetic acid induced-related chr1:5942384-5944265 FORWARD	auxin-induced-related	EMPTY	EMPTY	0	0,188321809	-0,055966718	1,1394375129	-1,039555453	UP	DOWN	0	0	0	0	0	0	0	0	0	0	0	0	0	0	0	0	0	0	0	0	0	0	0	0	0	0	0	0	0	0	0	0
Heli001029_st	HuCL01572C001	1	CL1572Contig1	IPR001353	AT5G66140.1	IPR001353:20Sproteasome,AandBsubunits;	AT5G66140.1:PAD2 (20S proteasome alpha subunit D2); peptidase chr5:26454671-26455903 REVERSE	PAD2	http://www.genome.jp/kegg-bin/show_pathway?ath03050+AT5G66140	Proteasome	0	-0,02979072	0,00407229	-1,0208640265	1,002826684	DOWN	UP	0	0	0	0	0	0	0	0	0	0	0	0	0	0	0	0	0	0	0	0	0	0	0	0	0	0	0	0	0	0	0	0
Heli001030_x_st	HuCL00124C001	1	CL124Contig1	IPR001806	AT1G75080.2	IPR001806:RasGTPase; IPR003579:RassmallGTPase,Rabtype;	AT1G75080.2:BZR1 (BRASSINAZOLE-RESISTANT 1) chr1:28189370-28190724 FORWARD	BZR1	http://www.genome.jp/kegg-bin/show_pathway?ath04075+AT1G75080	Plant hormone signal transduction	0	-0,052620573	0,059183051	-1,0371471323	1,041875615	DOWN	UP	0	0	0	0	0	0	0	0	0	0	0	0	0	0	0	0	0	0	0	0	0	0	0	0	0	1	0	0	0	0	0	0
Heli001031_st	HuCL01907C001	1	CL1907Contig1	IPR001450	AT1G16700.1	IPR001450:4Fe-4Sferredoxin,iron-sulphurbinding; IPR010226:NADH-quinoneoxidoreductase,chainI;	AT1G16700.1:ATMLO14 (ARABIDOPSIS THALIANA MILDEW RESISTANCE LOCUS O 14); NADH dehydrogenase (ubiquinone) chr1:5710005-5711687 FORWARD	ATMLO14	http://www.genome.jp/kegg-bin/show_pathway?ath00190+AT1G16700	Oxidative phosphorylation	0	0,648107555	0,282679744	1,5671111999	1,216452295	UP	UP	0	0	UP	0	0	0	0	0	0	0	1	0	0	0	0	0	0	0	0	0	0	0	1	0	1	1	0	0	0	0	0	0
Heli001032_x_st	HuCL02649C002	1	CL2649Contig2	IPR005998	AT1G80750.1	IPR005998:RibosomalproteinL7,eukaryotic;	AT1G80750.1:60S ribosomal protein L7 (RPL7A) chr1:30353944-30355326 FORWARD	60S	http://www.genome.jp/kegg-bin/show_pathway?ath03010+AT1G80750	Ribosome	0	-0,124240919	-0,067404339	-1,0899341076	-1,047829757	DOWN	DOWN	0	0	0	0	0	0	0	0	0	0	0	0	0	0	0	0	0	0	0	0	0	0	0	0	0	0	0	0	0	0	0	0
Heli001033_x_st	HuCL04987C001	1	CL4987Contig1	IPR001087	EMPTY	IPR001087:Lipolyticenzyme,G-D-S-L; IPR013830:Esterase,SGNHhydrolase-type;	EMPTY	EMPTY	EMPTY	EMPTY	0	0,261934264	0,089506721	1,1990852766	1,064006321	UP	UP	0	0	0	0	0	0	0	0	0	0	0	0	0	0	0	0	0	0	0	0	0	0	0	0	0	1	0	0	0	0	0	0
Heli001034_st	HuCL07329C001	1	CL7329Contig1	IPR001087	EMPTY	IPR001087:Lipolyticenzyme,G-D-S-L; IPR013830:Esterase,SGNHhydrolase-type;	EMPTY	EMPTY	EMPTY	EMPTY	0	-0,198629835	-0,063599029	-1,1476079242	-1,045069602	DOWN	DOWN	0	0	0	0	0	0	0	0	0	0	0	0	0	0	0	0	0	0	0	0	0	0	0	0	0	1	0	0	0	0	0	0
Heli001036_st	HuCL00674C002	1	CL674Contig2	IPR001476	AT5G20720.2	IPR001476:ChaperoninCpn10;	AT5G20720.2:CPN20 (CHAPERONIN 20); calmodulin binding chr5:7015017-7016356 FORWARD	CPN20	EMPTY	EMPTY	0	-0,31648115	-0,165311212	-1,2452894798	-1,121407957	DOWN	DOWN	0	0	0	0	0	0	0	0	0	0	0	0	0	0	0	0	0	0	0	0	0	0	1	0	1	1	0	0	0	0	0	0
Heli001037_x_st	HuCL02341C002	1	CL2341Contig2	IPR001377	AT4G31700.1	IPR001377:RibosomalproteinS6e;	AT4G31700.1:RPS6 (RIBOSOMAL PROTEIN S6); structural constituent of ribosome chr4:15346312-15347720 REVERSE	RPS6	http://www.genome.jp/kegg-bin/show_pathway?ath03010+AT4G31700	Ribosome	0	-0,464720382	-0,268731088	-1,3800498511	-1,204747734	DOWN	DOWN	0	0	0	0	0	0	0	0	0	0	0	0	0	0	0	0	0	0	0	0	0	0	0	0	0	1	0	0	0	0	0	0
Heli001038_st	HuCL06151C001	1	CL6151Contig1	IPR002100	AT3G54340.1	IPR002100:Transcriptionfactor,MADS-box; IPR002487:Transcriptionfactor,K-box;	AT3G54340.1:AP3 (APETALA 3); DNA binding / transcription factor chr3:20130406-20132065 REVERSE	AP3	EMPTY	EMPTY	0	0,010107399	-0,007009109	1,007030514	-1,004870165	UP	DOWN	0	0	0	0	0	0	0	0	0	0	0	0	0	0	0	0	0	0	0	0	0	0	0	0	0	0	0	0	0	0	0	0
Heli001039_st	HuCL01065C002	1	CL1065Contig2	IPR000058	AT3G12630.1	IPR000058:Zincfinger,AN1-type;	AT3G12630.1:zinc finger (AN1-like) family protein chr3:4012714-4013196 FORWARD	zinc	EMPTY	EMPTY	0	-0,218400548	-0,039368748	-1,1634430135	-1,027664073	DOWN	DOWN	0	0	0	0	0	0	0	0	0	0	0	0	0	0	0	0	0	0	0	0	0	0	0	0	0	0	0	0	0	0	0	0
Heli001040_st	HuCL07176C001	1	CL7176Contig1	IPR007699	EMPTY	IPR007699:SGS; IPR008978:HSP20-likechaperone; IPR015120:Siahinteractingprotein,Nterminal;	EMPTY	EMPTY	EMPTY	EMPTY	0	0,230462636	0,198454706	1,1732111082	1,147468624	UP	UP	0	0	0	0	0	0	0	0	0	0	0	0	0	0	0	0	0	0	0	0	0	0	0	0	0	0	0	0	0	0	0	0
Heli001042_st	HuCL03686C002	1	CL3686Contig2	IPR000315	AT2G31380.1	IPR000315:Zincfinger,B-box;	AT2G31380.1:STH (salt tolerance homologue); transcription factor/ zinc ion binding chr2:13389227-13390379 FORWARD	STH	EMPTY	EMPTY	0	0,211145296	0,222634746	1,1576067955	1,166862644	UP	UP	0	0	0	0	0	0	0	0	0	0	0	0	0	0	0	0	0	0	0	0	0	0	0	0	1	1	0	0	0	0	0	0
Heli001043_x_st	HuCL00001C703	1	CL1Contig703	IPR000894	AT5G38430.1	IPR000894:Ribulosebisphosphatecarboxylase,smallchain;	AT5G38430.1:ribulose bisphosphate carboxylase small chain 1B / RuBisCO small subunit 1B (RBCS-1B) (ATS1B) chr5:15401580-15402385 REVERSE	ribulose	http://www.genome.jp/kegg-bin/show_pathway?ath00630+AT5G38430	Glyoxylate and dicarboxylate metabolism	0	-0,028032745	-0,025398005	-1,0196208252	-1,017760429	DOWN	DOWN	0	0	0	0	0	0	0	0	0	0	0	0	0	0	0	0	0	0	0	0	0	0	0	0	0	0	0	0	0	0	0	0
Heli001044_x_st	HuCL00002C048	1	CL2Contig48	IPR001344	AT1G29930.1	IPR001344:ChlorophyllA-Bbindingprotein;	AT1G29930.1:CAB1 (CHLOROPHYLL A/B BINDING PROTEIN 1); chlorophyll binding chr1:10478055-10478858 FORWARD	CAB1	http://www.genome.jp/kegg-bin/show_pathway?ath00196+AT1G29930	Photosynthesis - antenna proteins	0	-0,077033574	-0,002580334	-1,0548468649	-1,001790151	DOWN	DOWN	0	0	0	0	0	0	0	0	0	0	0	0	0	0	0	0	0	0	0	0	0	0	0	0	1	0	0	0	0	0	0	0
Heli001049_st	HuCL02759C001	1	CL2759Contig1	IPR000711	AT5G13450.1	IPR000711:ATPase,F1complex,OSCP/deltasubunit;	AT5G13450.1:ATP synthase delta chain, mitochondrial, putative / H(+)-transporting two-sector ATPase, delta (OSCP) subunit, putative chr5:4310561-4311944 REVERSE	ATP	http://www.genome.jp/kegg-bin/show_pathway?ath00190+AT5G13450	Oxidative phosphorylation	0	-0,486384929	-0,273073399	-1,4009300566	-1,208379319	DOWN	DOWN	0	0	0	0	0	0	0	0	0	0	0	0	0	0	0	0	0	0	0	0	0	0	1	0	0	1	0	0	0	0	0	0
Heli001050_st	HuCL05512C001	1	CL5512Contig1	IPR005024	AT5G04850.1	IPR005024:Snf7;	AT5G04850.1:SNF7 family protein chr5:1408247-1409807 REVERSE	SNF7	http://www.genome.jp/kegg-bin/show_pathway?ath04144+AT5G04850	Endocytosis	0	0,018774988	-0,020603942	1,0130988784	-1,014384033	UP	DOWN	0	0	0	0	0	0	0	0	0	0	0	0	0	0	0	0	0	0	0	0	0	0	0	0	0	0	0	0	0	0	0	0
Heli001051_st	HuCL02501C001	1	CL2501Contig1	IPR001040	AT5G35620.1	IPR001040:Eukaryotictranslationinitiationfactor4E(eIF-4E);	AT5G35620.1:LSP1 (LOSS OF SUSCEPTIBILITY TO POTYVIRUSES); RNA binding / translation initiation factor chr5:13842176-13843561 REVERSE	LSP1	EMPTY	EMPTY	0	-0,681304577	-0,272705298	-1,6035891675	-1,208071043	DOWN	DOWN	0	0	DOWN	0	0	0	0	0	0	0	1	DOWN	0	0	0	0	DOWN	0	0	2	0	0	0	0	0	0	0	0	0	0	0	0
Heli001052_x_st	HuCL08110C001	1	CL8110Contig1	IPR003511	EMPTY	IPR003511:DNA-bindingHORMA;	EMPTY	EMPTY	EMPTY	EMPTY	0	-0,150594169	-0,077731135	-1,1100265386	-1,05535702	DOWN	DOWN	0	0	0	0	0	0	0	0	0	0	0	0	0	0	0	0	0	0	0	0	0	0	0	0	0	0	0	0	0	0	0	0
Heli001053_st	HuCL00865C001	1	CL865Contig1	IPR002946	AT1G78380.1	IPR002946:Intracellularchloridechannel; IPR004046:GlutathioneS-transferase,C-terminal; IPR012336:Thioredoxin-likefold;	AT1G78380.1:ATGSTU19 (GLUTATHIONE TRANSFERASE 8); glutathione transferase chr1:29491552-29492712 REVERSE	ATGSTU19	EMPTY	EMPTY	0	-0,009423277	0,087446407	-1,0065530961	1,062487897	DOWN	UP	0	0	0	0	0	0	0	0	0	0	0	0	0	0	0	0	0	0	0	0	0	0	0	0	0	0	0	0	0	0	0	0
Heli001055_st	HuCL05108C001	1	CL5108Contig1	IPR000652	AT3G55440.1	IPR000652:Triosephosphateisomerase;	AT3G55440.1:ATCTIMC (CYTOSOLIC TRIOSE PHOSPHATE ISOMERASE); triose-phosphate isomerase chr3:20564771-20567055 FORWARD	ATCTIMC	http://www.genome.jp/kegg-bin/show_pathway?ath00010+AT3G55440	Glycolysis / Gluconeogenesis	0	0,016593569	-0,016023847	1,0115681854	-1,011168795	UP	DOWN	0	0	0	0	0	0	0	0	0	0	0	0	0	0	0	0	0	0	0	0	0	0	0	0	0	0	0	0	0	0	0	0
Heli001056_x_st	HuCL03692C001	1	CL3692Contig1	IPR001353	AT3G60820.1	IPR001353:20Sproteasome,AandBsubunits;	AT3G60820.1:PBF1 (20S proteasome beta subunit F1); peptidase chr3:22483013-22484784 REVERSE	PBF1	http://www.genome.jp/kegg-bin/show_pathway?ath03050+AT3G60820	Proteasome	0	0,029525893	0,020461806	1,0206766498	1,0142841	UP	UP	0	0	0	0	0	0	0	0	0	0	0	0	0	0	0	0	0	0	0	0	0	0	0	0	1	1	0	0	0	0	0	0
Heli001057_x_st	HuCL05402C002	1	CL5402Contig2	IPR006977	AT2G36300.1	IPR006977:Yip1domain;	AT2G36300.1:integral membrane Yip1 family protein chr2:15220441-15221208 REVERSE	integral	EMPTY	EMPTY	0	-0,085503981	0,002394578	-1,0610583393	1,001661173	DOWN	UP	0	0	0	0	0	0	0	0	0	0	0	0	0	0	0	0	0	0	0	0	0	0	0	0	0	0	0	0	0	0	0	0
Heli001058_st	HuCL08235C001	1	CL8235Contig1	IPR001806	AT2G18390.1	IPR001806:RasGTPase; IPR003579:RassmallGTPase,Rabtype;	AT2G18390.1:TTN5 (TITAN 5); GTP binding chr2:7995417-7996456 FORWARD	TTN5	EMPTY	EMPTY	0	0,061791207	0,000878785	1,043760859	1,000609313	UP	UP	0	0	0	0	0	0	0	0	0	0	0	0	0	0	0	0	0	0	0	0	0	0	0	0	0	0	0	0	0	0	0	0
Heli001059_st	HuCL04409C001	1	CL4409Contig1	IPR012255	AT5G43430.1	IPR012255:Electrontransferflavoprotein,betasubunit; IPR014729:Rossmann-likealpha/beta/alphasandwichfold;	AT5G43430.1:ETFBETA; electron carrier chr5:17470884-17472339 FORWARD	ETFBETA;	EMPTY	EMPTY	0	0,20005224	0,16104622	1,1487399501	1,118097671	UP	UP	0	0	0	0	0	0	0	0	0	0	0	0	0	0	0	0	0	0	0	0	0	0	0	0	0	1	0	0	0	0	0	0
Heli001061_st	HuCL02878C001	1	CL2878Contig1	IPR002097	AT5G56600.1	IPR002097:Profilin/allergen;	AT5G56600.1:PFN3/PRF3 (PROFILIN 3); actin binding chr5:22927108-22928047 REVERSE	PFN3/PRF3	EMPTY	EMPTY	0	-0,072336983	-0,017525624	-1,0514184695	-1,012221922	DOWN	DOWN	0	0	0	0	0	0	0	0	0	0	0	0	0	0	0	0	0	0	0	0	0	0	0	0	0	0	0	0	0	0	0	0
Heli001062_st	HuCL00007C009	1	CL7Contig9	IPR000608	AT4G27960.2	IPR000608:Ubiquitin-conjugatingenzyme,E2;	AT4G27960.2:UBC9 (UBIQUITIN CONJUGATING ENZYME 9); ubiquitin-protein ligase chr4:13916071-13917299 REVERSE	UBC9	EMPTY	EMPTY	0	0,012089604	-0,01000787	1,0084150844	-1,006961043	UP	DOWN	0	0	0	0	0	0	0	0	0	0	0	0	0	0	0	0	0	0	0	0	0	0	0	0	0	0	0	0	0	0	0	0
Heli001063_st	HuCL02925C001	1	CL2925Contig1	IPR000816	EMPTY	IPR000816:PeptidaseC15,pyroglutamylpeptidaseI;	EMPTY	EMPTY	EMPTY	EMPTY	0	0,301626368	0,164440022	1,2325330803	1,120730985	UP	UP	0	0	0	0	0	0	0	0	0	0	0	0	0	0	0	0	0	0	0	0	0	0	0	0	0	0	0	0	0	0	0	0
Heli001064_x_st	HuCL00002C073	1	CL2Contig73	IPR001344	AT1G29930.1	IPR001344:ChlorophyllA-Bbindingprotein;	AT1G29930.1:CAB1 (CHLOROPHYLL A/B BINDING PROTEIN 1); chlorophyll binding chr1:10478055-10478858 FORWARD	CAB1	http://www.genome.jp/kegg-bin/show_pathway?ath00196+AT1G29930	Photosynthesis - antenna proteins	0	-0,105912528	-0,017981721	-1,0761748733	-1,012541979	DOWN	DOWN	0	0	0	0	0	0	0	0	0	0	0	0	0	0	0	0	0	0	0	0	0	0	0	0	0	0	0	0	0	0	0	0
Heli001065_st	HuCL03033C001	1	CL3033Contig1	IPR010993	AT1G15760.1	IPR010993:Sterilealphamotifhomology;	AT1G15760.1:similar to unknown protein [Arabidopsis thaliana] (TAIR:AT1G80520.1); similar to Jp18 [Poncirus trifoliata] (GB:AAN62342.1); contains InterPro domain Sterile alpha motif-type; (InterPro:IPR013761); contains InterPro domain Sterile alpha motif homology; (InterPro:IPR010993) chr1:5425709-5426317 FORWARD	similar	EMPTY	EMPTY	0	0,18877083	-0,144785827	1,139792204	-1,105566516	UP	DOWN	0	0	0	0	0	0	0	0	0	0	0	0	0	0	0	0	0	0	0	0	0	0	0	0	0	0	0	0	0	0	0	0
Heli001067_st	HuCL04163C001	1	CL4163Contig1	IPR001478	EMPTY	IPR001478:PDZ/DHR/GLGF;	EMPTY	EMPTY	EMPTY	EMPTY	0	-0,020067114	-0,005501587	-1,0140066502	-1,00382069	DOWN	DOWN	0	0	0	0	0	0	0	0	0	0	0	0	0	0	0	0	0	0	0	0	0	0	0	0	0	0	0	0	0	0	0	0
Heli001069_st	HuCL06437C001	1	CL6437Contig1	IPR003441	AT2G17040.1	IPR003441:Noapicalmeristem(NAM)protein;	AT2G17040.1:ANAC036 (Arabidopsis NAC domain containing protein 36); transcription factor chr2:7414205-7415202 FORWARD	ANAC036	EMPTY	EMPTY	0	0,057439638	-0,08182593	1,0406173295	-1,05835669	UP	DOWN	0	0	0	0	0	0	0	0	0	0	0	0	0	0	0	0	0	DOWN	0	1	0	0	0	0	0	1	0	0	0	0	0	0
Heli001070_x_st	HuCL00002C025	1	CL2Contig25	IPR001344	AT2G05100.1	IPR001344:ChlorophyllA-Bbindingprotein;	AT2G05100.1:LHCB2.1 (Photosystem II light harvesting complex gene 2.1); chlorophyll binding chr2:1823446-1824328 REVERSE	LHCB2.1	http://www.genome.jp/kegg-bin/show_pathway?ath00196+AT2G05100	Photosynthesis - antenna proteins	0	-0,071631771	-0,009262748	-1,0509046452	-1,006441103	DOWN	DOWN	0	0	0	0	0	0	0	0	0	0	0	0	0	0	0	0	0	0	0	0	0	0	0	0	0	0	0	0	0	0	0	0
Heli001071_st	HuCL15887C001	1	CL15887Contig1	IPR002100	AT1G69120.1	IPR002100:Transcriptionfactor,MADS-box; IPR002487:Transcriptionfactor,K-box;	AT1G69120.1:AP1 (APETALA1); DNA binding / transcription factor chr1:25986239-25989765 REVERSE	AP1	EMPTY	EMPTY	0	0,065429949	0,00641553	1,0463967383	1,004456809	UP	UP	0	0	0	0	0	0	0	0	0	0	0	0	0	0	0	0	0	0	0	0	0	0	0	0	0	0	0	0	0	0	0	0
Heli001072_st	HuCL05861C001	1	CL5861Contig1	IPR000424	AT4G11060.1	IPR000424:PrimosomePriB/single-strandDNA-binding;	AT4G11060.1:MTSSB (MITOCHONDRIALLY TARGETED SINGLE-STRANDED DNA BINDING PROTEIN); single-stranded DNA binding chr4:6754816-6756226 REVERSE	MTSSB	EMPTY	EMPTY	0	-0,019121799	0,015475275	-1,0133424476	1,01078438	DOWN	UP	0	0	0	0	0	0	0	0	0	0	0	0	0	0	0	0	0	0	0	0	0	0	0	0	0	0	0	0	0	0	0	0
Heli001073_st	HuCL06864C001	1	CL6864Contig1	IPR002769	AT3G55620.1	IPR002769:TranslationinitiationfactorIF6;	AT3G55620.1:EMB1624 (EMBRYO DEFECTIVE 1624); translation initiation factor chr3:20645560-20647291 FORWARD	EMB1624	http://www.genome.jp/kegg-bin/show_pathway?ath03008+AT3G55620	Ribosome biogenesis in eukaryotes	0	-0,012907925	0,002167512	-1,0089872367	1,001503534	DOWN	UP	0	0	0	0	0	0	0	0	0	0	0	0	0	0	0	0	0	0	0	0	0	0	0	0	1	1	0	0	0	0	0	0
Heli001074_x_st	HuCL00536C001	1	CL536Contig1	IPR001921	AT3G62870.1	IPR001921:RibosomalproteinL7A; IPR004038:RibosomalproteinL7Ae/L30e/S12e/Gadd45;	AT3G62870.1:60S ribosomal protein L7A (RPL7aB) chr3:23253837-23255248 REVERSE	60S	http://www.genome.jp/kegg-bin/show_pathway?ath03010+AT3G62870	Ribosome	0	-0,011367491	-0,106424417	-1,0079104681	-1,076556784	DOWN	DOWN	0	0	0	0	0	0	0	0	0	0	0	0	0	0	0	0	0	0	0	0	0	0	0	0	1	0	0	0	0	0	0	0
Heli001075_st	HuCL13185C001	1	CL13185Contig1	EMPTY	EMPTY	EMPTY	EMPTY	EMPTY	EMPTY	EMPTY	0	0,047250065	-0,054415321	1,0332934748	-1,038438172	UP	DOWN	0	0	0	0	0	0	0	0	0	0	0	0	0	0	0	0	0	0	0	0	0	0	0	0	0	0	0	0	0	0	0	0
Heli001076_st	HuCL03265C002	1	CL3265Contig2	IPR005024	AT2G06530.1	IPR005024:Snf7;	AT2G06530.1:SNF7 family protein chr2:2588737-2590282 REVERSE	SNF7	http://www.genome.jp/kegg-bin/show_pathway?ath04144+AT2G06530	Endocytosis	0	0,071707969	0,021445412	1,0509601517	1,014975858	UP	UP	0	0	0	0	0	0	0	0	0	0	0	0	0	0	0	0	0	0	0	0	0	0	0	0	0	1	0	0	0	0	0	0
Heli001077_st	HuCL03416C001	1	CL3416Contig1	IPR008162	AT1G01050.1	IPR008162:Inorganicpyrophosphatase;	AT1G01050.1:inorganic pyrophosphatase, putative (soluble) / pyrophosphate phospho-hydrolase, putative / PPase, putative chr1:31382-32670 REVERSE	inorganic	http://www.genome.jp/kegg-bin/show_pathway?ath00190+AT1G01050	Oxidative phosphorylation	0	-0,163488456	0,01272215	-1,1199920223	1,008857318	DOWN	UP	0	0	0	0	0	0	0	0	0	0	0	0	0	0	0	0	0	0	0	0	0	0	0	0	0	0	0	0	0	0	0	0
Heli001078_st	HuCL02269C001	1	CL2269Contig1	IPR000133	AT3G25040.1	IPR000133:ERlumenproteinretainingreceptor;	AT3G25040.1:ER lumen protein retaining receptor, putative / HDEL receptor, putative chr3:9124486-9126058 FORWARD	ER	EMPTY	EMPTY	0	0,014776617	0,041256427	1,010295003	1,02900959	UP	UP	0	0	0	0	0	0	0	0	0	0	0	0	0	0	0	0	0	0	0	0	0	0	0	0	0	0	0	0	0	0	0	0
Heli001080_st	HuCL08105C001	1	CL8105Contig1	IPR007705	AT1G15880.1	IPR007705:Vesicletransportv-SNARE;	AT1G15880.1:GOS11 (GOLGI SNARE 11); SNARE binding chr1:5458712-5460083 REVERSE	GOS11	http://www.genome.jp/kegg-bin/show_pathway?ath04130+AT1G15880	SNARE interactions in vesicular transport	0	-0,090630514	-0,014573292	-1,0648354554	-1,010152628	DOWN	DOWN	0	0	0	0	0	0	0	0	0	0	0	0	0	0	0	0	0	0	0	0	0	0	0	0	0	0	0	0	0	0	0	0
Heli001082_x_st	HuCL00001C856	1	CL1Contig856	IPR011992	AT3G43810.1	IPR011992:EF-Handtype;	AT3G43810.1:CAM7 (CALMODULIN 7); calcium ion binding chr3:15675606-15677342 REVERSE	CAM7	http://www.genome.jp/kegg-bin/show_pathway?ath04070+AT3G43810	Phosphatidylinositol signaling system	0	-0,055083295	-0,139570658	-1,0389190843	-1,101577241	DOWN	DOWN	0	0	0	0	0	0	0	0	0	0	0	0	0	0	0	0	0	0	0	0	0	0	0	0	1	1	0	0	0	0	0	0
Heli001083_st	HuCL00001C162	1	CL1Contig162	IPR001344	AT1G44575.1	IPR001344:ChlorophyllA-Bbindingprotein;	AT1G44575.1:NPQ4 (NONPHOTOCHEMICAL QUENCHING) chr1:16874208-16875634 FORWARD	NPQ4	http://www.genome.jp/kegg-bin/show_pathway?ath00195+AT1G44575	Photosynthesis	0	0,508659467	0,309699689	1,4227276017	1,239449669	UP	UP	0	0	0	0	0	0	0	0	0	0	0	0	0	0	0	0	0	0	0	0	0	0	1	1	1	1	0	0	0	0	0	0
Heli001085_x_st	HuCL06248C002	1	CL6248Contig2	IPR002078	AT5G60860.1	IPR002078:RNApolymerasesigmafactor54,interaction; IPR013753:Ras; IPR015595:Rab11-related;	AT5G60860.1:AtRABA1f (Arabidopsis Rab GTPase homolog A1f); GTP binding chr5:24501976-24502791 FORWARD	AtRABA1f	EMPTY	EMPTY	0	-0,200106356	-0,073503513	-1,1487830406	-1,052268966	DOWN	DOWN	0	0	0	0	0	0	0	0	0	0	0	0	0	0	0	0	0	0	0	0	0	0	0	0	0	0	0	0	0	0	0	0
Heli001086_st	HuCL00001C731	1	CL1Contig731	IPR001424	AT2G28190.1	IPR001424:Superoxidedismutase,copper/zincbinding;	AT2G28190.1:CSD2 (COPPER/ZINC SUPEROXIDE DISMUTASE 2); copper, zinc superoxide dismutase chr2:12021625-12023380 FORWARD	CSD2	http://www.genome.jp/kegg-bin/show_pathway?ath04146+AT2G28190	Peroxisome	0	-0,064707005	-0,028618188	-1,0458725134	-1,020034669	DOWN	DOWN	0	0	0	0	0	0	0	0	0	0	0	0	0	0	0	0	0	0	0	0	0	0	0	0	0	0	0	0	0	0	0	0
Heli001087_st	HuCL03010C002	1	CL3010Contig2	IPR011990	EMPTY	IPR011990:Tetratricopeptide-likehelical;	EMPTY	EMPTY	EMPTY	EMPTY	0	0,061267146	0,007441445	1,0433817802	1,005171342	UP	UP	0	0	0	0	0	0	0	0	0	0	0	0	0	0	0	0	0	0	0	0	0	0	0	0	0	0	0	0	0	0	0	0
Heli001088_st	HuCL10847C001	1	CL10847Contig1	IPR001328	AT5G16140.2	IPR001328:Peptidyl-tRNAhydrolase;	AT5G16140.2:peptidyl-tRNA hydrolase family protein chr5:5270311-5271520 REVERSE	peptidyl-tRNA	EMPTY	EMPTY	0	0,285362731	0,055714158	1,2187166422	1,039373483	UP	UP	0	0	0	0	0	0	0	0	0	0	0	0	0	0	0	0	0	0	0	0	0	0	0	0	0	0	0	0	0	0	0	0
Heli001089_x_st	HuCL00533C002	1	CL533Contig2	IPR001326	AT5G19510.1	IPR001326:TranslationelongationfactorEF1B,betaanddeltachains,C-terminal; IPR010987:GlutathioneS-transferase,C-terminal-like; IPR014717:TranslationelongationfactorEF1B/ribosomalproteinS6,conserved;	AT5G19510.1:elongation factor 1B alpha-subunit 2 (eEF1Balpha2) chr5:6581856-6583139 REVERSE	elongation	EMPTY	EMPTY	0	0,144415537	-0,054093234	1,1052827917	-1,038206363	UP	DOWN	0	0	0	0	0	0	0	0	0	0	0	0	0	0	0	0	0	0	0	0	0	0	0	0	1	0	0	0	0	0	0	0
Heli001091_x_st	HuCL00016C003	1	CL16Contig3	IPR000425	AT4G35100.1	IPR000425:Majorintrinsicprotein;	AT4G35100.1:PIP3 (PLASMA MEMBRANE INTRINSIC PROTEIN 3); water channel chr4:16708677-16709963 FORWARD	PIP3	EMPTY	EMPTY	0	-0,685093491	-0,318209237	-1,6078061688	-1,246782004	DOWN	DOWN	0	0	DOWN	0	0	0	0	0	0	0	1	0	0	0	0	0	0	0	0	0	0	0	1	0	0	1	0	0	0	0	0	0
Heli001092_x_st	HuCL00364C002	1	CL364Contig2	EMPTY	AT5G19140.1	EMPTY	AT5G19140.1:auxin/aluminum-responsive protein, putative chr5:6423400-6425787 FORWARD	auxin/aluminum-responsive	EMPTY	EMPTY	0	0,167896244	0,110459803	1,1234191059	1,079572254	UP	UP	0	0	0	0	0	0	0	0	0	0	0	0	0	0	0	0	0	0	0	0	0	0	0	0	0	1	0	0	0	0	0	0
Heli001094_st	HuCL00001C267	1	CL1Contig267	EMPTY	AT5G23040.2	EMPTY	AT5G23040.2:CDF1 (CELL GROWTH DEFECT FACTOR 1); heat shock protein binding chr5:7729468-7730933 REVERSE	CDF1	EMPTY	EMPTY	0	0,003517784	-0,075519127	1,0024413172	-1,053740136	UP	DOWN	0	0	0	0	0	0	0	0	0	0	0	0	0	0	0	0	0	0	0	0	0	0	0	0	0	0	0	0	0	0	0	0
Heli001095_st	HuCL00001C276	1	CL1Contig276	IPR009606	AT4G27435.1	IPR009606:ProteinofunknownfunctionDUF1218;	AT4G27435.1:similar to unknown protein [Arabidopsis thaliana] (TAIR:AT1G52910.1); similar to fiber protein Fb34 [Gossypium barbadense] (GB:AAR07596.1); contains InterPro domain Protein of unknown function DUF1218; (InterPro:IPR009606) chr4:13723909-13724878 FORWARD	similar	EMPTY	EMPTY	0	-0,144900941	-0,072415588	-1,1056547337	-1,051475757	DOWN	DOWN	0	0	0	0	0	0	0	0	0	0	0	0	0	0	0	0	0	0	0	0	0	0	0	0	0	0	0	0	0	0	0	0
Heli001096_st	HuCL03202C001	1	CL3202Contig1	IPR009724	EMPTY	IPR009724:ProteinofunknownfunctionDUF1301;	EMPTY	EMPTY	EMPTY	EMPTY	0	-0,036223308	-0,027686542	-1,0254259465	-1,019376176	DOWN	DOWN	0	0	0	0	0	0	0	0	0	0	0	0	0	0	0	0	0	0	0	0	0	0	0	0	1	0	0	0	0	0	0	0
Heli001097_x_st	HuCL00133C002	1	CL133Contig2	IPR000608	AT3G57870.1	IPR000608:Ubiquitin-conjugatingenzyme,E2;	AT3G57870.1:AHUS5 (EMBRYO DEFECTIVE 1637); ubiquitin-protein ligase chr3:21439808-21441087 REVERSE	AHUS5	http://www.genome.jp/kegg-bin/show_pathway?ath03013+AT3G57870	RNA transport	0	-0,129893795	-0,00388727	-1,094213147	-1,002698083	DOWN	DOWN	0	0	0	0	0	0	0	0	0	0	0	0	0	0	0	0	0	0	0	0	0	0	0	0	0	0	0	0	0	0	0	0
Heli001098_st	HuCL06256C001	1	CL6256Contig1	IPR006708	EMPTY	IPR006708:Pex19protein;	EMPTY	EMPTY	EMPTY	EMPTY	0	-0,1313052	-0,176703644	-1,095284152	-1,130298359	DOWN	DOWN	0	0	0	0	0	0	0	0	0	0	0	0	0	0	0	0	0	0	0	0	0	0	0	0	0	1	0	0	0	0	0	0
Heli001099_st	HuCL02758C001	1	CL2758Contig1	IPR013926	EMPTY	IPR013926:KinasebindingproteinCGI-121;	EMPTY	EMPTY	EMPTY	EMPTY	0	-0,150876927	-0,020858054	-1,1102441172	-1,014562719	DOWN	DOWN	0	0	0	0	0	0	0	0	0	0	0	0	0	0	0	0	0	0	0	0	0	0	0	0	0	0	0	0	0	0	0	0
Heli001102_st	HuCL12721C001	1	CL12721Contig1	IPR001806	AT1G01200.1	IPR001806:RasGTPase; IPR003579:RassmallGTPase,Rabtype;	AT1G01200.1:AtRABA3 (Arabidopsis Rab GTPase homolog A3); GTP binding chr1:86715-88145 REVERSE	AtRABA3	EMPTY	EMPTY	0	-0,260040349	-0,192357163	-1,1975121959	-1,142629088	DOWN	DOWN	0	0	0	0	0	0	0	0	0	0	0	0	0	0	0	0	0	0	0	0	0	0	1	0	0	1	0	0	0	0	0	0
Heli001103_st	HuCL07303C001	1	CL7303Contig1	EMPTY	AT1G27290.2	EMPTY	AT1G27290.2:similar to conserved hypothetical protein [Medicago truncatula] (GB:ABE92577.1); contains InterPro domain Penicillin-binding protein, transpeptidase fold; (InterPro:IPR012338) chr1:9481775-9482563 FORWARD	similar	EMPTY	EMPTY	0	-0,167869341	-0,225309687	-1,1233981568	-1,169028163	DOWN	DOWN	0	0	0	0	0	0	0	0	0	0	0	0	0	0	0	0	0	0	0	0	0	0	0	0	0	1	0	0	0	0	0	0
Heli001104_st	HuCL07963C001	1	CL7963Contig1	IPR000058	AT3G12630.1	IPR000058:Zincfinger,AN1-type; IPR002653:Zincfinger,A20-type;	AT3G12630.1:zinc finger (AN1-like) family protein chr3:4012714-4013196 FORWARD	zinc	EMPTY	EMPTY	0	0,024291572	0,062914719	1,0169801866	1,044574014	UP	UP	0	0	0	0	0	0	0	0	0	0	0	0	0	0	0	0	0	0	0	0	0	0	0	0	0	0	0	0	0	0	0	0
Heli001105_st	HuCL00397C001	1	CL397Contig1	IPR001353	AT3G60820.1	IPR001353:20Sproteasome,AandBsubunits;	AT3G60820.1:PBF1 (20S proteasome beta subunit F1); peptidase chr3:22483013-22484784 REVERSE	PBF1	http://www.genome.jp/kegg-bin/show_pathway?ath03050+AT3G60820	Proteasome	0	-0,020870502	-0,023600691	-1,0145714734	-1,01649329	DOWN	DOWN	0	0	0	0	0	0	0	0	0	0	0	0	0	0	0	0	0	0	0	0	0	0	0	0	0	0	0	0	0	0	0	0
Heli001106_st	HuCL00563C001	1	CL563Contig1	IPR002143	AT1G08360.1	IPR002143:RibosomalproteinL1;	AT1G08360.1:60S ribosomal protein L10A (RPL10aA) chr1:2636228-2637691 FORWARD	60S	http://www.genome.jp/kegg-bin/show_pathway?ath03010+AT1G08360	Ribosome	0	-0,458536202	-0,32211545	-1,3741468634	-1,250162341	DOWN	DOWN	0	0	0	0	0	0	0	0	0	0	0	0	0	0	0	0	0	0	0	0	0	0	0	1	0	1	0	0	0	0	0	0
Heli001107_st	HuCL01557C001	1	CL1557Contig1	IPR007303	EMPTY	IPR007303:TIP41-likeprotein;	EMPTY	EMPTY	EMPTY	EMPTY	0	0,133987252	-0,147801303	1,0973222413	-1,107879753	UP	DOWN	0	0	0	0	0	0	0	0	0	0	0	0	0	0	0	0	0	0	0	0	0	0	0	0	0	0	0	0	0	0	0	0
Heli001108_x_st	HuCL07085C001	1	CL7085Contig1	IPR008570	EMPTY	IPR008570:ESCRT-IIcomplex,vps25subunit;	EMPTY	EMPTY	EMPTY	EMPTY	0	-0,117204718	-0,004844767	-1,0846313068	-1,003363782	DOWN	DOWN	0	0	0	0	0	0	0	0	0	0	0	0	0	0	0	0	0	0	0	0	0	0	0	0	1	1	0	0	0	0	0	0
Heli001109_st	HuCL06963C001	1	CL6963Contig1	IPR015582	AT1G50490.1	IPR015582:Ubiquitin-conjugatingenzymeE2H10;	AT1G50490.1:UBC20 (ubiquitin-conjugating enzyme 20); ubiquitin-protein ligase chr1:18708673-18709971 REVERSE	UBC20	http://www.genome.jp/kegg-bin/show_pathway?ath04120+AT1G50490	Ubiquitin mediated proteolysis	0	-0,093132241	0,004385678	-1,0666835512	1,003044546	DOWN	UP	0	0	0	0	0	0	0	0	0	0	0	0	0	0	0	0	0	0	0	0	0	0	0	0	0	0	0	0	0	0	0	0
Heli001110_x_st	HuCL00533C003	1	CL533Contig3	IPR001326	AT5G19510.1	IPR001326:TranslationelongationfactorEF1B,betaanddeltachains,C-terminal; IPR010987:GlutathioneS-transferase,C-terminal-like; IPR014717:TranslationelongationfactorEF1B/ribosomalproteinS6,conserved;	AT5G19510.1:elongation factor 1B alpha-subunit 2 (eEF1Balpha2) chr5:6581856-6583139 REVERSE	elongation	EMPTY	EMPTY	0	-0,085850689	-0,031000146	-1,0613133632	-1,021720186	DOWN	DOWN	0	0	0	0	0	0	0	0	0	0	0	0	0	0	0	0	0	0	0	0	0	0	0	0	1	1	0	0	0	0	0	0
Heli001111_x_st	HuCL00001C131	1	CL1Contig131	IPR001806	AT3G62290.1	IPR001806:RasGTPase; IPR003579:RassmallGTPase,Rabtype; IPR006687:GTP-bindingproteinSAR1; IPR006689:ARF/SARsuperfamily;	AT3G62290.1:ATARFA1E (ADP-ribosylation factor A1E); GTP binding / phospholipase activator/ protein binding chr3:23063262-23064520 FORWARD	ATARFA1E	EMPTY	EMPTY	0	-0,124878836	-0,096383996	-1,0904161508	-1,069090509	DOWN	DOWN	0	0	0	0	0	0	0	0	0	0	0	0	0	0	0	0	0	0	0	0	0	0	0	0	0	0	0	0	0	0	0	0
Heli001112_x_st	HuCL03070C001	1	CL3070Contig1	IPR007194	AT5G58030.1	IPR007194:Transportproteinparticle(TRAPP)component,Bet3;	AT5G58030.1:transport protein particle (TRAPP) component Bet3 family protein chr5:23504247-23505709 REVERSE	transport	EMPTY	EMPTY	0	-0,036097858	0,042074447	-1,0253367841	1,029593212	DOWN	UP	0	0	0	0	0	0	0	0	0	0	0	0	0	0	0	0	0	0	0	0	0	0	0	0	0	0	0	0	0	0	0	0
Heli001113_st	HuCL05544C001	1	CL5544Contig1	IPR001005	AT1G17520.1	IPR001005:SANT,DNA-binding; IPR003216:Linkerhistone,N-terminal; IPR009057:Homeodomain-like; IPR011991:WingedhelixrepressorDNA-binding; IPR012287:Homeodomain-related;	AT1G17520.1:DNA-binding protein, putative chr1:6024952-6027217 REVERSE	DNA-binding	EMPTY	EMPTY	0	0,068845984	0,042157094	1,0488773479	1,029652195	UP	UP	0	0	0	0	0	0	0	0	0	0	0	0	0	0	0	0	0	0	0	0	0	0	0	0	0	0	0	0	0	0	0	0
Heli001115_x_st	HuCL01509C002	1	CL1509Contig2	IPR008162	AT3G53620.1	IPR008162:Inorganicpyrophosphatase;	AT3G53620.1:inorganic pyrophosphatase, putative (soluble) / pyrophosphate phospho-hydrolase, putative / PPase, putative chr3:19892469-19894286 FORWARD	inorganic	http://www.genome.jp/kegg-bin/show_pathway?ath00190+AT3G53620	Oxidative phosphorylation	0	-0,739453528	-0,537302104	-1,6695433202	-1,451256073	DOWN	DOWN	0	0	DOWN	0	0	0	0	0	0	DOWN	2	0	0	0	0	0	0	0	DOWN	1	0	0	1	1	0	0	0	0	0	0	0	0
Heli001116_x_st	HuCL02503C001	1	CL2503Contig1	IPR002946	AT1G75270.1	IPR002946:Intracellularchloridechannel; IPR004046:GlutathioneS-transferase,C-terminal; IPR012336:Thioredoxin-likefold;	AT1G75270.1:DHAR2; glutathione dehydrogenase (ascorbate) chr1:28253916-28254898 REVERSE	DHAR2;	EMPTY	EMPTY	0	0,299592056	0,213971615	1,2307963377	1,159876833	UP	UP	0	0	0	0	0	0	0	0	0	0	0	0	0	0	0	0	0	0	0	0	0	0	0	0	1	1	0	0	0	0	0	0
Heli001117_st	HuCL01830C001	1	CL1830Contig1	IPR015580	AT2G18600.1	IPR015580:RUB1conjugatingenzymeUbc12;	AT2G18600.1:RUB1-conjugating enzyme, putative chr2:8080419-8081647 REVERSE	RUB1-conjugating	http://www.genome.jp/kegg-bin/show_pathway?ath04120+AT2G18600	Ubiquitin mediated proteolysis	0	-0,034921977	0,001532383	-1,024501415	1,001062731	DOWN	UP	0	0	0	0	0	0	0	0	0	0	0	0	0	0	0	0	0	0	0	0	0	0	0	0	0	0	0	0	0	0	0	0
Heli001119_st	HuCL00318C003	1	CL318Contig3	IPR002207	AT4G35000.1	IPR002207:Plantascorbateperoxidase; IPR010255:Haemperoxidase;	AT4G35000.1:APX3 (ASCORBATE PEROXIDASE 3); L-ascorbate peroxidase chr4:16665012-16667546 REVERSE	APX3	http://www.genome.jp/kegg-bin/show_pathway?ath00053+AT4G35000	Ascorbate and aldarate metabolism	0	0,30626827	0,00500869	1,2365051684	1,003477793	UP	UP	0	0	0	0	0	0	0	0	0	0	0	0	0	0	0	0	0	0	0	0	0	0	0	0	0	0	0	0	0	0	0	0
Heli001121_st	HuCL04150C001	1	CL4150Contig1	IPR011598	EMPTY	IPR011598:Helix-loop-helixDNA-binding;	EMPTY	EMPTY	EMPTY	EMPTY	0	0,058232761	-0,026420178	1,0411895672	-1,018481784	UP	DOWN	0	0	0	0	0	0	0	0	0	0	0	0	0	0	0	0	0	0	0	0	0	0	0	0	0	0	0	0	0	0	0	0
Heli001122_x_st	HuCL03051C001	1	CL3051Contig1	IPR001806	AT3G18820.1	IPR001806:RasGTPase; IPR002078:RNApolymerasesigmafactor54,interaction; IPR003579:RassmallGTPase,Rabtype;	AT3G18820.1:AtRABG3f/AtRab7B (Arabidopsis Rab GTPase homolog G3f); GTP binding chr3:6484272-6486011 FORWARD	AtRABG3f/AtRab7B	http://www.genome.jp/kegg-bin/show_pathway?ath04144+AT3G18820	Endocytosis	0	0,082373832	-0,114780179	1,0587587055	-1,082810047	UP	DOWN	0	0	0	0	0	0	0	0	0	0	0	0	0	0	0	0	0	0	0	0	0	0	0	0	0	0	0	0	0	0	0	0
Heli001124_st	HuCL00105C003	1	CL105Contig3	IPR001806	AT1G09630.1	IPR001806:RasGTPase; IPR002078:RNApolymerasesigmafactor54,interaction; IPR003579:RassmallGTPase,Rabtype;	AT1G09630.1:ATRAB11C (ARABIDOPSIS RAB GTPASE HOMOLOG A2A); GTP binding chr1:3118352-3119573 REVERSE	ATRAB11C	EMPTY	EMPTY	0	-0,436347351	-0,15789423	-1,3531739893	-1,115657526	DOWN	DOWN	0	0	0	0	0	0	0	0	0	0	0	0	0	0	0	0	0	0	0	0	0	0	0	0	0	0	0	0	0	0	0	0
Heli001125_st	HuCL01475C001	1	CL1475Contig1	IPR008506	EMPTY	IPR008506:ProteinofunknownfunctionDUF788;	EMPTY	EMPTY	EMPTY	EMPTY	0	0,004383595	-0,012755613	1,0030430974	-1,008880719	UP	DOWN	0	0	0	0	0	0	0	0	0	0	0	0	0	0	0	0	0	0	0	0	0	0	0	0	0	0	0	0	0	0	0	0
Heli001126_st	HuCL06658C001	1	CL6658Contig1	IPR009060	AT5G53330.1	IPR009060:UBA-like;	AT5G53330.1:similar to Os06g0160400 [Oryza sativa (japonica cultivar-group)] (GB:NP_001056879.1); contains InterPro domain UBA-like; (InterPro:IPR009060); contains InterPro domain Ubiquitin-associated; (InterPro:IPR000449) chr5:21656462-21657942 FORWARD	similar	EMPTY	EMPTY	0	-0,095409978	-0,025708368	-1,0683689688	-1,0179794	DOWN	DOWN	0	0	0	0	0	0	0	0	0	0	0	0	0	0	0	0	0	0	0	0	0	0	0	0	1	1	0	0	0	0	0	0
Heli001127_st	HuCL02197C002	1	CL2197Contig2	IPR002379	AT1G19910.1	IPR002379:ATPase,F0/V0complex,subunitC; IPR011555:ATPase,V0complex,proteolipidsubunitC,eukaryotic;	AT1G19910.1:AVA-P2 (vacuolar-H+-pumping ATPase 16 kDa proteolipid subunit 2); ATPase chr1:6913308-6914313 FORWARD	AVA-P2	http://www.genome.jp/kegg-bin/show_pathway?ath00190+AT1G19910	Oxidative phosphorylation	0	0,067088517	0,052719619	1,047600401	1,037218338	UP	UP	0	0	0	0	0	0	0	0	0	0	0	0	0	0	0	0	0	0	0	0	0	0	0	0	0	0	0	0	0	0	0	0
Heli001128_st	HuCL05362C001	1	CL5362Contig1	IPR012336	AT3G25580.1	IPR012336:Thioredoxin-likefold; IPR013766:Thioredoxindomain;	AT3G25580.1:thioredoxin-related chr3:9293794-9295385 FORWARD	thioredoxin-related	EMPTY	EMPTY	0	-0,009370928	0,060453944	-1,0065165734	1,042793824	DOWN	UP	0	0	0	0	0	0	0	0	0	0	0	0	0	0	0	0	0	0	0	0	0	0	0	0	1	1	0	0	0	0	0	0
Heli001129_st	HuCL03792C001	1	CL3792Contig1	IPR000626	AT3G26980.1	IPR000626:Ubiquitin;	AT3G26980.1:ubiquitin family protein chr3:9947704-9948681 REVERSE	ubiquitin	EMPTY	EMPTY	0	-0,024672431	-0,043640208	-1,017248696	-1,030711239	DOWN	DOWN	0	0	0	0	0	0	0	0	0	0	0	0	0	0	0	0	0	0	0	0	0	0	0	0	0	0	0	0	0	0	0	0
Heli001130_st	HuCL03924C001	1	CL3924Contig1	IPR001810	EMPTY	IPR001810:Cyclin-likeF-box;	EMPTY	EMPTY	EMPTY	EMPTY	0	0,169438274	0,002352119	1,1246205185	1,001631694	UP	UP	0	0	0	0	0	0	0	0	0	0	0	0	0	0	0	0	0	0	0	0	0	0	0	0	0	0	0	0	0	0	0	0
Heli001132_st	HuCL02781C003	1	CL2781Contig3	IPR001564	AT4G09320.1	IPR001564:Nucleosidediphosphatekinase,core;	AT4G09320.1:NDPK1 (nucleoside diphosphate kinase 1); ATP binding / nucleoside diphosphate kinase chr4:5923421-5924363 FORWARD	NDPK1	http://www.genome.jp/kegg-bin/show_pathway?ath00230+AT4G09320	Purine metabolism	0	-0,022821375	0,075047419	-1,0159443477	1,053395659	DOWN	UP	0	0	0	0	0	0	0	0	0	0	0	0	0	0	0	0	0	0	0	0	0	0	0	0	1	1	0	0	0	0	0	0
Heli001133_st	HuCL07688C001	1	CL7688Contig1	IPR001806	AT4G17530.1	IPR001806:RasGTPase; IPR002078:RNApolymerasesigmafactor54,interaction; IPR003579:RassmallGTPase,Rabtype; IPR006688:ADP-ribosylationfactor;	AT4G17530.1:RAB1C; GTP binding chr4:9773734-9775437 REVERSE	RAB1C;	EMPTY	EMPTY	0	-0,027167272	0,005487511	-1,0190093379	1,003810896	DOWN	UP	0	0	0	0	0	0	0	0	0	0	0	0	0	0	0	0	0	0	0	0	0	0	0	0	0	0	0	0	0	0	0	0
Heli001135_st	HuCL01534C002	1	CL1534Contig2	IPR004895	AT5G02040.2	IPR004895:PrenylatedrabacceptorPRA1;	AT5G02040.2:prenylated rab acceptor (PRA1) family protein chr5:401160-402468 FORWARD	prenylated	EMPTY	EMPTY	0	0,033179316	-0,005169977	1,0232646458	-1,003589983	UP	DOWN	0	0	0	0	0	0	0	0	0	0	0	0	0	0	0	0	0	0	0	0	0	0	0	0	0	0	0	0	0	0	0	0
Heli001136_x_st	HuCL02225C001	1	CL2225Contig1	IPR005574	AT5G09920.1	IPR005574:RNApolymeraseII,Rpb4;	AT5G09920.1:RPB15.9 (RNA polymerase II 15.9) chr5:3096277-3097371 FORWARD	RPB15.9	http://www.genome.jp/kegg-bin/show_pathway?ath00230+AT5G09920	Purine metabolism	0	-0,038520303	-0,029549217	-1,0270598845	-1,020693151	DOWN	DOWN	0	0	0	0	0	0	0	0	0	0	0	0	0	0	0	0	0	0	0	0	0	0	0	0	0	0	0	0	0	0	0	0
Heli001137_st	HuCL08595C001	1	CL8595Contig1	IPR001209	EMPTY	IPR001209:RibosomalproteinS14;	EMPTY	EMPTY	EMPTY	EMPTY	0	-0,040485401	-0,027318778	-1,0284597982	-1,019116355	DOWN	DOWN	0	0	0	0	0	0	0	0	0	0	0	0	0	0	0	0	0	0	0	0	0	0	0	0	0	0	0	0	0	0	0	0
Heli001138_st	HuCL07812C001	1	CL7812Contig1	IPR000626	AT3G26980.1	IPR000626:Ubiquitin;	AT3G26980.1:ubiquitin family protein chr3:9947704-9948681 REVERSE	ubiquitin	EMPTY	EMPTY	0	-0,01348279	0,024136237	-1,009389364	1,016870694	DOWN	UP	0	0	0	0	0	0	0	0	0	0	0	0	0	0	0	0	0	0	0	0	0	0	0	0	0	0	0	0	0	0	0	0
Heli001139_x_st	HuCL00001C848	1	CL1Contig848	IPR000626	AT5G03240.3	IPR000626:Ubiquitin;	AT5G03240.3:UBQ3 (POLYUBIQUITIN 3); protein binding chr5:771975-772895 REVERSE	UBQ3	EMPTY	EMPTY	0	0,319305402	0,004273271	1,247729674	1,002966397	UP	UP	0	0	0	0	0	0	0	0	0	0	0	0	0	0	0	0	0	0	0	0	0	0	1	0	0	1	0	0	0	0	0	0
Heli001140_x_st	HuCL00001C742	1	CL1Contig742	IPR002108	AT3G46010.1	IPR002108:Actin-binding,cofilin/tropomyosintype;	AT3G46010.1:ADF1 (ACTIN DEPOLYMERIZING FACTOR 1) chr3:16920664-16921663 REVERSE	ADF1	EMPTY	EMPTY	0	0,011800798	-0,080975145	1,0082132349	-1,05773274	UP	DOWN	0	0	0	0	0	0	0	0	0	0	0	0	0	0	0	0	0	0	0	0	0	0	0	0	0	0	0	0	0	0	0	0
Heli001141_st	HuCL00010C026	1	CL10Contig26	IPR015609	AT1G80920.1	IPR015609:Molecularchaperone,heatshockprotein,Hsp40,DnaJ;	AT1G80920.1:J8; heat shock protein binding / unfolded protein binding chr1:30408755-30409441 REVERSE	J8;	EMPTY	EMPTY	0	0,117239992	0,03209785	1,0846578264	1,022497878	UP	UP	0	0	0	0	0	0	0	0	0	0	0	0	0	0	0	0	0	0	0	0	0	0	0	0	0	0	0	0	0	0	0	0
Heli001142_x_st	HuCL01593C002	1	CL1593Contig2	IPR002143	AT1G08360.1	IPR002143:RibosomalproteinL1;	AT1G08360.1:60S ribosomal protein L10A (RPL10aA) chr1:2636228-2637691 FORWARD	60S	http://www.genome.jp/kegg-bin/show_pathway?ath03010+AT1G08360	Ribosome	0	-0,190118684	-0,066156526	-1,1408575652	-1,046923862	DOWN	DOWN	0	0	0	0	0	0	0	0	0	0	0	0	0	0	0	0	0	0	0	0	0	0	0	0	0	1	0	0	0	0	0	0
Heli001145_st	HuCL13996C001	1	CL13996Contig1	IPR002100	AT1G69120.1	IPR002100:Transcriptionfactor,MADS-box; IPR002487:Transcriptionfactor,K-box;	AT1G69120.1:AP1 (APETALA1); DNA binding / transcription factor chr1:25986239-25989765 REVERSE	AP1	EMPTY	EMPTY	1	0,404329104	0,095272048	1,3234733129	1,068266831	UP	UP	0	0	0	0	0	0	0	0	0	0	0	0	0	0	0	0	0	0	0	0	0	0	0	0	0	0	0	0	0	0	0	0
Heli001146_st	HuCL01257C001	1	CL1257Contig1	IPR010847	AT3G11660.1	IPR010847:Harpin-induced1;	AT3G11660.1:NHL1 (NDR1/HIN1-like 1) chr3:3679037-3679666 REVERSE	NHL1	EMPTY	EMPTY	0	-0,420873028	-0,225139096	-1,3387374291	-1,16888994	DOWN	DOWN	0	0	0	0	0	0	0	0	0	0	0	0	0	0	0	0	0	0	0	0	0	0	1	1	0	1	0	0	0	0	0	0
Heli001148_st	HuCL02056C001	1	CL2056Contig1	IPR015580	AT2G18600.1	IPR015580:RUB1conjugatingenzymeUbc12;	AT2G18600.1:RUB1-conjugating enzyme, putative chr2:8080419-8081647 REVERSE	RUB1-conjugating	http://www.genome.jp/kegg-bin/show_pathway?ath04120+AT2G18600	Ubiquitin mediated proteolysis	0	-0,09957469	-0,053069751	-1,0714575477	-1,037470094	DOWN	DOWN	0	0	0	0	0	0	0	0	0	0	0	0	0	0	0	0	0	0	0	0	0	0	0	0	0	0	0	0	0	0	0	0
Heli001149_st	HuCL03835C001	1	CL3835Contig1	IPR003746	AT5G63440.2	IPR003746:ProteinofunknownfunctionDUF167;	AT5G63440.2:similar to unknown protein [Arabidopsis thaliana] (TAIR:AT1G49170.1); similar to Exosomal 3prime-5prime exoribonuclease complex, subunit Rrp44/Dis3 (ISS) [Ostreococcus tauri] (GB:CAL57463.1); similar to Os07g0295200 [Oryza sativa (japonica cultivar-group)] (GB:NP_001059406.1); contains InterPro domain Protein of unknown function DUF167; (InterPro:IPR003746) chr5:25423586-25425421 FORW…	similar	EMPTY	EMPTY	0	-0,06545565	0,006694105	-1,0464153796	1,004650782	DOWN	UP	0	0	0	0	0	0	0	0	0	0	0	0	0	0	0	0	0	0	0	0	0	0	0	0	0	0	0	0	0	0	0	0
Heli001150_x_st	HuCL05932C001	1	CL5932Contig1	IPR007705	AT1G26670.1	IPR007705:Vesicletransportv-SNARE;	AT1G26670.1:VTI12 (VESICAL TRANSPORT V-SNARE 12, vesical transport v-SNARE 12); SNARE binding / receptor chr1:9216090-9217780 FORWARD	VTI12	http://www.genome.jp/kegg-bin/show_pathway?ath04130+AT1G26670	SNARE interactions in vesicular transport	0	-0,068321836	0,052186368	-1,0484963477	1,036835031	DOWN	UP	0	0	0	0	0	0	0	0	0	0	0	0	0	0	0	0	0	0	0	0	0	0	0	0	0	0	0	0	0	0	0	0
Heli001152_st	HuCL04942C001	1	CL4942Contig1	IPR005024	EMPTY	IPR005024:Snf7;	EMPTY	EMPTY	EMPTY	EMPTY	0	-0,321127247	-0,266105393	-1,2493063107	-1,202557096	DOWN	DOWN	0	0	0	0	0	0	0	0	0	0	0	0	0	0	0	0	0	0	0	0	0	0	1	0	0	0	0	0	0	0	0	0
Heli001153_st	HuCL12479C001	1	CL12479Contig1	IPR001806	AT5G55190.1	IPR001806:RasGTPase; IPR003579:RassmallGTPase,Rabtype;	AT5G55190.1:RAN3; GTP binding chr5:22409511-22411183 FORWARD	RAN3;	http://www.genome.jp/kegg-bin/show_pathway?ath03008+AT5G55190	Ribosome biogenesis in eukaryotes	0	0,364396271	0,165551382	1,2873427985	1,121594657	UP	UP	0	0	0	0	0	0	0	0	0	0	0	0	0	0	0	0	0	0	0	0	0	0	0	0	1	1	0	0	0	0	0	0
Heli001156_st	HuCL01036C001	1	CL1036Contig1	IPR000644	AT5G10860.1	IPR000644:Cystathioninebeta-synthase,core;	AT5G10860.1:CBS domain-containing protein chr5:3429174-3430143 REVERSE	CBS	EMPTY	EMPTY	0	0,595111146	0,173099725	1,5105889577	1,127478345	UP	UP	0	0	0	0	0	0	0	0	0	0	0	0	0	0	0	0	0	0	0	0	0	0	1	0	0	1	0	0	0	0	0	0
Heli001160_st	HuCL00249C001	1	CL249Contig1	IPR000266	AT4G30800.1	IPR000266:RibosomalproteinS17;	AT4G30800.1:40S ribosomal protein S11 (RPS11B) chr4:15001222-15002398 FORWARD	40S	http://www.genome.jp/kegg-bin/show_pathway?ath03010+AT4G30800	Ribosome	0	-0,208183299	-0,040386324	-1,1552325512	-1,028389171	DOWN	DOWN	0	0	0	0	0	0	0	0	0	0	0	0	0	0	0	0	0	0	0	0	0	0	0	0	0	1	0	0	0	0	0	0
Heli001162_st	HuCL05708C001	1	CL5708Contig1	IPR007705	EMPTY	IPR007705:Vesicletransportv-SNARE;	EMPTY	EMPTY	EMPTY	EMPTY	0	-0,058896008	-0,069241322	-1,041668341	-1,049164808	DOWN	DOWN	0	0	0	0	0	0	0	0	0	0	0	0	0	0	0	0	0	0	0	0	0	0	0	0	0	0	0	0	0	0	0	0
Heli001163_x_st	HuCL00001C298	1	CL1Contig298	IPR008532	EMPTY	IPR008532:ProteinofunknownfunctionDUF814;	EMPTY	EMPTY	EMPTY	EMPTY	0	0,045642427	-0,005648363	1,0321426865	-1,003922821	UP	DOWN	0	0	0	0	0	0	0	0	0	0	0	0	0	0	0	0	0	0	0	0	0	0	0	0	0	0	0	0	0	0	0	0
Heli001168_x_st	HuCL00130C003	1	CL130Contig3	IPR001884	AT1G69410.1	IPR001884:Eukaryoticinitiationfactor5Ahypusine(eIF-5A); IPR008991:TranslationproteinSH3-like;	AT1G69410.1:eukaryotic translation initiation factor 5A, putative / eIF-5A, putative chr1:26092964-26093857 FORWARD	eukaryotic	EMPTY	EMPTY	0	0,012893394	0,030021041	1,0089770741	1,021027017	UP	UP	0	0	0	0	0	0	0	0	0	0	0	0	0	0	0	0	0	0	0	0	0	0	0	0	0	0	0	0	0	0	0	0
Heli001172_st	HuCL00303C002	1	CL303Contig2	IPR003685	AT1G03130.1	IPR003685:PhotosystemIproteinPsaD;	AT1G03130.1:PSAD-2 (photosystem I subunit D-2) chr1:753528-754142 REVERSE	PSAD-2	http://www.genome.jp/kegg-bin/show_pathway?ath00195+AT1G03130	Photosynthesis	0	-0,139822661	-0,062155415	-1,1017696758	-1,044024389	DOWN	DOWN	0	0	0	0	0	0	0	0	0	0	0	0	0	0	0	0	0	0	0	0	0	0	0	0	1	0	0	0	0	0	0	0
Heli001174_st	HuCL15183C001	1	CL15183Contig1	IPR003323	AT1G50670.1	IPR003323:Ovariantumour,otubain; IPR007087:Zincfinger,C2H2-type;	AT1G50670.1:OTU-like cysteine protease family protein chr1:18778754-18780220 REVERSE	OTU-like	http://www.genome.jp/kegg-bin/show_pathway?ath04141+AT1G50670	Protein processing in endoplasmic reticulum	0	-0,177771774	0,031796934	-1,1311355096	1,022284629	DOWN	UP	0	0	0	0	0	0	0	0	0	0	0	0	0	0	0	0	0	0	0	0	0	0	0	0	1	1	0	0	0	0	0	0
Heli001175_st	HuCL02696C001	1	CL2696Contig1	IPR015581	AT5G41340.1	IPR015581:Ubiquitin-conjugatingenzyme;	AT5G41340.1:UBC4 (UBIQUITIN CONJUGATING ENZYME 4); ubiquitin-protein ligase chr5:16555524-16557184 REVERSE	UBC4	http://www.genome.jp/kegg-bin/show_pathway?ath04120+AT5G41340	Ubiquitin mediated proteolysis	0	-0,055437585	-0,073414874	-1,0391742483	-1,052204317	DOWN	DOWN	0	0	0	0	0	0	0	0	0	0	0	0	0	0	0	0	0	0	0	0	0	0	0	0	0	0	0	0	0	0	0	0
Heli001176_st	HuCL05029C001	1	CL5029Contig1	IPR014806	AT1G27530.1	IPR014806:ProteinofunknownfunctionDUF1782;	AT1G27530.1:similar to Os10g0205200 [Oryza sativa (japonica cultivar-group)] (GB:NP_001064309.1); similar to ubiquitin-like (UBL) post-translational modifier [Dictyostelium discoideum AX4] (GB:XP_001134517.1); contains domain UBC-like (SSF54495); contains domain FAMILY NOT NAMED (PTHR12921) chr1:9562748-9563874 REVERSE	similar	EMPTY	EMPTY	0	0,012709356	0,019280659	1,0088483717	1,013454036	UP	UP	0	0	0	0	0	0	0	0	0	0	0	0	0	0	0	0	0	0	0	0	0	0	0	0	0	0	0	0	0	0	0	0
Heli001177_st	HuCL06176C001	1	CL6176Contig1	IPR011992	EMPTY	IPR011992:EF-Handtype;	EMPTY	EMPTY	EMPTY	EMPTY	0	0,019637654	-0,092968948	1,0137048466	-1,066562824	UP	DOWN	0	0	0	0	0	0	0	0	0	0	0	0	0	0	0	0	0	0	0	0	0	0	0	0	0	0	0	0	0	0	0	0
Heli001178_st	HuCL01362C002	1	CL1362Contig2	IPR001304	AT1G55530.1	IPR001304:C-typelectin; IPR013083:Zincfinger,RING/FYVE/PHD-type;	AT1G55530.1:zinc finger (C3HC4-type RING finger) family protein chr1:20733138-20734193 REVERSE	zinc	EMPTY	EMPTY	0	-0,036004379	-0,069987943	-1,0252703499	-1,049707911	DOWN	DOWN	0	0	0	0	0	0	0	0	0	0	0	0	0	0	0	0	0	0	0	0	0	0	0	0	0	0	0	0	0	0	0	0
Heli001179_x_st	HuCL01500C001	1	CL1500Contig1	IPR015581	AT1G63800.1	IPR015581:Ubiquitin-conjugatingenzyme;	AT1G63800.1:UBC5 (ubiquitin-conjugating enzyme 37); ubiquitin-protein ligase chr1:23671551-23672666 REVERSE	UBC5	http://www.genome.jp/kegg-bin/show_pathway?ath04120+AT1G63800	Ubiquitin mediated proteolysis	0	-0,027850987	-0,130037659	-1,0194923763	-1,094322266	DOWN	DOWN	0	0	0	0	0	0	0	0	0	0	0	0	0	0	0	0	0	0	0	0	0	0	0	0	0	0	0	0	0	0	0	0
Heli001180_st	HuCL09212C001	1	CL9212Contig1	IPR006811	EMPTY	IPR006811:Ssu72-likeprotein;	EMPTY	EMPTY	EMPTY	EMPTY	0	-0,011945146	0,035789464	-1,0083141162	1,025117629	DOWN	UP	0	0	0	0	0	0	0	0	0	0	0	0	0	0	0	0	0	0	0	0	0	0	0	0	0	0	0	0	0	0	0	0
Heli001181_st	HuCL00001C849	1	CL1Contig849	IPR008432	AT5G61310.3	IPR008432:CytochromecoxidasesubunitVc;	AT5G61310.3:cytochrome-c oxidase chr5:24670769-24670963 REVERSE	cytochrome-c	EMPTY	EMPTY	0	-0,083685867	-0,002080267	-1,059722014	-1,001442971	DOWN	DOWN	0	0	0	0	0	0	0	0	0	0	0	0	0	0	0	0	0	0	0	0	0	0	0	0	0	0	0	0	0	0	0	0
Heli001182_st	HuCL08510C001	1	CL8510Contig1	IPR013174	EMPTY	IPR013174:Dolichol-phosphatemannosyltransferasesubunit3;	EMPTY	EMPTY	EMPTY	EMPTY	0	-0,002266829	0,034505158	-1,0015724812	1,024205462	DOWN	UP	0	0	0	0	0	0	0	0	0	0	0	0	0	0	0	0	0	0	0	0	0	0	0	0	1	1	0	0	0	0	0	0
Heli001183_st	HuCL10106C001	1	CL10106Contig1	IPR001107	AT5G40770.1	IPR001107:Band7protein;	AT5G40770.1:ATPHB3 (PROHIBITIN 3) chr5:16332817-16333849 REVERSE	ATPHB3	EMPTY	EMPTY	0	-0,114133779	-0,080864776	-1,0823250023	-1,057651825	DOWN	DOWN	0	0	0	0	0	0	0	0	0	0	0	0	0	0	0	0	0	0	0	0	0	0	0	0	0	0	0	0	0	0	0	0
Heli001184_st	HuCL18326C001	1	CL18326Contig1	IPR003900	AT1G24460.1	IPR003900:RepA/Rep+proteinKID;	AT1G24460.1:myosin-related chr1:8666060-8672346 FORWARD	myosin-related	EMPTY	EMPTY	0	-0,327345854	-0,188075868	-1,2547029556	-1,139243285	DOWN	DOWN	0	0	0	0	0	0	0	0	0	0	0	0	0	0	0	0	0	0	0	0	0	0	1	0	0	0	0	0	0	0	0	0
Heli001186_st	HuCL00222C002	1	CL222Contig2	IPR008689	AT3G52300.1	IPR008689:ATPase,F0complex,subunitD,mitochondrial;	AT3G52300.1:ATP synthase D chain-related chr3:19407667-19409097 FORWARD	ATP	http://www.genome.jp/kegg-bin/show_pathway?ath00190+AT3G52300	Oxidative phosphorylation	0	-0,073923457	-0,038864672	-1,0525753083	-1,027305071	DOWN	DOWN	0	0	0	0	0	0	0	0	0	0	0	0	0	0	0	0	0	0	0	0	0	0	0	0	0	0	0	0	0	0	0	0
Heli001190_x_st	HuCL01308C001	1	CL1308Contig1	IPR007653	AT5G27430.1	IPR007653:Signalpeptidase22kDasubunit;	AT5G27430.1:signal peptidase subunit family protein chr5:9687473-9689188 FORWARD	signal	http://www.genome.jp/kegg-bin/show_pathway?ath03060+AT5G27430	Protein export	0	-0,052017699	0,0326364	-1,0367138194	1,022879643	DOWN	UP	0	0	0	0	0	0	0	0	0	0	0	0	0	0	0	0	0	0	0	0	0	0	0	0	0	1	0	0	0	0	0	0
Heli001191_x_st	HuCL00690C002	1	CL690Contig2	IPR011339	AT4G22220.1	IPR011339:ISCsystemFeSclusterassembly,IscUscaffold;	AT4G22220.1:ISU1 (Iron-sulfur cluster assembly complex protein) chr4:11759456-11760893 REVERSE	ISU1	EMPTY	EMPTY	0	0,153570812	0,185829896	1,112319167	1,137471104	UP	UP	0	0	0	0	0	0	0	0	0	0	0	0	0	0	0	0	0	0	0	0	0	0	0	0	0	1	0	0	0	0	0	0
Heli001194_x_st	HuCL05520C001	1	CL5520Contig1	IPR001806	AT3G62290.1	IPR001806:RasGTPase; IPR003579:RassmallGTPase,Rabtype;	AT3G62290.1:ATARFA1E (ADP-ribosylation factor A1E); GTP binding / phospholipase activator/ protein binding chr3:23063262-23064520 FORWARD	ATARFA1E	EMPTY	EMPTY	0	0,133457636	0,064805747	1,0969194863	1,045944098	UP	UP	0	0	0	0	0	0	0	0	0	0	0	0	0	0	0	0	0	0	0	0	0	0	0	0	0	0	0	0	0	0	0	0
Heli001196_st	HuCL01343C001	1	CL1343Contig1	IPR004360	AT1G80160.1	IPR004360:Glyoxalase/bleomycinresistanceprotein/dioxygenase;	AT1G80160.1:lactoylglutathione lyase family protein / glyoxalase I family protein chr1:30155993-30156822 FORWARD	lactoylglutathione	EMPTY	EMPTY	0	0,11667428	-0,056796231	1,084232592	-1,040153343	UP	DOWN	0	0	0	0	0	0	0	0	0	0	0	0	0	0	0	0	0	0	0	0	0	0	0	0	0	0	0	0	0	0	0	0
Heli001197_st	HuCL02919C001	1	CL2919Contig1	IPR005155	AT4G15770.1	IPR005155:RibosomebiogenesisfactorNIP7-like; IPR015947:PUA-like;	AT4G15770.1:60S ribosome subunit biogenesis protein, putative chr4:8978334-8978624 FORWARD	60S	EMPTY	EMPTY	0	0,054337078	-0,028189118	1,0383818546	-1,019731347	UP	DOWN	0	0	0	0	0	0	0	0	0	0	0	0	0	0	0	0	0	0	0	0	0	0	0	0	0	0	0	0	0	0	0	0
Heli001199_st	HuCL02562C002	1	CL2562Contig2	IPR001806	AT4G19640.1	IPR001806:RasGTPase; IPR003579:RassmallGTPase,Rabtype;	AT4G19640.1:ARA7; GTP binding chr4:10687451-10689459 REVERSE	ARA7;	EMPTY	EMPTY	0	-0,002707934	0,037208151	-1,0018787595	1,026126183	DOWN	UP	0	0	0	0	0	0	0	0	0	0	0	0	0	0	0	0	0	0	0	0	0	0	0	0	0	0	0	0	0	0	0	0
Heli001201_x_st	HuCL00062C001	1	CL62Contig1	IPR008797	AT4G05180.1	IPR008797:PhotosystemIIoxygenevolvingcomplexproteinPsbQ;	AT4G05180.1:PSBQ/PSBQ-2 (photosystem II subunit Q-2); calcium ion binding chr4:2672091-2673168 REVERSE	PSBQ/PSBQ-2	http://www.genome.jp/kegg-bin/show_pathway?ath00195+AT4G05180	Photosynthesis	0	-0,072739056	-0,075981664	-1,0517115362	-1,054078026	DOWN	DOWN	0	0	0	0	0	0	0	0	0	0	0	0	0	0	0	0	0	0	0	0	0	0	0	0	0	0	0	0	0	0	0	0
Heli001202_x_st	HuCL00534C006	1	CL534Contig6	IPR007233	AT5G02280.1	IPR007233:Sybindin-likeprotein;	AT5G02280.1:synbindin, putative chr5:469375-470127 FORWARD	synbindin,	EMPTY	EMPTY	0	-0,028768827	-0,076543012	-1,0201411819	-1,054488245	DOWN	DOWN	0	0	0	0	0	0	0	0	0	0	0	0	0	0	0	0	0	0	0	0	0	0	0	0	0	0	0	0	0	0	0	0
Heli001203_st	HuCL12719C001	1	CL12719Contig1	IPR008892	AT3G50830.1	IPR008892:ColdacclimationWCOR413;	AT3G50830.1:COR413-PM2 (cold regulated 413 plasma membrane 2) chr3:18905090-18906336 REVERSE	COR413-PM2	EMPTY	EMPTY	0	-0,002222973	-0,0366505	-1,0015420352	-1,025729627	DOWN	DOWN	0	0	0	0	0	0	0	0	0	0	0	0	0	0	0	0	0	0	0	0	0	0	0	0	0	0	0	0	0	0	0	0
Heli001204_x_st	HuCL00001C123	1	CL1Contig123	IPR001806	AT3G62290.1	IPR001806:RasGTPase; IPR003579:RassmallGTPase,Rabtype; IPR006687:GTP-bindingproteinSAR1; IPR006689:ARF/SARsuperfamily;	AT3G62290.1:ATARFA1E (ADP-ribosylation factor A1E); GTP binding / phospholipase activator/ protein binding chr3:23063262-23064520 FORWARD	ATARFA1E	EMPTY	EMPTY	0	0,16306403	-0,017044345	1,1196625807	-1,011884304	UP	DOWN	0	0	0	0	0	0	0	0	0	0	0	0	0	0	0	0	0	0	0	0	0	0	0	0	0	0	0	0	0	0	0	0
Heli001205_st	HuCL06659C001	1	CL6659Contig1	IPR001344	AT1G15820.1	IPR001344:ChlorophyllA-Bbindingprotein;	AT1G15820.1:LHCB6 (LIGHT HARVESTING COMPLEX PSII); chlorophyll binding chr1:5446680-5447671 REVERSE	LHCB6	http://www.genome.jp/kegg-bin/show_pathway?ath00196+AT1G15820	Photosynthesis - antenna proteins	0	-1,115226058	-0,438992051	-2,1662895035	-1,355656857	DOWN	DOWN	1	0	DOWN	0	0	0	0	0	0	0	1	DOWN	DOWN	0	DOWN	0	0	DOWN	DOWN	5	0	0	1	1	0	1	0	0	0	0	0	0
Heli001207_st	HuCL11544C001	1	CL11544Contig1	EMPTY	AT3G25545.1	EMPTY	AT3G25545.1:similar to Os01g0219000 [Oryza sativa (japonica cultivar-group)] (GB:NP_001042416.1) chr3:9278874-9279677 FORWARD	similar	EMPTY	EMPTY	0	-0,057491015	0,062745459	-1,0406543885	1,044451469	DOWN	UP	0	0	0	0	0	0	0	0	0	0	0	0	0	0	0	0	0	0	0	0	0	0	0	0	0	0	0	0	0	0	0	0
Heli001208_st	HuCL12966C001	1	CL12966Contig1	IPR015581	AT5G41340.1	IPR015581:Ubiquitin-conjugatingenzyme;	AT5G41340.1:UBC4 (UBIQUITIN CONJUGATING ENZYME 4); ubiquitin-protein ligase chr5:16555524-16557184 REVERSE	UBC4	http://www.genome.jp/kegg-bin/show_pathway?ath04120+AT5G41340	Ubiquitin mediated proteolysis	0	0,11308532	0,054502525	1,0815387231	1,038500942	UP	UP	0	0	0	0	0	0	0	0	0	0	0	0	0	0	0	0	0	0	0	0	0	0	0	0	0	0	0	0	0	0	0	0
Heli001211_x_st	HuCL01593C001	1	CL1593Contig1	IPR002143	AT1G08360.1	IPR002143:RibosomalproteinL1;	AT1G08360.1:60S ribosomal protein L10A (RPL10aA) chr1:2636228-2637691 FORWARD	60S	http://www.genome.jp/kegg-bin/show_pathway?ath03010+AT1G08360	Ribosome	0	-0,021721841	0,013546031	-1,015170352	1,009433612	DOWN	UP	0	0	0	0	0	0	0	0	0	0	0	0	0	0	0	0	0	0	0	0	0	0	0	0	0	0	0	0	0	0	0	0
Heli001214_x_st	HuCL00001C888	1	CL1Contig888	IPR000626	AT5G03240.3	IPR000626:Ubiquitin;	AT5G03240.3:UBQ3 (POLYUBIQUITIN 3); protein binding chr5:771975-772895 REVERSE	UBQ3	EMPTY	EMPTY	0	0,330513167	0,043669017	1,257460574	1,030731821	UP	UP	0	0	0	0	0	0	0	0	0	0	0	0	0	0	0	0	0	0	0	0	0	0	1	0	0	1	0	0	0	0	0	0
Heli001215_x_st	HuCL00205C001	1	CL205Contig1	IPR001251	EMPTY	IPR001251:Cellularretinaldehyde-binding/triplefunction,C-terminal;	EMPTY	EMPTY	EMPTY	EMPTY	0	0,3688119	0,211397551	1,2912889798	1,157809221	UP	UP	0	0	0	0	0	0	0	0	0	0	0	0	0	0	0	0	0	0	0	0	0	0	1	0	0	0	0	0	0	0	0	0
Heli001216_x_st	HuCL00454C001	1	CL454Contig1	IPR002143	AT1G08360.1	IPR002143:RibosomalproteinL1;	AT1G08360.1:60S ribosomal protein L10A (RPL10aA) chr1:2636228-2637691 FORWARD	60S	http://www.genome.jp/kegg-bin/show_pathway?ath03010+AT1G08360	Ribosome	0	-0,540081286	-0,271882922	-1,454054441	-1,207382606	DOWN	DOWN	0	0	0	0	0	0	0	0	0	0	0	0	0	0	0	0	0	0	0	0	0	0	0	0	0	0	0	0	0	0	0	0
Heli001218_st	HuCL01848C002	1	CL1848Contig2	IPR000608	AT4G27960.2	IPR000608:Ubiquitin-conjugatingenzyme,E2;	AT4G27960.2:UBC9 (UBIQUITIN CONJUGATING ENZYME 9); ubiquitin-protein ligase chr4:13916071-13917299 REVERSE	UBC9	EMPTY	EMPTY	0	-0,123098466	0,008930116	-1,0890713435	1,006209082	DOWN	UP	0	0	0	0	0	0	0	0	0	0	0	0	0	0	0	0	0	0	0	0	0	0	0	0	0	0	0	0	0	0	0	0
Heli001219_x_st	HuCL03005C001	1	CL3005Contig1	IPR001790	AT1G25260.1	IPR001790:RibosomalproteinL10;	AT1G25260.1:acidic ribosomal protein P0-related chr1:8854150-8855753 REVERSE	acidic	EMPTY	EMPTY	0	0,011187166	-0,110574253	1,0077844954	-1,0796579	UP	DOWN	0	0	0	0	0	0	0	0	0	0	0	0	0	0	0	0	0	0	0	0	0	0	0	0	0	0	0	0	0	0	0	0
Heli001220_x_st	HuCL09240C001	1	CL9240Contig1	IPR015797	AT3G10620.1	IPR015797:NUDIX;	AT3G10620.1:diadenosine 5prime,5primeprimeprime-P1,P4-tetraphosphate hydrolase, putative chr3:3320268-3321570 FORWARD	diadenosine	EMPTY	EMPTY	0	-0,142893669	-0,041266914	-1,1041174674	-1,029017069	DOWN	DOWN	0	0	0	0	0	0	0	0	0	0	0	0	0	0	0	0	0	0	0	0	0	0	0	0	0	0	0	0	0	0	0	0
Heli001221_st	HuCL00209C002	1	CL209Contig2	IPR001884	AT1G13950.1	IPR001884:Eukaryoticinitiationfactor5Ahypusine(eIF-5A); IPR008991:TranslationproteinSH3-like;	AT1G13950.1:EIF-5A (eukaryotic translation initiation factor 5A-1); translation initiation factor chr1:4773628-4774665 FORWARD	EIF-5A	EMPTY	EMPTY	0	0,037158485	0,01968599	1,0260908587	1,01373881	UP	UP	0	0	0	0	0	0	0	0	0	0	0	0	0	0	0	0	0	0	0	0	0	0	0	0	0	0	0	0	0	0	0	0
Heli001222_st	HuCL06367C001	1	CL6367Contig1	IPR001388	AT5G58060.1	IPR001388:Synaptobrevin; IPR011012:Longin-like;	AT5G58060.1:YKT61 (similar to yeast SNARE YKT6 1) chr5:23515503-23517354 FORWARD	YKT61	http://www.genome.jp/kegg-bin/show_pathway?ath04130+AT5G58060	SNARE interactions in vesicular transport	0	0,043303914	0,080884366	1,0304710068	1,057666187	UP	UP	0	0	0	0	0	0	0	0	0	0	0	0	0	0	0	0	0	0	0	0	0	0	0	0	0	0	0	0	0	0	0	0
Heli001223_x_st	HuCL18425C001	1	CL18425Contig1	IPR002100	AT2G45660.1	IPR002100:Transcriptionfactor,MADS-box; IPR002487:Transcriptionfactor,K-box;	AT2G45660.1:AGL20 (AGAMOUS-LIKE 20); transcription factor chr2:18814873-18817267 REVERSE	AGL20	EMPTY	EMPTY	0	0,066818545	0,147924638	1,0474043815	1,107974469	UP	UP	0	0	0	0	0	0	0	0	0	0	0	0	0	0	0	0	0	0	0	0	0	0	0	0	0	0	0	0	0	0	0	0
Heli001224_x_st	HuCL00062C002	1	CL62Contig2	IPR008797	AT4G05180.1	IPR008797:PhotosystemIIoxygenevolvingcomplexproteinPsbQ;	AT4G05180.1:PSBQ/PSBQ-2 (photosystem II subunit Q-2); calcium ion binding chr4:2672091-2673168 REVERSE	PSBQ/PSBQ-2	http://www.genome.jp/kegg-bin/show_pathway?ath00195+AT4G05180	Photosynthesis	0	-0,0959705	-0,078517316	-1,0687841367	-1,055932282	DOWN	DOWN	0	0	0	0	0	0	0	0	0	0	0	0	0	0	0	0	0	0	0	0	0	0	0	0	0	0	0	0	0	0	0	0
Heli001226_st	HuCL00298C001	1	CL298Contig1	IPR002379	AT1G19910.1	IPR002379:ATPase,F0/V0complex,subunitC; IPR011555:ATPase,V0complex,proteolipidsubunitC,eukaryotic;	AT1G19910.1:AVA-P2 (vacuolar-H+-pumping ATPase 16 kDa proteolipid subunit 2); ATPase chr1:6913308-6914313 FORWARD	AVA-P2	http://www.genome.jp/kegg-bin/show_pathway?ath00190+AT1G19910	Oxidative phosphorylation	0	-0,124043091	-0,025104175	-1,0897846619	-1,017553165	DOWN	DOWN	0	0	0	0	0	0	0	0	0	0	0	0	0	0	0	0	0	0	0	0	0	0	0	0	0	0	0	0	0	0	0	0
Heli001228_x_st	HuCL00833C003	1	CL833Contig3	IPR002108	AT3G46000.1	IPR002108:Actin-binding,cofilin/tropomyosintype;	AT3G46000.1:ADF2 (ACTIN DEPOLYMERIZING FACTOR 2); actin binding chr3:16918728-16919807 REVERSE	ADF2	EMPTY	EMPTY	0	-0,236539592	-0,046361599	-1,1781633599	-1,03265733	DOWN	DOWN	0	0	0	0	0	0	0	0	0	0	0	0	0	0	0	0	0	0	0	0	0	0	0	0	0	0	0	0	0	0	0	0
Heli001229_st	HuCL02682C002	1	CL2682Contig2	IPR005631	AT3G16190.1	IPR005631:ProteinofunknownfunctionDUF339;	AT3G16190.1:isochorismatase hydrolase family protein chr3:5489889-5491201 REVERSE	isochorismatase	EMPTY	EMPTY	0	0,043090825	0,023003484	1,0303188154	1,016072597	UP	UP	0	0	0	0	0	0	0	0	0	0	0	0	0	0	0	0	0	0	0	0	0	0	0	0	0	0	0	0	0	0	0	0
Heli001232_st	HuCL11158C001	1	CL11158Contig1	IPR008254	AT4G27270.1	IPR008254:Flavodoxin/nitricoxidesynthase; IPR014357:;	AT4G27270.1:quinone reductase family protein chr4:13661464-13663249 REVERSE	quinone	EMPTY	EMPTY	0	-0,287883384	-0,153678673	-1,220847825	-1,112402331	DOWN	DOWN	0	0	0	0	0	0	0	0	0	0	0	0	0	0	0	0	0	0	0	0	0	0	0	0	0	0	0	0	0	0	0	0
Heli001234_st	HuCL05260C001	1	CL5260Contig1	IPR000425	AT4G17340.1	IPR000425:Majorintrinsicprotein;	AT4G17340.1:DELTA-TIP2/TIP2;2 (tonoplast intrinsic protein 2;2); water channel chr4:9699330-9700262 FORWARD	DELTA-TIP2/TIP2;2	EMPTY	EMPTY	0	-0,789714489	-0,494052232	-1,7287323107	-1,408395216	DOWN	DOWN	0	0	DOWN	0	0	0	0	0	0	0	1	DOWN	0	0	0	DOWN	0	0	0	2	0	0	1	1	1	1	0	0	0	0	0	0
Heli001235_st	HuCL00481C003	1	CL481Contig3	IPR005822	AT5G48760.2	IPR005822:RibosomalproteinL13;	AT5G48760.2:60S ribosomal protein L13A (RPL13aD) chr5:19788541-19789912 REVERSE	60S	http://www.genome.jp/kegg-bin/show_pathway?ath03010+AT5G48760	Ribosome	0	-0,20511637	-0,127762816	-1,152779328	-1,092598098	DOWN	DOWN	0	0	0	0	0	0	0	0	0	0	0	0	0	0	0	0	0	0	0	0	0	0	0	0	0	1	0	0	0	0	0	0
Heli001240_st	HuCL01285C001	1	CL1285Contig1	IPR012336	AT3G06050.1	IPR012336:Thioredoxin-likefold; IPR013740:Redoxin;	AT3G06050.1:ATPRXIIF/PRXIIF (PEROXIREDOXIN IIF); antioxidant/ peroxidase chr3:1826317-1827815 REVERSE	ATPRXIIF/PRXIIF	EMPTY	EMPTY	0	0,044508348	0,07166912	1,0313316548	1,050931852	UP	UP	0	0	0	0	0	0	0	0	0	0	0	0	0	0	0	0	0	0	0	0	0	0	0	0	1	1	0	0	0	0	0	0
Heli001244_st	HuCL00481C001	1	CL481Contig1	IPR005822	AT5G48760.2	IPR005822:RibosomalproteinL13;	AT5G48760.2:60S ribosomal protein L13A (RPL13aD) chr5:19788541-19789912 REVERSE	60S	http://www.genome.jp/kegg-bin/show_pathway?ath03010+AT5G48760	Ribosome	0	-0,001233527	-0,128787443	-1,0008553814	-1,093374355	DOWN	DOWN	0	0	0	0	0	0	0	0	0	0	0	0	0	0	0	0	0	0	0	0	0	0	0	0	0	0	0	0	0	0	0	0
Heli001245_st	HuCL10556C001	1	CL10556Contig1	EMPTY	AT2G42760.1	EMPTY	AT2G42760.1:similar to unknown protein [Arabidopsis thaliana] (TAIR:AT2G31560.2); similar to conserved hypothetical protein [Medicago truncatula] (GB:ABE80754.1) chr2:17803459-17804262 REVERSE	similar	EMPTY	EMPTY	0	0,0256523	-0,043977037	1,0179398393	-1,030951909	UP	DOWN	0	0	0	0	0	0	0	0	0	0	0	0	0	0	0	0	0	0	0	0	0	0	0	0	0	0	0	0	0	0	0	0
Heli001247_st	HuCL11053C001	1	CL11053Contig1	IPR003397	AT2G37410.2	IPR003397:Mitochondrialimportinnermembranetranslocase,subunitTim17/22;	AT2G37410.2:ATTIM17-2 (Arabidopsis thaliana translocase inner membrane subunit 17-2); protein translocase chr2:15705198-15705929 REVERSE	ATTIM17-2	EMPTY	EMPTY	0	-0,041590308	0,019372007	-1,0292477594	1,013518208	DOWN	UP	0	0	0	0	0	0	0	0	0	0	0	0	0	0	0	0	0	0	0	0	0	0	0	0	0	0	0	0	0	0	0	0
Heli001249_st	HuCL00411C001	1	CL411Contig1	IPR009346	AT1G04630.1	IPR009346:GRIM-19;	AT1G04630.1:MEE4 (maternal effect embryo arrest 4) chr1:1289920-1290985 REVERSE	MEE4	http://www.genome.jp/kegg-bin/show_pathway?ath00190+AT1G04630	Oxidative phosphorylation	0	-0,169320158	-0,090093146	-1,1245284476	-1,064438905	DOWN	DOWN	0	0	0	0	0	0	0	0	0	0	0	0	0	0	0	0	0	0	0	0	0	0	0	0	0	0	0	0	0	0	0	0
Heli001250_st	HuCL06492C001	1	CL6492Contig1	IPR001055	AT4G21090.3	IPR001055:Adrenodoxin; IPR012675:Beta-graspfold,ferredoxin-type;	AT4G21090.3:electron carrier chr4:11256674-11258280 REVERSE	electron	EMPTY	EMPTY	0	-0,10901573	0,019505762	-1,0784921907	1,013612178	DOWN	UP	0	0	0	0	0	0	0	0	0	0	0	0	0	0	0	0	0	0	0	0	0	0	0	0	0	0	0	0	0	0	0	0
Heli001251_st	HuCL17817C001	1	CL17817Contig1	IPR004265	AT1G65870.1	IPR004265:Plantdiseaseresistanceresponseprotein;	AT1G65870.1:disease resistance-responsive family protein chr1:24507287-24507856 FORWARD	disease	EMPTY	EMPTY	0	-0,006837468	-0,036138404	-1,0047506203	-1,025365601	DOWN	DOWN	0	0	0	0	0	0	0	0	0	0	0	0	0	0	0	0	0	0	0	0	0	0	0	0	0	0	0	0	0	0	0	0
Heli001252_st	HuCL11878C001	1	CL11878Contig1	IPR012336	AT5G57230.1	IPR012336:Thioredoxin-likefold;	AT5G57230.1:similar to Os06g0482200 [Oryza sativa (japonica cultivar-group)] (GB:NP_001057653.1); contains InterPro domain Thioredoxin-like fold; (InterPro:IPR012336); contains InterPro domain Thioredoxin fold; (InterPro:IPR012335) chr5:23207798-23208711 FORWARD	similar	EMPTY	EMPTY	0	-0,006710528	0,095861501	-1,004662218	1,068703391	DOWN	UP	0	0	0	0	0	0	0	0	0	0	0	0	0	0	0	0	0	0	0	0	0	0	0	0	0	0	0	0	0	0	0	0
Heli001253_x_st	HuCL05860C001	1	CL5860Contig1	IPR000439	AT4G16720.1	IPR000439:RibosomalproteinL15e;	AT4G16720.1:60S ribosomal protein L15 (RPL15A) chr4:9400178-9401337 REVERSE	60S	http://www.genome.jp/kegg-bin/show_pathway?ath03010+AT4G16720	Ribosome	0	-0,127548892	-0,069229505	-1,0924360981	-1,049156215	DOWN	DOWN	0	0	0	0	0	0	0	0	0	0	0	0	0	0	0	0	0	0	0	0	0	0	0	0	1	1	0	0	0	0	0	0
Heli001256_st	HuCL04438C002	1	CL4438Contig2	IPR002925	AT3G23600.1	IPR002925:Dienelactonehydrolase;	AT3G23600.1:dienelactone hydrolase family protein chr3:8473840-8475662 FORWARD	dienelactone	EMPTY	EMPTY	0	-0,248932372	-0,098482678	-1,1883273995	-1,070646841	DOWN	DOWN	0	0	0	0	0	0	0	0	0	0	0	0	0	0	0	0	0	0	0	0	0	0	0	0	0	0	0	0	0	0	0	0
Heli001257_st	HuCL05334C001	1	CL5334Contig1	EMPTY	EMPTY	EMPTY	EMPTY	EMPTY	EMPTY	EMPTY	0	-0,003091714	0,021389777	-1,0021453107	1,014936718	DOWN	UP	0	0	0	0	0	0	0	0	0	0	0	0	0	0	0	0	0	0	0	0	0	0	0	0	0	0	0	0	0	0	0	0
Heli001258_st	HuCL12657C001	1	CL12657Contig1	IPR003957	AT5G47670.1	IPR003957:Histone-liketranscriptionfactor/archaealhistone/DNAtopoisomerase; IPR009072:Histone-fold;	AT5G47670.1:CCAAT-box binding transcription factor family protein / leafy cotyledon 1-related (L1L) chr5:19332287-19333201 FORWARD	CCAAT-box	EMPTY	EMPTY	0	-0,003179416	-0,019085952	-1,0022062334	-1,013317269	DOWN	DOWN	0	0	0	0	0	0	0	0	0	0	0	0	0	0	0	0	0	0	0	0	0	0	0	0	0	0	0	0	0	0	0	0
Heli001259_st	HuCL02393C001	1	CL2393Contig1	IPR000223	AT3G15710.1	IPR000223:PeptidaseS26A,signalpeptidaseI; IPR001733:PeptidaseS26B,eukaryoticsignalpeptidase; IPR015927:PeptidaseS24,S26A,S26BandS26C;	AT3G15710.1:signal peptidase, putative chr3:5323571-5324792 REVERSE	signal	http://www.genome.jp/kegg-bin/show_pathway?ath03060+AT3G15710	Protein export	0	-0,298953459	-0,19533888	-1,2302516565	-1,144993081	DOWN	DOWN	0	0	0	0	0	0	0	0	0	0	0	0	0	0	0	0	0	0	0	0	0	0	0	0	1	1	0	0	0	0	0	0
Heli001260_st	HuCL02696C002	1	CL2696Contig2	IPR015581	AT5G41340.1	IPR015581:Ubiquitin-conjugatingenzyme;	AT5G41340.1:UBC4 (UBIQUITIN CONJUGATING ENZYME 4); ubiquitin-protein ligase chr5:16555524-16557184 REVERSE	UBC4	http://www.genome.jp/kegg-bin/show_pathway?ath04120+AT5G41340	Ubiquitin mediated proteolysis	0	0,018836282	0,016486328	1,0131419216	1,011492995	UP	UP	0	0	0	0	0	0	0	0	0	0	0	0	0	0	0	0	0	0	0	0	0	0	0	0	0	0	0	0	0	0	0	0
Heli001263_x_st	HuCL00062C003	1	CL62Contig3	IPR008797	AT4G05180.1	IPR008797:PhotosystemIIoxygenevolvingcomplexproteinPsbQ;	AT4G05180.1:PSBQ/PSBQ-2 (photosystem II subunit Q-2); calcium ion binding chr4:2672091-2673168 REVERSE	PSBQ/PSBQ-2	http://www.genome.jp/kegg-bin/show_pathway?ath00195+AT4G05180	Photosynthesis	0	-0,054177083	0,006079705	-1,0382667043	1,004223022	DOWN	UP	0	0	0	0	0	0	0	0	0	0	0	0	0	0	0	0	0	0	0	0	0	0	0	0	1	1	0	0	0	0	0	0
Heli001264_x_st	HuCL00126C007	1	CL126Contig7	IPR001129	AT1G65820.1	IPR001129:Membrane-associatedproteinsineicosanoidandglutathionemetabolism(MAPEG);	AT1G65820.1:microsomal glutathione s-transferase, putative chr1:24488876-24490345 FORWARD	microsomal	http://www.genome.jp/kegg-bin/show_pathway?ath00480+AT1G65820	Glutathione metabolism	0	0,01307321	-0,004871295	1,0091028398	-1,003382231	UP	DOWN	0	0	0	0	0	0	0	0	0	0	0	0	0	0	0	0	0	0	0	0	0	0	0	0	0	0	0	0	0	0	0	0
Heli001266_st	HuCL02038C001	1	CL2038Contig1	IPR015797	AT1G30110.1	IPR015797:NUDIX;	AT1G30110.1:diadenosine 5prime,5primeprimeprime-P1,P4-tetraphosphate hydrolase, putative chr1:10582684-10583805 FORWARD	diadenosine	EMPTY	EMPTY	0	-0,000121559	0,031602485	-1,0000842618	1,022146853	DOWN	UP	0	0	0	0	0	0	0	0	0	0	0	0	0	0	0	0	0	0	0	0	0	0	0	0	0	0	0	0	0	0	0	0
Heli001268_st	HuCL07466C001	1	CL7466Contig1	IPR009902	AT2G45360.1	IPR009902:ProteinofunknownfunctionDUF1442;	AT2G45360.1:similar to unknown protein [Arabidopsis thaliana] (TAIR:AT3G60780.1); similar to Os02g0455400 [Oryza sativa (japonica cultivar-group)] (GB:NP_001046773.1); similar to unknown protein [Oryza sativa (japonica cultivar-group)] (GB:BAD19988.1); contains InterPro domain Protein of unknown function DUF1442; (InterPro:IPR009902) chr2:18705693-18706434 FORWARD	similar	EMPTY	EMPTY	0	-0,012236013	-0,07626807	-1,0085174265	-1,054287305	DOWN	DOWN	0	0	0	0	0	0	0	0	0	0	0	0	0	0	0	0	0	0	0	0	0	0	0	0	0	0	0	0	0	0	0	0
Heli001269_x_st	HuCL00685C003	1	CL685Contig3	IPR001353	AT1G21720.1	IPR001353:20Sproteasome,AandBsubunits;	AT1G21720.1:PBC1 (20S proteasome beta subunit C1); peptidase chr1:7626383-7628059 FORWARD	PBC1	http://www.genome.jp/kegg-bin/show_pathway?ath03050+AT1G21720	Proteasome	0	-0,018087312	-0,003518284	-1,0126160891	-1,002441665	DOWN	DOWN	0	0	0	0	0	0	0	0	0	0	0	0	0	0	0	0	0	0	0	0	0	0	0	0	0	0	0	0	0	0	0	0
Heli001271_x_st	HuCL01255C002	1	CL1255Contig2	IPR000608	AT3G52560.1	IPR000608:Ubiquitin-conjugatingenzyme,E2;	AT3G52560.1:MMZ4 (MMS ZWEI HOMOLOGE 4); ubiquitin-protein ligase chr3:19505656-19506932 REVERSE	MMZ4	EMPTY	EMPTY	0	-0,19739002	-0,090934344	-1,1466221231	-1,065059733	DOWN	DOWN	0	0	0	0	0	0	0	0	0	0	0	0	0	0	0	0	0	0	0	0	0	0	0	0	0	0	0	0	0	0	0	0
Heli001273_x_st	HuCL00001C539	1	CL1Contig539	IPR001806	AT3G62290.1	IPR001806:RasGTPase; IPR003579:RassmallGTPase,Rabtype; IPR006687:GTP-bindingproteinSAR1; IPR006689:ARF/SARsuperfamily;	AT3G62290.1:ATARFA1E (ADP-ribosylation factor A1E); GTP binding / phospholipase activator/ protein binding chr3:23063262-23064520 FORWARD	ATARFA1E	EMPTY	EMPTY	0	0,227311653	0,086997306	1,1706514999	1,062157203	UP	UP	0	0	0	0	0	0	0	0	0	0	0	0	0	0	0	0	0	0	0	0	0	0	1	0	0	1	0	0	0	0	0	0
Heli001274_x_st	HuCL00768C002	1	CL768Contig2	IPR001884	AT1G69410.1	IPR001884:Eukaryoticinitiationfactor5Ahypusine(eIF-5A); IPR008991:TranslationproteinSH3-like;	AT1G69410.1:eukaryotic translation initiation factor 5A, putative / eIF-5A, putative chr1:26092964-26093857 FORWARD	eukaryotic	EMPTY	EMPTY	0	0,045699749	-0,01741238	1,032183697	-1,01214247	UP	DOWN	0	0	0	0	0	0	0	0	0	0	0	0	0	0	0	0	0	0	0	0	0	0	0	0	1	1	0	0	0	0	0	0
Heli001275_st	HuCL12626C001	1	CL12626Contig1	IPR001388	AT5G58060.1	IPR001388:Synaptobrevin; IPR011012:Longin-like;	AT5G58060.1:YKT61 (similar to yeast SNARE YKT6 1) chr5:23515503-23517354 FORWARD	YKT61	http://www.genome.jp/kegg-bin/show_pathway?ath04130+AT5G58060	SNARE interactions in vesicular transport	0	-0,153368527	-0,025532746	-1,112163216	-1,017855488	DOWN	DOWN	0	0	0	0	0	0	0	0	0	0	0	0	0	0	0	0	0	0	0	0	0	0	0	0	0	0	0	0	0	0	0	0
Heli001276_st	HuCL04631C001	1	CL4631Contig1	IPR011012	EMPTY	IPR011012:Longin-like;	EMPTY	EMPTY	EMPTY	EMPTY	0	-0,1475479	-0,130351229	-1,1076851761	-1,094560143	DOWN	DOWN	0	0	0	0	0	0	0	0	0	0	0	0	0	0	0	0	0	0	0	0	0	0	0	0	1	1	0	0	0	0	0	0
Heli001279_st	HuCL04845C001	1	CL4845Contig1	EMPTY	EMPTY	EMPTY	EMPTY	EMPTY	EMPTY	EMPTY	0	-0,048810684	-0,02302841	-1,0344118331	-1,016090152	DOWN	DOWN	0	0	0	0	0	0	0	0	0	0	0	0	0	0	0	0	0	0	0	0	0	0	0	0	0	0	0	0	0	0	0	0
Heli001280_st	HuCL03375C001	1	CL3375Contig1	IPR008978	AT4G21870.1	IPR008978:HSP20-likechaperone;	AT4G21870.1:26.5 kDa class P-related heat shock protein (HSP26.5-P) chr4:11603768-11604297 REVERSE	26.5	EMPTY	EMPTY	0	-0,298633137	-0,115283158	-1,2299785337	-1,083187622	DOWN	DOWN	0	0	0	0	0	0	0	0	0	0	0	0	0	0	0	0	0	0	0	0	0	0	0	0	0	1	0	0	0	0	0	0
Heli001281_x_st	HuCL07232C001	1	CL7232Contig1	IPR000889	AT4G11600.1	IPR000889:Glutathioneperoxidase; IPR012336:Thioredoxin-likefold;	AT4G11600.1:ATGPX6 (GLUTATHIONE PEROXIDASE 6); glutathione peroxidase chr4:7010015-7011324 REVERSE	ATGPX6	http://www.genome.jp/kegg-bin/show_pathway?ath00480+AT4G11600	Glutathione metabolism	0	0,196651526	0,094064474	1,1460353346	1,067373038	UP	UP	0	0	0	0	0	0	0	0	0	0	0	0	0	0	0	0	0	0	0	0	0	0	0	0	0	1	0	0	0	0	0	0
Heli001282_st	HuCL08177C001	1	CL8177Contig1	IPR009346	AT2G33220.1	IPR009346:GRIM-19;	AT2G33220.1:similar to MEE4 (maternal effect embryo arrest 4) [Arabidopsis thaliana] (TAIR:AT1G04630.1); similar to F6 [Gossypium hirsutum] (GB:CAC84110.1); contains InterPro domain GRIM-19; (InterPro:IPR009346) chr2:14086051-14087006 FORWARD	similar	http://www.genome.jp/kegg-bin/show_pathway?ath00190+AT2G33220	Oxidative phosphorylation	0	0,036067762	0,007863465	1,0253153948	1,00546542	UP	UP	0	0	0	0	0	0	0	0	0	0	0	0	0	0	0	0	0	0	0	0	0	0	0	0	1	1	0	0	0	0	0	0
Heli001284_st	HuCL19461C001	1	CL19461Contig1	IPR010847	AT1G17620.1	IPR010847:Harpin-induced1;	AT1G17620.1:similar to unknown protein [Arabidopsis thaliana] (TAIR:AT5G11890.1); similar to Heavy metal transport/detoxification protein; Harpin-induced 1 [Medicago truncatula] (GB:ABE94112.1); contains InterPro domain Harpin-induced 1; (InterPro:IPR010847) chr1:6062306-6063100 FORWARD	similar	EMPTY	EMPTY	0	0,109822745	-0,000386612	1,0790956466	-1,000268015	UP	DOWN	0	0	0	0	0	0	0	0	0	0	0	0	0	0	0	0	0	0	0	0	0	0	0	0	0	0	0	0	0	0	0	0
Heli001285_x_st	HuCL04877C002	1	CL4877Contig2	IPR003323	AT1G50670.1	IPR003323:Ovariantumour,otubain; IPR007087:Zincfinger,C2H2-type;	AT1G50670.1:OTU-like cysteine protease family protein chr1:18778754-18780220 REVERSE	OTU-like	http://www.genome.jp/kegg-bin/show_pathway?ath04141+AT1G50670	Protein processing in endoplasmic reticulum	0	0,07387229	0,028381837	1,052537978	1,019867575	UP	UP	0	0	0	0	0	0	0	0	0	0	0	0	0	0	0	0	0	0	0	0	0	0	0	0	0	0	0	0	0	0	0	0
Heli001286_st	HuCL20132C001	1	CL20132Contig1	IPR000626	AT1G22050.1	IPR000626:Ubiquitin;	AT1G22050.1:ubiquitin family protein chr1:7771886-7772832 FORWARD	ubiquitin	EMPTY	EMPTY	0	-0,098644764	-0,025216746	-1,0707671348	-1,017632567	DOWN	DOWN	0	0	0	0	0	0	0	0	0	0	0	0	0	0	0	0	0	0	0	0	0	0	0	0	0	0	0	0	0	0	0	0
Heli001287_x_st	HuCL01650C003	1	CL1650Contig3	IPR000058	AT1G51200.2	IPR000058:Zincfinger,AN1-type; IPR002653:Zincfinger,A20-type;	AT1G51200.2:DNA binding / zinc ion binding chr1:18989358-18989879 FORWARD	DNA	EMPTY	EMPTY	0	0,599386713	0,278107945	1,5150723751	1,212603545	UP	UP	0	0	UP	0	0	0	0	0	0	0	1	0	0	0	0	0	0	UP	0	1	0	0	1	0	0	1	0	1	0	0	0	0
[truncated: 31,409 more rows]
[truncated: 33 more columns]
