# Supplementary material for: A Gene-Phenotype Network Based on Genetic Variability for Drought Responses Reveals Key Physiological Processes in Controlled and Natural Environments
Source: PLoS One. 2012 Oct 8;7(10):e45249. doi: 10.1371/journal.pone.0045249 (PMC3466295; doi:10.1371/journal.pone.0045249)
Supplement: Table S4 — Sunflower Affymetrix probesets regulated by drought stress in field condition and their annotations, links to phenotypic variables in the Gene-Phenotype network, their GO term assiciated and the GO term enrichment test results. (XLS) [file pone.0045249.s009.xls]

## Sheet: Field DEG
Probeset	Hu_ID	AGI_GM	AGI_locus	Annotation	Name Hu_AGI	KEGG link	Anova_FDS	Anova_FIS	FDS_RWC	FDS_SLA	FDS_OP	FDS_CID	FDS_ET	FDS_PHe	FDS_CoD	FDS_TLA	FDS_ITW	FDS_Sum	FIS_RWC	FIS_SLA	FIS_OP	FIS_CID	FIS_ET	FIS_PHe	FIS_CoD	FIS_TLA	FIS_ITW	FIS_Sum	Present FDS?	Present FIS?	In Union of FDS and FIS?	Field
Heli000227_x_st	HuCL00221C003	AT5G10770.1	AT5G10770	AT5G10770.1:chloroplast nucleoid DNA-binding protein, putative chr5:3403332-3405332 REVERSE	chloroplast	EMPTY	FDS_BF_all	FIS_BF_t_only	0	0	1	0	1	0	0	0	1	3	1	0	0	0	1	0	0	0	1	3	YES	YES	YES	YES
Heli000246_st	HuCL06317C001	AT4G04955.1	AT4G04955	AT4G04955.1:ATALN (ARABIDOPSIS ALLANTOINASE); allantoinase/ hydrolase chr4:2522299-2525257 REVERSE	ATALN	Purine metabolism	FDS_BF_g_t	FIS_BF_g_t	0	0	0	0	0	0	0	0	0	0	0	0	0	0	0	0	0	0	1	1	NO	YES	YES	YES
Heli000517_st	HuCL03862C001	AT2G36880.1	AT2G36880	AT2G36880.1:MAT3 (METHIONINE ADENOSYLTRANSFERASE 3); methionine adenosyltransferase chr2:15486800-15487972 REVERSE	MAT3	Cysteine and methionine metabolism	FDS_BF_all	FIS_BF_g_t	0	0	0	0	1	0	0	0	0	1	0	0	0	0	0	0	0	0	0	0	YES	NO	YES	YES
Heli000655_st	HuCL01769C001	AT3G16150.1	AT3G16150	AT3G16150.1:L-asparaginase, putative / L-asparagine amidohydrolase, putative chr3:5471800-5473039 FORWARD	L-asparaginase,	EMPTY	FDS_BF_g_t	FIS_BF_t_only	0	0	1	0	0	0	0	0	0	1	0	0	0	0	0	0	0	0	1	1	YES	YES	YES	YES
Heli001368_st	HuCL02305C001	AT2G21130.1	AT2G21130	AT2G21130.1:peptidyl-prolyl cis-trans isomerase / cyclophilin (CYP2) / rotamase chr2:9062700-9063224 REVERSE	peptidyl-prolyl	EMPTY	FDS_BF_t_only	FIS_BF_t_only	0	0	0	0	1	0	0	0	0	1	1	0	0	0	1	0	0	0	1	3	YES	YES	YES	YES
Heli002812_st	HuCL03745C001	AT1G55740.1	AT1G55740	AT1G55740.1:ATSIP1 (ARABIDOPSIS THALIANA SEED IMBIBITION 1); hydrolase, hydrolyzing O-glycosyl compounds chr1:20839173-20842373 REVERSE	ATSIP1	EMPTY	FDS_BF_g_only	FIS_BF_g_t	0	0	0	0	0	0	0	0	0	0	0	0	0	0	0	0	0	0	1	1	NO	YES	YES	YES
Heli002912_st	HuCL05028C001	AT2G39110.1	AT2G39110	AT2G39110.1:protein kinase, putative chr2:16326848-16328646 FORWARD	protein	EMPTY	None	FIS_BF_t_only	0	0	0	0	0	0	0	0	0	0	0	0	0	0	0	0	0	0	1	1	NO	YES	YES	YES
Heli002989_st	HuCL00868C001	AT3G12120.2	AT3G12120	AT3G12120.2:FAD2 (FATTY ACID DESATURASE 2) chr3:3860598-3861749 REVERSE	FAD2	Biosynthesis of unsaturated fatty acids	FDS_BF_all	FIS_BF_g_t	0	0	1	0	0	0	0	0	0	1	0	0	0	0	0	0	0	0	0	0	YES	NO	YES	YES
Heli003469_st	HuCL00039C002	AT1G05010.1	AT1G05010	AT1G05010.1:EFE (ethylene forming enzyme) chr1:1431418-1432694 REVERSE	EFE	Cysteine and methionine metabolism	FDS_BF_g_t	FIS_BF_t_only	0	0	0	0	0	0	0	0	0	0	1	0	0	0	0	0	0	0	1	2	NO	YES	YES	YES
Heli003566_st	HuCL01925C001	AT3G06500.1	AT3G06500	AT3G06500.1:beta-fructofuranosidase, putative / invertase, putative / saccharase, putative / beta-fructosidase, putative chr3:2012315-2015477 FORWARD	beta-fructofuranosidase,	EMPTY	FDS_BF_gxt_g	FIS_BF_t_only	0	0	0	0	0	0	0	0	0	0	1	0	0	0	0	0	0	0	1	2	NO	YES	YES	YES
Heli003732_st	HuCL01388C001	AT1G02205.2	AT1G02205	AT1G02205.2:CER1 (ECERIFERUM 1) chr1:418818-422154 FORWARD	CER1	EMPTY	FDS_BF_all	FIS_BF_t_only	0	0	1	0	1	0	0	0	1	3	1	0	1	0	0	0	0	0	1	3	YES	YES	YES	YES
Heli003735_st	HuCL00113C001	AT3G48170.1	AT3G48170	AT3G48170.1:ALDH10A9 (Aldehyde dehydrogenase 10A9); 3-chloroallyl aldehyde dehydrogenase chr3:17797275-17800903 REVERSE	ALDH10A9	Glycine, serine and threonine metabolism	FDS_BF_all	FIS_BF_gxt_t	0	0	1	0	0	0	0	0	0	1	1	0	0	0	0	0	0	0	1	2	YES	YES	YES	YES
Heli004169_st	HuCL00916C001	AT5G65020.1	AT5G65020	AT5G65020.1:ANNAT2 (ANNEXIN ARABIDOPSIS 2); calcium ion binding / calcium-dependent phospholipid binding chr5:25991141-25992780 FORWARD	ANNAT2	EMPTY	FDS_BF_gxt_t	FIS_BF_t_only	0	0	0	0	1	0	0	0	0	1	1	0	0	0	0	0	0	0	1	2	YES	YES	YES	YES
Heli004974_x_st	HuCL00013C002	AT1G43710.1	AT1G43710	AT1G43710.1:EMB1075 (EMBRYO DEFECTIVE 1075); carboxy-lyase chr1:16488974-16490738 REVERSE	EMB1075	Histidine metabolism	FDS_BF_all	FIS_BF_t_only	0	0	1	0	1	0	0	0	1	3	1	0	1	0	0	0	0	0	1	3	YES	YES	YES	YES
Heli005112_st	HuCL03762C001	EMPTY	EMPTY	EMPTY	EMPTY	EMPTY	FDS_BF_all	FIS_BF_t_only	0	0	0	0	0	0	0	0	0	0	1	0	0	0	1	0	0	0	1	3	NO	YES	YES	YES
Heli005304_x_st	HuCL00058C012	AT1G67300.1	AT1G67300	AT1G67300.1:hexose transporter, putative chr1:25197495-25200414 REVERSE	hexose	EMPTY	FDS_BF_g_t	FIS_BF_g_t	0	0	1	0	0	0	0	0	0	1	0	0	0	0	0	0	0	0	0	0	YES	NO	YES	YES
Heli005810_st	HuCL00001C874	AT1G22710.1	AT1G22710	AT1G22710.1:SUC2 (SUCROSE-PROTON SYMPORTER 2); carbohydrate transporter/ sucrose:hydrogen symporter/ sugar porter chr1:8030900-8032959 REVERSE	SUC2	EMPTY	FDS_BF_all	FIS_BF_g_t	0	0	1	0	0	0	0	0	0	1	0	0	1	0	0	0	0	0	0	1	YES	YES	YES	YES
Heli005850_x_st	HuCL02299C001	AT5G02790.1	AT5G02790	AT5G02790.1:In2-1 protein, putative chr5:632875-634856 FORWARD	In2-1	EMPTY	FDS_BF_all	FIS_BF_g_t	0	0	0	0	1	0	0	0	0	1	0	0	0	0	0	0	0	0	0	0	YES	NO	YES	YES
Heli006085_st	HuCL00503C001	AT2G28470.1	AT2G28470	AT2G28470.1:BGAL8 (beta-glactosidase 8); beta-galactosidase chr2:12176124-12180241 REVERSE	BGAL8	EMPTY	FDS_BF_all	FIS_BF_t_only	0	0	1	0	1	0	0	0	1	3	1	0	1	0	0	0	0	0	1	3	YES	YES	YES	YES
Heli006175_st	HuCL04014C001	AT4G10770.1	AT4G10770	AT4G10770.1:ATOPT7 (oligopeptide transporter 7); oligopeptide transporter chr4:6628642-6632513 REVERSE	ATOPT7	EMPTY	FDS_BF_all	FIS_BF_t_only	1	0	1	0	1	0	0	0	1	4	1	0	0	0	0	0	0	0	1	2	YES	YES	YES	YES
Heli006365_st	HuCL01256C001	AT3G26618.1	AT3G26618	AT3G26618.1:ERF1-3 (EUKARYOTIC RELEASE FACTOR 1-3); translation release factor chr3:9790091-9791398 FORWARD	ERF1-3	mRNA surveillance pathway	FDS_BF_all	FIS_BF_t_only	0	0	1	0	1	0	0	0	1	3	0	0	0	0	0	0	0	0	0	0	YES	NO	YES	YES
Heli006853_st	HuCL02595C001	AT2G39890.2	AT2G39890	AT2G39890.2:ProT1 (PROLINE TRANSPORTER 1) chr2:16663100-16665280 FORWARD	ProT1	EMPTY	FDS_BF_all	FIS_BF_t_only	0	0	1	0	1	0	0	0	0	2	1	0	0	0	1	0	0	0	1	3	YES	YES	YES	YES
Heli007101_st	HuCL00001C213	AT2G43330.1	AT2G43330	AT2G43330.1:ATINT1 (INOSITOL TRANSPORTER 1); carbohydrate transporter/ sugar porter chr2:18008212-18010931 FORWARD	ATINT1	EMPTY	FDS_BF_all	FIS_BF_gxt_t	0	0	1	0	1	0	0	0	1	3	1	0	1	0	0	0	0	0	1	3	YES	YES	YES	YES
Heli007348_st	HuCL09645C001	EMPTY	EMPTY	EMPTY	EMPTY	EMPTY	FDS_BF_gxt_g	FIS_BF_t_only	0	0	1	0	0	0	0	0	0	1	1	0	0	0	0	0	0	0	1	2	YES	YES	YES	YES
Heli007604_st	HuCL03559C001	AT1G53210.1	AT1G53210	AT1G53210.1:sodium/calcium exchanger family protein / calcium-binding EF hand family protein chr1:19848458-19851201 FORWARD	sodium/calcium	EMPTY	FDS_BF_gxt_g	FIS_BF_t_only	0	0	1	0	1	0	0	0	0	2	0	0	0	0	0	0	0	0	0	0	YES	NO	YES	YES
Heli007746_x_st	HuCL00265C001	EMPTY	EMPTY	EMPTY	EMPTY	EMPTY	FDS_BF_all	FIS_BF_g_t	0	0	0	0	0	0	0	0	0	0	1	0	0	0	0	0	0	0	1	2	NO	YES	YES	YES
Heli007760_x_st	HuCL00392C001	AT1G07040.1	AT1G07040	AT1G07040.1:similar to unknown protein [Arabidopsis thaliana] (TAIR:AT1G27030.1); similar to unknown protein [Oryza sativa (japonica cultivar-group)] (GB:AAN05517.1); similar to Os10g0463800 [Oryza sativa (japonica cultivar-group)] (GB:NP_001064789.1) ch	similar	EMPTY	None	FIS_BF_t_only	0	0	0	0	0	0	0	0	0	0	1	0	0	0	0	0	0	0	1	2	NO	YES	YES	YES
Heli009516_st	HuCL07886C001	AT2G23200.1	AT2G23200	AT2G23200.1:protein kinase family protein chr2:9886431-9888935 FORWARD	protein	EMPTY	FDS_BF_gxt_t	FIS_BF_t_only	0	0	1	0	1	0	0	0	0	2	0	0	0	0	0	0	0	0	0	0	YES	NO	YES	YES
Heli010346_x_st	HuCL07555C001	AT5G50790.1	AT5G50790	AT5G50790.1:nodulin MtN3 family protein chr5:20673687-20675053 REVERSE	nodulin	EMPTY	FDS_BF_g_t	FIS_BF_g_t	0	0	0	0	0	0	0	0	0	0	0	0	0	0	0	0	0	0	1	1	NO	YES	YES	YES
Heli013082_st	HuCL12973C001	AT5G10770.1	AT5G10770	AT5G10770.1:chloroplast nucleoid DNA-binding protein, putative chr5:3403332-3405332 REVERSE	chloroplast	EMPTY	FDS_BF_gxt_g	FIS_BF_t_only	0	0	0	0	0	0	0	0	0	0	0	0	0	0	0	0	0	0	1	1	NO	YES	YES	YES
Heli015053_st	HuCL03425C001	AT5G13170.1	AT5G13170	AT5G13170.1:nodulin MtN3 family protein chr5:4181334-4183174 REVERSE	nodulin	EMPTY	FDS_BF_all	FIS_BF_t_only	0	0	0	0	0	0	0	0	0	0	1	0	0	0	0	0	0	0	1	2	NO	YES	YES	YES
Heli015484_st	HuCL06385C001	AT2G16440.1	AT2G16440	AT2G16440.1:DNA replication licensing factor, putative chr2:7133618-7137747 REVERSE	DNA	DNA replication	FDS_BF_g_only	FIS_BF_t_only	0	0	0	0	0	0	0	0	0	0	0	0	1	0	0	0	0	0	0	1	NO	YES	YES	YES
Heli016305_st	HuCL03083C001	AT5G15490.1	AT5G15490	AT5G15490.1:UDP-glucose 6-dehydrogenase, putative chr5:5027875-5029317 REVERSE	UDP-glucose	Pentose and glucuronate interconversions	FDS_BF_all	FIS_BF_t_only	0	0	0	0	0	0	0	0	0	0	0	0	0	0	0	0	0	0	1	1	NO	YES	YES	YES
Heli019372_st	HuCL13662C001	AT4G29820.1	AT4G29820	AT4G29820.1:ATCFIM-25/CFIM-25 (ARABIDOPSIS HOMOLOG OF CFIM-25) chr4:14596053-14597323 REVERSE	ATCFIM-25/CFIM-25	EMPTY	FDS_BF_all	FIS_BF_t_only	0	0	1	0	1	0	0	0	1	3	1	0	0	0	0	0	0	0	1	2	YES	YES	YES	YES
Heli020027_st	HuCL13363C001	AT1G13680.1	AT1G13680	AT1G13680.1:phospholipase C chr1:4690694-4692699 FORWARD	phospholipase	EMPTY	FDS_BF_g_t	FIS_BF_t_only	0	0	1	0	0	0	0	0	0	1	1	0	0	0	0	0	0	0	1	2	YES	YES	YES	YES
Heli020875_st	HuCL00001C223	AT3G12580.1	AT3G12580	AT3G12580.1:HSP70 (heat shock protein 70); ATP binding chr3:3991494-3993696 REVERSE	HSP70	Spliceosome	FDS_BF_all	FIS_BF_g_t	0	0	1	0	1	0	0	0	1	3	1	0	0	0	0	0	0	0	1	2	YES	YES	YES	YES
Heli024310_x_st	HuCL00001C853	AT1G22710.1	AT1G22710	AT1G22710.1:SUC2 (SUCROSE-PROTON SYMPORTER 2); carbohydrate transporter/ sucrose:hydrogen symporter/ sugar porter chr1:8030900-8032959 REVERSE	SUC2	EMPTY	FDS_BF_all	FIS_BF_t_only	0	0	1	0	0	0	0	0	0	1	0	0	1	0	0	0	0	0	0	1	YES	YES	YES	YES
Heli024726_st	HuCL02983C001	AT1G55120.1	AT1G55120	AT1G55120.1:ATFRUCT5 (BETA-FRUCTOFURANOSIDASE 5); hydrolase, hydrolyzing O-glycosyl compounds / levanase chr1:20570284-20572832 FORWARD	ATFRUCT5	EMPTY	None	FIS_BF_t_only	0	0	0	0	0	0	0	0	0	0	1	0	0	0	0	0	0	0	1	2	NO	YES	YES	YES
Heli027731_st	HuCL00322C003	AT2G30600.4	AT2G30600	AT2G30600.4:protein binding chr2:13044487-13048552 FORWARD	protein	EMPTY	FDS_BF_all	FIS_BF_t_only	0	0	1	0	1	0	0	0	1	3	1	0	1	0	1	0	0	0	1	4	YES	YES	YES	YES
Heli028544_st	HuCL21226C001	AT1G79620.1	AT1G79620	AT1G79620.1:leucine-rich repeat transmembrane protein kinase, putative chr1:29962526-29967067 REVERSE	leucine-rich	EMPTY	FDS_BF_all	FIS_BF_g_t	0	0	0	0	0	0	0	0	0	0	1	0	0	0	0	0	0	0	1	2	NO	YES	YES	YES
Heli029666_st	HuBU027813	AT4G02810.1	AT4G02810	AT4G02810.1:similar to unknown protein [Arabidopsis thaliana] (TAIR:AT1G03170.1); similar to hypothetical protein 12 [YESago major] (GB:CAJ34820.1) chr4:1256253-1257068 FORWARD	similar	EMPTY	None	FIS_BF_t_only	0	0	0	0	0	0	0	0	0	0	0	0	0	0	0	0	0	0	1	1	NO	YES	YES	YES
Heli030998_st	HuCL00510C005	AT3G13050.1	AT3G13050	AT3G13050.1:transporter-related chr3:4176873-4178875 FORWARD	transporter-related	EMPTY	FDS_BF_gxt_t	FIS_BF_t_only	1	0	1	0	1	0	0	0	1	4	1	0	0	0	0	0	0	0	1	2	YES	YES	YES	YES
Heli032446_x_st	HuDY910386	AT1G78000.2	AT1G78000	AT1G78000.2:SULTR1;2 (SULFATE TRANSPORTER 1;2) chr1:29334783-29337771 FORWARD	SULTR1;2	EMPTY	FDS_BF_gxt_g	FIS_BF_g_t	0	0	0	0	0	0	0	0	0	0	0	0	1	0	0	0	0	0	0	1	NO	YES	YES	YES
Heli033539_st	HuBQ965765	AT5G15250.1	AT5G15250	AT5G15250.1:ATFTSH6/FTSH6 (FtsH protease 6); ATP-dependent peptidase/ ATPase/ metallopeptidase/ peptidase/ zinc ion binding chr5:4950414-4952780 REVERSE	ATFTSH6/FTSH6	EMPTY	FDS_BF_all	FIS_BF_g_t	0	0	1	0	1	0	0	0	1	3	1	0	0	0	0	0	0	0	1	2	YES	YES	YES	YES
Heli038746_st	HuCL22224C001	AT3G51550.1	AT3G51550	AT3G51550.1:protein kinase family protein chr3:19128856-19131543 REVERSE	protein	EMPTY	FDS_BF_g_only	FIS_BF_g_only	0	0	0	0	0	1	0	0	0	1	0	0	0	0	0	0	0	0	0	0	YES	NO	YES	YES
Heli039424_st	HuCL13256C001	AT3G12580.1	AT3G12580	AT3G12580.1:HSP70 (heat shock protein 70); ATP binding chr3:3991494-3993696 REVERSE	HSP70	Spliceosome	FDS_BF_all	FIS_BF_t_only	0	0	1	0	1	0	0	0	1	3	1	0	1	0	0	0	0	0	1	3	YES	YES	YES	YES
Heli041439_st	HuCL01544C002	AT5G25400.1	AT5G25400	AT5G25400.1:phosphate translocator-related chr5:8823286-8824335 FORWARD	phosphate	EMPTY	FDS_BF_t_only	FIS_BF_t_only	0	0	0	0	0	0	0	0	0	0	1	0	0	0	0	0	0	0	1	2	NO	YES	YES	YES
Heli042658_st	HuCL18442C001	AT3G22970.1	AT3G22970	AT3G22970.1:similar to unknown protein [Arabidopsis thaliana] (TAIR:AT4G14620.1); similar to unknown protein [Oryza sativa (japonica cultivar-group)] (GB:AAP44687.1); similar to expressed protein [Oryza sativa (japonica cultivar-group)] (GB:AAT76408.1); s	similar	EMPTY	None	FIS_BF_t_only	0	0	1	0	1	0	0	0	1	3	0	0	1	0	0	0	0	0	1	2	YES	YES	YES	YES
Heli091437_st	HuCD856812	EMPTY	EMPTY	EMPTY	EMPTY	EMPTY	FDS_BF_t_only	FIS_BF_t_only	0	0	1	0	1	0	0	0	0	2	1	0	0	0	0	0	0	0	1	2	YES	YES	YES	YES

## Sheet: Field GO term test results
GO term	Ontology	Description	Number in input list	Number in backgroung	p-value	FDR
GO:0022891	F	substrate-specific transmembrane transporter avctivity	7	335	0.0013	0.013
GO:0022892	F	substrate-specific transporter activity	8	393	0.00068	0.013
GO:0015075	F	ion transmembrane transporter	6	235	0.0011	0.013
GO:0005215	F	transporter activity	8	528	0.0043	0.025
GO:0022857	F	transmembrane transporter activity	7	413	0.0042	0.025
GO:0022804	F	active transmembrane transporter activity	5	238	0.0067	0.033

## Sheet: Field GO term test selected DEG
Hu_ID	AGI_locus	GO terms	Description of AGI
HuCL00510C005	AT3G13050	GO:0016020 membrane GO:0005351 sugar:hydrogen symporter activity GO:0006810 transport	protein_coding transporter-related transporter-related; FUNCTIONS IN: carbohydrate transmembrane transporter activity, transporter activity, sugar:hydrogen symporter activity; INVOLVED IN: transport; LOCATED IN: membrane; EXPRESSED IN: 9 plant structures;
HuCL02595C001	AT2G39890	GO:0015193 L-proline transmembrane transporter activity GO:0015824 proline transport GO:0005886 plasma membrane	protein_coding PROT1 (PROLINE TRANSPORTER 1); L-proline transmembrane transporter/ amino acid transmembrane transporter Encodes a proline transporter with affinity for gly betaine, proline and GABA. Protein is expressed in the vascular tissue, specificall
HuCL00001C213	AT2G43330	GO:0005351 sugar:hydrogen symporter activity GO:0015798 myo-inositol transport GO:0005366 myo-inositol:hydrogen symporter activity GO:0009705 plant-type vacuole membrane	protein_coding INT1 (INOSITOL TRANSPORTER 1); carbohydrate transmembrane transporter/ myo-inositol:hydrogen symporter/ sugar:hydrogen symporter Encodes a tonoplast-localized myo-inositol exporter, involved in efflux of myo-inositol from the vacuole to the
HuCL01544C002	AT5G25400	GO:0008514 organic anion transmembrane transporter activity GO:0012505 endomembrane system	protein_coding phosphate translocator-related phosphate translocator-related; FUNCTIONS IN: organic anion transmembrane transporter activity; LOCATED IN: endomembrane system; EXPRESSED IN: 8 plant structures; EXPRESSED DURING: M germinated pollen stage, 4
HuCL00001C853	AT1G22710	GO:0008506 sucrose:hydrogen symporter activity GO:0009915 phloem loading GO:0005886 plasma membrane	protein_coding SUC2 (SUCROSE-PROTON SYMPORTER 2); carbohydrate transmembrane transporter/ sucrose transmembrane transporter/ sucrose:hydrogen symporter/ sugar:hydrogen symporter Encodes for a high-affinity transporter essential for phloem loading and long
HuCL00058C012	AT1G67300	GO:0016021 integral to membrane GO:0005351 sugar:hydrogen symporter activity GO:0055085 transmembrane transport	protein_coding hexose transporter, putative hexose transporter, putative; FUNCTIONS IN: carbohydrate transmembrane transporter activity, sugar:hydrogen symporter activity; INVOLVED IN: transport, transmembrane transport; LOCATED IN: integral to membrane,
HuDY910386	AT1G78000	GO:0015116 sulfate transmembrane transporter activity GO:0009970 cellular response to sulfate starvation	protein_coding SULTR1;2 (SULFATE TRANSPORTER 1;2); sulfate transmembrane transporter Encodes a sulfate transporter that can restore sulfate uptake capacity of a yeast mutant lacking sulfate transporter genes. SULFATE TRANSPORTER 1;2 (SULTR1;2); FUNCTIONS
HuCL12973C001	AT4G10770	GO:0006857 oligopeptide transport GO:0016020 membrane GO:0015198 oligopeptide transporter activity	protein_coding OPT7 (OLIGOPEPTIDE TRANSPORTER 7); oligopeptide transporter oligopeptide transporter OLIGOPEPTIDE TRANSPORTER 7 (OPT7); FUNCTIONS IN: oligopeptide transporter activity; INVOLVED IN: oligopeptide transport; LOCATED IN: membrane; EXPRESSED IN
